# Supplementary material for: Coordination of two enhancers drives expression of olfactory trace amine-associated receptors
Source: Nat Commun. 2021 Jun 18;12:3798. doi: 10.1038/s41467-021-23823-4 (PMC8213717; doi:10.1038/s41467-021-23823-4)
Supplement: Supplementary file 4 — Supplementary Data 1 [file 41467_2021_23823_MOESM4_ESM.xlsx]

## Sheet: mTAAR_enhancer1_KO
RNA-seq analysis results of TAAR enhancer 1 knockout mice
	normalized counts in DESeq2									Statistical analysis in DESeq2
Gene_ID	WT_1	WT_2	WT_3	Het_1	Het_2	Het_3	Homo_1	Homo_2	Homo_3	Mean	log2FoldChange (homo vs WT)	pvalue (homo vs WT)	padj (homo vs WT)	LRT_p_value	LRT_padj
0610005C13Rik	22.9381	17.4465	13.7193	21.2883	10.2996	21.169	11.5007	13.2893	26.4322	17.5648	-0.0797669	0.87567	0.99916	0.987578	1
0610007P14Rik	805.019	799.214	773.557	737.35	714.793	816.387	877.885	848.298	740.101	790.289	0.0531374	0.536068	0.99916	0.374675	1
0610009B22Rik	525.392	536.686	561.436	529.305	541.76	592.732	615.286	647.852	560.362	567.868	0.167458	0.0703395	0.814249	0.160838	1
0610009L18Rik	160.567	161.172	157.244	162.565	161.704	208.008	167.718	178.298	198.77	172.894	0.184409	0.250672	0.991951	0.470826	1
0610009O20Rik	1466.95	1472.98	1389.87	1452.44	1391.48	1495.63	1394.46	1293.49	1478.09	1426.15	-0.055655	0.402069	0.99916	0.609692	1
0610010B08Rik	0	0	0	0	0	0	0	0	0	0	NA	NA	NA	NA	NA
0610010F05Rik	2188.95	2169.18	2093.78	2043.68	2349.34	2303.74	2240.71	2476.23	2185.41	2227.89	0.0968345	0.138636	0.909823	0.333046	1
0610010K14Rik	830.142	792.567	833.711	823.471	798.22	821.909	876.926	833.901	818.34	825.465	0.0439539	0.551635	0.99916	0.760256	1
0610011F06Rik	829.05	799.214	851.652	775.088	794.1	831.113	808.881	780.744	783.449	805.921	-0.061967	0.408206	0.99916	0.691097	1
0610012G03Rik	724.19	657.15	772.502	744.124	732.303	714.223	691.957	733.124	829.97	733.282	0.0677692	0.453234	0.99916	0.751112	1
0610030E20Rik	1836.14	1962.31	1920.7	1903.37	1842.6	1820.53	1735.64	1788.51	1854.48	1851.59	-0.0898127	0.111564	0.879012	0.280955	1
0610031O16Rik	0	0	0	0	4.11985	0.920391	1.91678	0	2.11457	1.00795	2.89944	0.217452	0.970427	0.295757	1
0610037L13Rik	660.837	741.89	698.629	691.87	792.041	728.029	713.042	767.455	804.595	733.154	0.118164	0.172515	0.941256	0.389628	1
0610038B21Rik	1.09229	6.64627	2.11066	3.8706	0	7.36313	3.83356	4.42975	4.22915	3.7306	0.301848	0.787283	0.99916	0.963389	1
0610039H22Rik	28.3996	14.9541	21.1066	17.4177	13.3895	12.8855	10.5423	19.9339	14.802	17.0479	-0.506152	0.299198	0.99916	0.442928	1
0610039K10Rik	6.55375	4.9847	3.16599	5.80591	7.20973	6.44273	5.75034	4.42975	7.40101	5.74932	0.261125	0.745787	0.99916	0.87635	1
0610040B10Rik	91.7525	47.3547	71.7625	41.609	54.588	46.0195	65.1705	46.5124	61.3226	58.4546	-0.272309	0.345788	0.99916	0.159506	1
0610040F04Rik	5.46146	2.49235	2.11066	3.8706	2.05992	0.920391	9.5839	4.42975	1.05729	3.55404	0.607552	0.572734	0.99916	0.579625	1
0610040J01Rik	270.888	233.45	306.046	259.33	254.401	240.222	273.141	239.207	220.973	255.295	-0.138301	0.321158	0.99916	0.588508	1
0610043K17Rik	26.215	15.7849	14.7746	33.8678	29.8689	15.6466	15.3342	22.1488	17.9739	21.2905	-0.0297161	0.949259	0.99916	0.427173	1
1010001N08Rik	137.629	108.833	129.806	82.2503	97.8464	115.969	115.965	88.5951	122.645	111.06	-0.194979	0.343409	0.99916	0.252811	1
1110001J03Rik	209.72	242.589	280.718	239.01	228.651	231.018	218.513	266.893	268.551	242.851	0.0380546	0.789562	0.99916	0.747278	1
1110002L01Rik	194.428	170.311	161.466	189.66	210.112	150.024	174.427	163.901	175.51	176.649	-0.0322316	0.843996	0.99916	0.839759	1
1110004E09Rik	1676.67	1556.06	1660.04	1500.83	1441.95	1670.51	1583.26	1676.66	1623.99	1598.88	-0.0019341	0.976866	0.99916	0.366409	1
1110004F10Rik	2514.46	2590.38	2570.79	2448.16	2690.26	2609.31	2576.15	2623.52	2501.54	2569.4	0.00440075	0.932957	0.99916	0.968519	1
1110006O24Rik	149.644	130.433	108.699	115.15	152.434	149.103	118.84	114.066	195.598	137.108	0.140123	0.521333	0.99916	0.804706	1
1110007C09Rik	472.962	496.809	528.721	508.017	540.73	476.762	469.611	457.372	630.143	509.014	0.0549703	0.640837	0.99916	0.896586	1
1110008F13Rik	429.271	433.669	379.919	433.508	415.075	477.683	452.36	488.38	555.075	451.66	0.265059	0.0152046	0.544874	0.047107	0.777738
1110008L16Rik	356.087	323.175	354.591	302.875	336.797	324.898	301.893	258.033	294.983	317.037	-0.270208	0.0218517	0.621888	0.0691081	0.868614
1110008P14Rik	850.895	812.506	918.138	901.851	830.149	993.102	962.223	939.108	1005.48	912.606	0.172693	0.0364526	0.689479	0.111594	0.971068
1110012L19Rik	512.285	481.854	503.393	474.149	463.483	529.225	465.777	528.248	451.461	489.986	-0.0509268	0.610535	0.99916	0.877993	1
1110015O18Rik	0	0	0	0	0	0	0	0	0	0	NA	NA	NA	NA	NA
1110017D15Rik	689.236	737.736	699.684	714.126	749.812	678.328	705.375	718.728	716.84	712.207	0.00790004	0.921262	0.99916	0.993199	1
1110019D14Rik	193.336	140.402	154.078	182.886	182.303	171.193	170.593	180.512	159.65	170.55	0.0718678	0.658356	0.99916	0.676548	1
1110020A21Rik	141.998	130.433	136.138	140.309	163.764	173.033	146.634	150.612	155.421	148.705	0.149443	0.364208	0.99916	0.372795	1
1110025L11Rik	0	0	0	0	0	0	0	0	0	0	NA	NA	NA	NA	NA
1110028F11Rik	9.83063	5.81548	9.49798	10.6442	11.3296	6.44273	3.83356	14.3967	2.11457	8.21171	-0.31072	0.683427	0.99916	0.805609	1
1110028F18Rik	1.09229	0	0	0	1.02996	0	1.91678	0	0	0.448781	0.880123	0.786543	0.99916	0.948068	1
1110032A03Rik	1767.33	1670.71	1775.07	1553.08	1651.03	1693.52	1713.6	1844.99	1674.74	1704.9	0.00608067	0.921868	0.99916	0.231438	1
1110032F04Rik	28.3996	24.0927	15.83	26.1266	22.6592	29.4525	25.8765	28.7934	28.5467	25.5308	0.2822	0.470733	0.99916	0.762261	1
1110034G24Rik	275.258	248.404	272.275	237.074	278.09	273.356	320.102	334.446	277.009	279.557	0.229345	0.0725283	0.821382	0.101172	0.957522
1110036E04Rik	4.36917	3.32313	0	0	1.02996	1.84078	1.91678	1.10744	0	1.5097	-1.3348	0.441505	0.99916	0.628565	1
1110037F02Rik	2298.18	2238.96	2272.13	2241.08	2238.11	2317.54	2155.42	2089.74	2199.16	2227.81	-0.0788638	0.1206	0.894698	0.21105	1
1110038B12Rik	386.671	446.962	368.31	420.928	386.236	380.121	432.234	438.546	433.487	410.388	0.113701	0.287799	0.99916	0.394483	1
1110038F14Rik	845.434	858.199	898.086	848.63	810.58	883.575	943.055	947.967	870.147	878.408	0.0861531	0.249792	0.991951	0.262017	1
1110046J04Rik	26.215	22.4312	27.4386	20.3207	20.5992	28.5321	25.8765	21.0413	42.2915	26.0829	0.23431	0.557635	0.99916	0.660822	1
1110051M20Rik	1820.85	1854.31	1810.95	1783.38	1762.26	1941.1	1981.95	1914.76	2068.05	1881.96	0.120475	0.0403003	0.705989	0.0598901	0.842027
1110058D11Rik	1.09229	0	0	0	2.05992	0	0.95839	4.42975	5.28643	1.53631	3.32643	0.0836606	0.842932	0.159708	1
1110059E24Rik	503.547	524.224	499.171	499.308	550	454.673	515.614	544.86	432.43	502.647	-0.0334813	0.754561	0.99916	0.949265	1
1110059G10Rik	478.424	503.455	507.614	485.761	523.221	503.454	530.948	585.835	429.258	505.33	0.0528437	0.627625	0.99916	0.887628	1
1110065P20Rik	164.936	129.602	153.023	133.536	111.236	136.218	138.966	157.256	187.14	145.768	0.114151	0.522165	0.99916	0.161158	1
1190002F15Rik	87.3833	130.433	123.474	116.118	138.015	156.466	153.342	165.008	132.161	133.6	0.39407	0.0445889	0.723347	0.126445	0.995486
1190002N15Rik	1748.76	1622.52	1550.28	1574.37	1761.23	1596.88	1479.75	1809.55	1487.6	1625.66	-0.0436203	0.587678	0.99916	0.810311	1
1190003K10Rik	0	1.66157	0	0	0	0	0	0	0	0.184619	-1.56988	0.698917	0.99916	0.80803	1
1190005I06Rik	0	0	1.05533	0.967651	0	0.920391	0	1.10744	0	0.45009	0.0762147	0.98006	0.99916	0.948243	1
1190007I07Rik	183.505	156.187	172.019	141.277	179.213	187.76	190.72	140.645	190.312	171.293	0.033196	0.847466	0.99916	0.969818	1
1200014J11Rik	1860.17	1840.19	1828.89	1784.35	1887.92	1864.71	1770.15	1799.59	1819.59	1828.39	-0.037089	0.491985	0.99916	0.717992	1
1300002E11Rik	826.865	785.09	876.98	861.209	785.861	814.546	847.216	981.191	832.084	845.671	0.0965119	0.253351	0.99414	0.359557	1
1300017J02Rik	33.861	29.9082	31.6599	29.9972	37.0786	24.8505	28.7517	48.7273	12.6874	30.8358	-0.0842682	0.84022	0.99916	0.979087	1
1500004A13Rik	1462.58	1453.04	1445.8	1529.86	1436.8	1542.57	1390.62	1518.3	1479.14	1473.19	0.00801243	0.896599	0.99916	0.696038	1
1500009C09Rik	5.46146	5.81548	8.44265	0.967651	5.14981	1.84078	6.70873	2.21488	3.17186	4.41925	-0.687131	0.46134	0.99916	0.3883	1
1500009L16Rik	30.5842	30.739	31.6599	28.0619	30.8989	40.4972	16.2926	36.5455	22.203	29.7202	-0.319002	0.40972	0.99916	0.532337	1
1500011B03Rik	1698.51	1944.03	2076.89	1785.32	1912.64	2022.1	2120.92	2038.79	2092.37	1965.73	0.128066	0.0729218	0.821382	0.114605	0.973767
1500011K16Rik	223.92	254.22	303.935	286.425	275	305.57	269.307	281.289	275.952	275.069	0.0794522	0.548871	0.99916	0.523105	1
1500012F01Rik	565.807	650.504	720.791	559.302	672.565	660.84	675.665	687.719	647.059	648.917	0.0529476	0.600007	0.99916	0.684663	1
1500012K07Rik	26.215	19.108	9.49798	14.5148	26.779	18.4078	22.043	21.0413	5.28643	18.0993	-0.177097	0.748906	0.99916	0.862883	1
1500015A07Rik	676.129	709.489	668.024	630.908	672.565	716.984	735.085	826.149	660.804	699.571	0.112029	0.227185	0.977339	0.291294	1
1500015L24Rik	15.2921	9.9694	21.1066	14.5148	20.5992	8.28352	12.4591	23.2562	15.8593	15.7045	0.159801	0.763559	0.99916	0.892056	1
1500015O10Rik	472.962	435.331	471.733	466.408	472.752	464.797	522.322	446.298	397.54	461.127	-0.0109517	0.919446	0.99916	0.93869	1
1500017E21Rik	48.0608	43.2007	53.8219	57.0914	54.588	55.2234	42.1691	46.5124	48.6352	49.9226	-0.0764445	0.78179	0.99916	0.553842	1
1500026H17Rik	45.8763	36.5545	50.6559	27.0942	46.3483	37.736	28.7517	54.2645	31.7186	39.8889	-0.215126	0.533033	0.99916	0.723355	1
1600002D24Rik	8.73833	9.9694	9.49798	13.5471	7.20973	8.28352	10.5423	11.0744	8.45829	9.70234	0.0895434	0.884691	0.99916	0.989487	1
1600002H07Rik	562.53	532.532	511.835	522.532	524.25	584.448	538.615	530.463	519.128	536.259	-0.0161741	0.860353	0.99916	0.91172	1
1600002K03Rik	124.521	144.556	149.857	148.051	122.565	150.944	160.051	140.645	138.505	142.188	0.067971	0.692922	0.99916	0.911544	1
1600010M07Rik	3.27688	3.32313	1.05533	3.8706	3.08989	2.76117	7.66712	4.42975	4.22915	3.74478	1.08578	0.2781	0.99916	0.518286	1
1600012H06Rik	1586.01	1442.24	1536.56	1444.7	1510.95	1425.69	1419.37	1508.33	1464.34	1482.02	-0.0546522	0.381502	0.99916	0.57746	1
1600014C10Rik	555.977	576.564	573.045	585.429	559.269	636.91	588.451	501.67	550.846	569.796	-0.0546631	0.559281	0.99916	0.447343	1
1600014C23Rik	2.18458	3.32313	1.05533	0	0	0	0	0	0	0.729228	-3.52303	0.17214	0.941256	0.149181	1
1600014K23Rik	0	0	0	0	0	0	0	0	0	0	NA	NA	NA	NA	NA
1600015I10Rik	15.2921	5.81548	7.38732	6.77356	6.17977	9.20391	0.95839	8.85951	5.28643	7.30627	-0.924472	0.247878	0.990809	0.513829	1
1600019K03Rik	2.18458	0.830784	1.05533	3.8706	0	0.920391	0	2.21488	0	1.23073	-0.904066	0.649677	0.99916	0.834184	1
1600020E01Rik	381.21	407.915	403.136	368.675	372.846	370.917	376.647	318.942	393.311	377.067	-0.130449	0.233858	0.981975	0.454191	1
1600023N17Rik	145.275	153.695	181.517	150.954	158.614	172.113	170.593	174.975	173.395	164.57	0.111859	0.477061	0.99916	0.723652	1
1600025M17Rik	0	0	0	0	0	0	0	0	0	0	NA	NA	NA	NA	NA
1600027J07Rik	2.18458	1.66157	2.11066	0	1.02996	4.60195	4.79195	4.42975	0	2.31227	0.641126	0.649282	0.99916	0.854022	1
1600029I14Rik	49.1531	83.9091	73.8732	51.2855	80.337	57.0642	72.8376	71.9835	64.4945	67.2153	0.00877736	0.973824	0.99916	0.815925	1
1600029O15Rik	3.27688	4.15392	1.05533	1.9353	3.08989	1.84078	0	3.32232	1.05729	2.19241	-1.00444	0.46728	0.99916	0.765267	1
1700001C02Rik	144.183	146.218	127.695	125.795	200.843	107.686	96.7973	129.57	96.2131	130.555	-0.377545	0.093093	0.857448	0.121347	0.98917
1700001C19Rik	9.83063	11.631	4.22132	7.74121	13.3895	8.28352	10.5423	4.42975	7.40101	8.6078	-0.200974	0.773456	0.99916	0.859444	1
1700001D01Rik	1.09229	0.830784	1.05533	0.967651	0	0	0	0	0	0.438451	-2.37337	0.420518	0.99916	0.59575	1
1700001F09Rik	2.18458	0	0	0	1.02996	2.76117	1.91678	2.21488	2.11457	1.35799	1.58796	0.391212	0.99916	0.691126	1
1700001G01Rik	0	0	0	0	0	0	0	0	0	0	NA	NA	NA	NA	NA
1700001G11Rik	44.784	68.1243	39.0472	53.2208	42.2284	56.1438	46.0027	37.6529	47.5779	48.3091	-0.221702	0.467753	0.99916	0.719993	1
1700001G17Rik	117.968	117.14	112.92	105.474	110.206	126.094	126.507	107.422	130.046	117.086	0.0659627	0.719165	0.99916	0.876372	1
1700001J03Rik	10.9229	18.2772	23.2173	18.3854	20.5992	23.0098	14.3758	17.719	14.802	17.9232	-0.167398	0.724106	0.99916	0.679353	1
1700001J11Rik	10.9229	13.2925	7.38732	12.5795	12.3595	9.20391	10.5423	13.2893	9.51558	11.0103	0.0639343	0.912809	0.99916	0.985349	1
1700001K19Rik	637.898	730.259	737.676	722.835	614.887	779.571	738.918	724.265	790.85	719.684	0.0968575	0.315596	0.99916	0.535375	1
1700001K23Rik	9.83063	18.2772	16.8853	14.5148	11.3296	23.0098	22.043	15.5041	10.5729	15.7741	0.0928567	0.859615	0.99916	0.97271	1
1700001L05Rik	336.426	367.206	385.196	361.901	357.397	289.003	356.521	400.893	280.181	348.303	-0.0705451	0.605841	0.99916	0.705901	1
1700001L19Rik	530.854	490.993	487.563	444.152	545.88	499.772	538.615	576.975	506.44	513.472	0.104342	0.302422	0.99916	0.422011	1
1700001O22Rik	135.444	123.787	127.695	143.212	152.434	109.526	158.134	150.612	136.39	137.471	0.204808	0.251258	0.992482	0.500966	1
1700001P01Rik	7.64604	6.64627	14.7746	15.4824	10.2996	11.9651	9.5839	15.5041	10.5729	11.3861	0.301856	0.613828	0.99916	0.791356	1
1700003C15Rik	0	0	0	0	0	0	0	0	0	0	NA	NA	NA	NA	NA
1700003D09Rik	10.9229	11.631	12.664	22.256	8.23969	15.6466	16.2926	5.53719	12.6874	12.8753	-0.0182025	0.975547	0.99916	0.716932	1
1700003E16Rik	1199.34	1261.96	1094.38	1316.01	1170.04	1271.98	1319.7	1199.36	1281.43	1234.91	0.0952507	0.200848	0.956999	0.393248	1
1700003E24Rik	0	0	0	0	0	0	0	0	0	0	NA	NA	NA	NA	NA
1700003F12Rik	13.1075	26.5851	11.6086	20.3207	23.6891	33.1341	13.4175	13.2893	34.8905	21.1158	0.242035	0.636012	0.99916	0.515872	1
1700003G13Rik	0	3.32313	0	0	1.02996	2.76117	0	1.10744	1.05729	1.031	-0.703944	0.749948	0.99916	0.922511	1
1700003G18Rik	2.18458	4.15392	1.05533	3.8706	2.05992	2.76117	7.66712	0	2.11457	2.87414	0.401728	0.746263	0.99916	0.947844	1
1700003H04Rik	0	0	0	0	0	0	0	0	0	0	NA	NA	NA	NA	NA
1700003I22Rik	0	0	0	0	0	0	0	0	0	0	NA	NA	NA	NA	NA
1700003L19Rik	1.09229	2.49235	1.05533	1.9353	0	2.76117	0	5.53719	1.05729	1.7701	0.460151	0.771689	0.99916	0.945149	1
1700003M02Rik	1919.16	1898.34	1950.25	1904.34	1934.27	1834.34	1875.57	1915.87	1840.74	1896.98	-0.0341054	0.524411	0.99916	0.807083	1
1700003M07Rik	20.7535	19.9388	21.1066	21.2883	21.6292	18.4078	18.2094	12.1818	10.5729	18.232	-0.583801	0.206792	0.961918	0.364588	1
1700003P14Rik	0	0	0	0	0	0	0	0	0	0	NA	NA	NA	NA	NA
1700006A11Rik	0	0	0	0	0	0	0	0	0	0	NA	NA	NA	NA	NA
1700006E09Rik	0	4.15392	0	0	0	0	0	0	0	0.461546	-2.87383	0.44917	0.99916	0.493791	1
1700006F04Rik	1.09229	0	0	1.9353	0	0	0.95839	0	0	0.442887	0.0762124	0.981667	0.99916	0.949978	1
1700006H21Rik	0	0	2.11066	2.90295	0	0.920391	0	0	1.05729	0.77681	-0.888535	0.734476	0.99916	0.774894	1
1700007B14Rik	3.27688	2.49235	1.05533	0.967651	2.05992	0.920391	0.95839	4.42975	0	1.79563	-0.361804	0.805232	0.99916	0.867628	1
1700007F19Rik	0	1.66157	1.05533	4.83825	2.05992	0.920391	0.95839	0	1.05729	1.39457	-0.457272	0.809341	0.99916	0.46803	1
1700007G11Rik	126.706	118.802	139.304	138.374	168.914	105.845	131.299	159.471	112.072	133.421	0.0667866	0.741308	0.99916	0.877001	1
1700007J10Rik	85.1988	87.2323	100.256	96.7651	65.9175	103.084	92.0054	73.0909	95.1558	88.7451	-0.0643138	0.778064	0.99916	0.960895	1
1700007K09Rik	10.9229	2.49235	1.05533	1.9353	3.08989	0.920391	1.91678	6.64463	4.22915	3.68964	-0.169638	0.874659	0.99916	0.508564	1
1700007K13Rik	514.469	535.025	600.483	498.34	565.449	523.702	529.989	604.661	560.362	548.053	0.0381597	0.69533	0.99916	0.625686	1
1700007L15Rik	54.6146	64.8011	88.6478	85.1533	64.8876	89.2779	72.8376	68.6612	85.6402	74.9468	0.127839	0.609648	0.99916	0.706395	1
1700007P06Rik	0	0	2.11066	0.967651	0	0.920391	0	0	2.11457	0.679253	0.0229862	0.99308	0.999422	0.998281	1
1700008C04Rik	0	0	0	0	0	0	0	1.10744	0	0.123049	1.03799	0.799202	0.99916	0.978655	1
1700008J07Rik	151.829	193.573	145.636	145.148	132.865	190.521	172.51	152.827	153.307	159.802	-0.0411721	0.819941	0.99916	0.924298	1
1700008K24Rik	0	0	0	0	0	0.920391	0	0	0	0.102266	0.0761967	0.985102	0.99916	1	1
1700008O03Rik	19.6613	15.7849	14.7746	11.6118	10.2996	12.8855	15.3342	9.96695	19.0312	14.3722	-0.173453	0.73164	0.99916	0.589286	1
1700008P02Rik	0	0	0	0	0	0	0	0	0	0	NA	NA	NA	NA	NA
1700009C05Rik	0	1.66157	3.16599	0	0	0	0	0	1.05729	0.653872	-2.1145	0.442591	0.99916	0.387269	1
1700009J07Rik	5.46146	2.49235	4.22132	5.80591	4.11985	10.1243	7.66712	1.10744	6.34372	5.26038	0.346534	0.705737	0.99916	0.70347	1
1700009N14Rik	0	0	0	0	0	0	0	0	0	0	NA	NA	NA	NA	NA
1700010B08Rik	1.09229	2.49235	4.22132	6.77356	6.17977	0.920391	1.91678	5.53719	5.28643	3.82445	0.694382	0.521078	0.99916	0.722714	1
1700010D01Rik	0	0	1.05533	0	0	0	0	0	0	0.117259	-0.88556	0.828189	0.99916	1	1
1700010I02Rik	0	0	0	0	0	0	0	0	1.05729	0.117476	1.03799	0.799202	0.99916	0.990813	1
1700010I14Rik	354.995	333.975	317.655	339.646	292.509	283.48	327.769	339.984	361.592	327.956	0.0320804	0.783667	0.99916	0.316181	1
1700010J16Rik	0	0	0	0	0	0	0	0	0	0	NA	NA	NA	NA	NA
1700010K23Rik	0	0	0	0.967651	0	0	0	0	0	0.107517	0.0761967	0.985102	0.99916	1	1
1700011A15Rik	0	2.49235	9.49798	0.967651	6.17977	1.84078	4.79195	3.32232	5.28643	3.81991	0.169616	0.87993	0.99916	0.871113	1
1700011B04Rik	6.55375	3.32313	5.27665	5.80591	10.2996	6.44273	4.79195	5.53719	10.5729	6.51153	0.47912	0.541732	0.99916	0.731535	1
1700011C11Rik	0	0	0	0	0	0	0	0	0	0	NA	NA	NA	NA	NA
1700011E24Rik	0	0.830784	0	0.967651	3.08989	0.920391	5.75034	1.10744	0	1.40739	2.71228	0.171162	0.941256	0.366175	1
1700011H14Rik	4.36917	8.30784	4.22132	5.80591	4.11985	0.920391	4.79195	6.64463	4.22915	4.82335	-0.130444	0.883315	0.99916	0.749845	1
1700011I03Rik	18.569	32.4006	12.664	15.4824	12.3595	11.0447	15.3342	5.53719	17.9739	15.7073	-0.718715	0.190653	0.950314	0.293761	1
1700011L22Rik	3.27688	0.830784	3.16599	1.9353	10.2996	1.84078	5.75034	2.21488	4.22915	3.72708	0.78904	0.481802	0.99916	0.66279	1
1700011M02Rik	10.9229	11.631	2.11066	2.90295	6.17977	1.84078	3.83356	1.10744	4.22915	4.97313	-1.42471	0.140064	0.911364	0.24708	1
1700012A03Rik	1.09229	0	0	0	0	0	6.70873	0	0	0.86678	2.67366	0.338366	0.99916	0.299314	1
1700012B07Rik	2.18458	0	1.05533	0	0	0	0	0	1.05729	0.477467	-1.51784	0.626109	0.99916	0.592128	1
1700012B09Rik	1318.4	1365.81	1328.66	1246.33	1307.02	1405.44	1476.88	1399.8	1425.22	1363.73	0.100171	0.121659	0.894698	0.13744	1
1700012C14Rik	5.46146	3.32313	2.11066	2.90295	2.05992	0	3.83356	2.21488	2.11457	2.66902	-0.402915	0.732604	0.99916	0.651731	1
1700012D01Rik	28.3996	14.9541	30.6046	29.9972	28.8389	16.567	23.9597	39.8678	31.7186	27.2119	0.379724	0.359738	0.99916	0.595155	1
1700012D14Rik	181.32	169.48	174.13	198.368	195.693	188.68	194.553	224.81	197.713	191.639	0.23327	0.103984	0.874592	0.258121	1
1700012D16Rik	1.09229	1.66157	1.05533	0	2.05992	0	0	0	0	0.652124	-2.7384	0.293388	0.99916	0.471878	1
1700012H19Rik	4.36917	3.32313	2.11066	2.90295	7.20973	10.1243	8.62551	2.21488	4.22915	5.01216	0.637701	0.500358	0.99916	0.522402	1
1700012I11Rik	0	0.830784	2.11066	0	0	0	0	1.10744	0	0.449876	-1.3971	0.659998	0.99916	0.626105	1
1700012L04Rik	0	0	0	0	0	0.920391	0	0	0	0.102266	0.0761967	0.985102	0.99916	1	1
1700012P22Rik	5.46146	5.81548	4.22132	5.80591	5.14981	9.20391	10.5423	2.21488	2.11457	5.6144	-0.0405719	0.963258	0.99916	0.86033	1
1700013D24Rik	0	0	0	0	0	0	1.91678	0	0	0.212975	1.83305	0.65061	0.99916	0.759322	1
1700013F07Rik	208.628	201.05	176.24	187.724	193.633	163.83	176.344	187.157	156.478	183.454	-0.173246	0.257631	0.995987	0.519092	1
1700013G24Rik	0	0	0	0	0	0	0	0	0	0	NA	NA	NA	NA	NA
1700013H16Rik	5.46146	4.9847	7.38732	4.83825	4.11985	0	3.83356	5.53719	3.17186	4.37047	-0.507222	0.595854	0.99916	0.591761	1
1700015E13Rik	138.721	127.11	146.691	126.762	153.464	137.138	164.843	140.645	150.135	142.834	0.148298	0.379402	0.99916	0.630105	1
1700015F17Rik	0	0.830784	3.16599	0	4.11985	0.920391	0	0	0	1.00411	-2.79579	0.239764	0.984895	0.31897	1
1700015G11Rik	4.36917	3.32313	0	2.90295	2.05992	4.60195	2.87517	2.21488	4.22915	2.95292	0.269667	0.818108	0.99916	0.959048	1
1700016C15Rik	53.5223	49.0162	49.6005	70.6385	71.0674	56.1438	49.8363	56.4794	44.406	55.6345	-0.0129547	0.961484	0.99916	0.224996	1
1700016D06Rik	80.8296	49.847	63.3198	49.3502	43.2584	64.4273	57.5034	63.124	66.609	59.8076	-0.0435753	0.872623	0.99916	0.521186	1
1700016G22Rik	4.36917	0.830784	0	6.77356	1.02996	1.84078	4.79195	4.42975	3.17186	3.02642	1.29283	0.304908	0.99916	0.58563	1
1700016H13Rik	5.46146	4.9847	5.27665	4.83825	5.14981	5.52234	4.79195	15.5041	1.05729	5.84295	0.432075	0.622995	0.99916	0.842244	1
1700016K19Rik	734.02	700.351	780.945	682.194	744.662	719.745	748.502	761.918	766.533	737.652	0.041043	0.607144	0.99916	0.566413	1
1700016L04Rik	2.18458	2.49235	6.33198	0.967651	0	0.920391	0.95839	0	0	1.53948	-3.29597	0.0694895	0.811896	0.10923	0.96678
1700016L21Rik	1.09229	2.49235	0	1.9353	1.02996	0.920391	0.95839	0	0	0.936521	-1.7179	0.426542	0.99916	0.652704	1
1700016P04Rik	0	0	0	0	0	0	0	0	0	0	NA	NA	NA	NA	NA
1700017B05Rik	4569.06	4365.77	3936.38	5087.91	4586.42	4654.42	4820.7	4487.34	4519.9	4558.65	0.103608	0.0824911	0.84223	0.0306341	0.660275
1700017D01Rik	0	0	0	0	0	0	0	0	0	0	NA	NA	NA	NA	NA
1700017G19Rik	31.6765	26.5851	29.5493	29.9972	35.0187	29.4525	30.6685	17.719	15.8593	27.3918	-0.437069	0.264488	0.998419	0.343096	1
1700017J07Rik	0	0	0	1.9353	0	0	0	0	0	0.215034	0.0761893	0.985103	0.99916	0.770076	1
1700017L05Rik	0	0	0	0	0	0	0	0	0	0	NA	NA	NA	NA	NA
1700017N19Rik	0	0	0	0	0	0	0	0	0	0	NA	NA	NA	NA	NA
1700018A04Rik	25.1227	25.7543	41.1579	40.6413	57.6779	40.4972	27.7933	45.405	16.9166	35.6629	-0.0306779	0.937628	0.99916	0.167535	1
1700018B08Rik	0	0	0	0	1.02996	0	0.95839	0	1.05729	0.338404	1.89714	0.592982	0.99916	0.7717	1
1700018B24Rik	1.09229	3.32313	4.22132	4.83825	1.02996	5.52234	2.87517	0	2.11457	2.77967	-0.774631	0.547643	0.99916	0.644695	1
1700018C11Rik	5.46146	8.30784	18.996	12.5795	8.23969	9.20391	15.3342	11.0744	12.6874	11.3205	0.264633	0.662896	0.99916	0.810829	1
1700018F24Rik	0	0	0	0	0	0	0	0	0	0	NA	NA	NA	NA	NA
1700018G05Rik	5.46146	11.631	8.44265	7.74121	7.20973	11.0447	5.75034	4.42975	11.6302	8.14899	-0.243653	0.729313	0.99916	0.919645	1
1700018L02Rik	31.6765	31.5698	39.0472	49.3502	22.6592	46.9399	53.6698	50.9422	30.6613	39.6129	0.406853	0.255818	0.995987	0.524366	1
1700019A02Rik	15.2921	13.2925	7.38732	17.4177	14.4195	13.8059	23.9597	16.6116	10.5729	14.751	0.510862	0.337904	0.99916	0.624738	1
1700019B03Rik	27.3073	25.7543	23.2173	16.4501	40.1685	25.7709	29.7101	46.5124	21.1457	28.4485	0.348507	0.404945	0.99916	0.691511	1
1700019B21Rik	1.09229	1.66157	1.05533	0	2.05992	1.84078	1.91678	1.10744	0	1.19268	-0.329345	0.855578	0.99916	0.977122	1
1700019C18Rik	0	0	2.11066	0	0	0.920391	0	0	1.05729	0.45426	-0.899674	0.781105	0.99916	0.931389	1
1700019D03Rik	43.6917	43.2007	43.2686	72.5738	53.558	59.8254	43.1275	43.1901	43.3487	49.5316	-0.00528726	0.985129	0.99916	0.0838369	0.920282
1700019E08Rik	0	0	0	0	0	0	0	0	0	0	NA	NA	NA	NA	NA
1700019G17Rik	535.223	608.134	536.108	478.987	674.625	597.334	698.666	489.488	587.851	578.491	0.0809058	0.536109	0.99916	0.816046	1
1700019G24Rik	9.83063	13.2925	10.5533	12.5795	11.3296	4.60195	10.5423	11.0744	7.40101	10.1339	-0.221909	0.720891	0.99916	0.90338	1
1700019L03Rik	311.303	256.712	295.493	319.325	317.228	251.267	211.804	266.893	234.718	273.86	-0.274463	0.0537593	0.756443	0.0569593	0.826516
1700019M22Rik	0	0	0	0	0	0	0	0	0	0	NA	NA	NA	NA	NA
1700019N19Rik	1.09229	0	1.05533	0	2.05992	1.84078	0	0	2.11457	0.906989	0.0142163	0.995115	0.999422	0.890308	1
1700019O17Rik	19.6613	16.6157	9.49798	26.1266	17.5093	23.9302	13.4175	18.8265	24.3176	18.8781	0.298634	0.532706	0.99916	0.487833	1
1700020A23Rik	63.3529	54.0009	54.8772	48.3825	43.2584	41.4176	46.9611	43.1901	56.0362	50.1641	-0.233373	0.392724	0.99916	0.389496	1
1700020D05Rik	51.3377	61.478	65.4305	60.962	60.7677	48.7807	63.2537	39.8678	57.0935	56.5524	-0.150813	0.581568	0.99916	0.858532	1
1700020D14Rik	0	0	0	0	0	0	0	0	0	0	NA	NA	NA	NA	NA
1700020G17Rik	0	0.830784	1.05533	0	2.05992	0	0.95839	0	2.11457	0.779889	0.690273	0.769163	0.99916	0.947373	1
1700020I14Rik	1768.42	1824.4	1732.85	1887.89	1923.97	1635.53	1621.6	1518.3	1581.7	1721.63	-0.173793	0.0102632	0.470282	0.00515704	0.315611
1700020L24Rik	30.5842	47.3547	58.0432	58.0591	54.588	54.303	32.5852	67.5537	44.406	49.7197	0.0781448	0.809758	0.99916	0.633853	1
1700020M21Rik	0	0	0	1.9353	0	0	0	1.10744	1.05729	0.455559	1.98094	0.540551	0.99916	0.691032	1
1700020N01Rik	0	0	0	0	0	0	0	0	0	0	NA	NA	NA	NA	NA
1700020N15Rik	2.18458	1.66157	6.33198	0	3.08989	2.76117	1.91678	2.21488	3.17186	2.59252	-0.467028	0.70512	0.99916	0.81624	1
1700020N18Rik	6.55375	6.64627	12.664	11.6118	14.4195	10.1243	10.5423	13.2893	11.6302	10.8313	0.461835	0.441919	0.99916	0.663379	1
1700021F05Rik	313.488	334.806	415.8	311.584	333.708	297.286	314.352	346.628	344.675	334.703	-0.0814122	0.514416	0.99916	0.375488	1
1700021F07Rik	0	0	0	0	0	0	0	0	1.05729	0.117476	1.03799	0.799202	0.99916	0.990813	1
1700021K19Rik	1986.88	1992.22	1901.71	2067.87	2067.13	2094.81	2053.83	1954.63	2087.08	2022.91	0.0516902	0.333777	0.99916	0.290847	1
1700021N21Rik	13.1075	17.4465	21.1066	8.70886	11.3296	19.3282	11.5007	9.96695	9.51558	13.5567	-0.736631	0.178713	0.943584	0.398982	1
1700022A21Rik	0	0	0	1.9353	0	0	0	0	0	0.215034	0.0761893	0.985103	0.99916	0.770076	1
1700022A22Rik	0	0	0	0	0	0	0	0	0	0	NA	NA	NA	NA	NA
1700022E09Rik	2.18458	0.830784	0	0.967651	2.05992	0	0	1.10744	0	0.794487	-1.42197	0.552538	0.99916	0.808354	1
1700022H01Rik	2.18458	12.4618	11.6086	6.77356	6.17977	4.60195	12.4591	9.96695	3.17186	7.71201	-0.0476662	0.950301	0.99916	0.706512	1
1700022H16Rik	0	0.830784	0	0	0	0	0	0	0	0.0923093	-0.88556	0.828189	0.99916	1	1
1700022I11Rik	2.18458	4.9847	5.27665	3.8706	3.08989	0	3.83356	3.32232	3.17186	3.3038	-0.276047	0.797971	0.99916	0.738594	1
1700023C21Rik	0	0	0	0	0	1.84078	0	0	4.22915	0.674436	2.95606	0.334574	0.99916	0.529568	1
1700023F02Rik	0	0	0	0	0	0	0	0	0	0	NA	NA	NA	NA	NA
1700023F06Rik	49.1531	75.6013	87.5925	57.0914	67.9775	69.9497	79.5463	60.9091	66.609	68.27	-0.0370816	0.886817	0.99916	0.88328	1
1700024B18Rik	2.18458	0	2.11066	0	0	0	0.95839	1.10744	1.05729	0.824262	-0.434301	0.839905	0.99916	0.338232	1
1700024F13Rik	8.73833	4.15392	3.16599	2.90295	5.14981	1.84078	1.91678	1.10744	5.28643	3.80694	-0.94087	0.364538	0.99916	0.625359	1
1700024G13Rik	239.212	240.927	250.113	215.786	268.82	156.466	182.094	287.934	181.853	224.801	-0.166261	0.391848	0.99916	0.561262	1
1700024I08Rik	0	0	0	0.967651	1.02996	3.68156	0	1.10744	0	0.754068	1.038	0.694579	0.99916	0.264716	1
1700024N05Rik	6.55375	4.15392	5.27665	2.90295	4.11985	0.920391	2.87517	4.42975	0	3.47027	-1.12687	0.306706	0.99916	0.502179	1
1700024P04Rik	0	0	0	0	0	0	0	0	0	0	NA	NA	NA	NA	NA
1700024P16Rik	614.96	601.487	651.139	557.367	602.528	590.891	594.202	613.521	606.882	603.664	-0.0407765	0.630349	0.99916	0.549836	1
1700025B11Rik	0	0	0	0	0	0	0	0	0	0	NA	NA	NA	NA	NA
1700025C18Rik	0	0	0	0	0	0	0	0	0	0	NA	NA	NA	NA	NA
1700025F22Rik	0	0	0	0	0	0	0	0	0	0	NA	NA	NA	NA	NA
1700025F24Rik	80.8296	120.464	103.422	73.5415	108.146	101.243	111.173	119.603	95.1558	101.509	0.0900287	0.682236	0.99916	0.650433	1
1700025G04Rik	1498.62	1556.89	1677.98	1554.05	1624.25	1611.6	1538.22	1734.25	1727.61	1613.72	0.0782859	0.240259	0.984895	0.465599	1
1700025J12Rik	0	0	0	0	0	0	0	0	0	0	NA	NA	NA	NA	NA
1700025K24Rik	0	0	0	0	0	0	0	0	0	0	NA	NA	NA	NA	NA
1700025M24Rik	3.27688	2.49235	0	1.9353	0	0.920391	0	1.10744	2.11457	1.31633	-0.863527	0.633233	0.99916	0.82502	1
1700025N23Rik	1.09229	2.49235	4.22132	3.8706	1.02996	2.76117	0.95839	0	3.17186	2.17755	-0.916187	0.515195	0.99916	0.769176	1
1700026D08Rik	255.596	265.851	291.271	236.107	315.168	137.138	168.677	254.711	191.369	235.099	-0.403654	0.199634	0.956999	0.432082	1
1700026D11Rik	0	0	0	0	0	0	1.91678	0	0	0.212975	1.83305	0.65061	0.99916	0.759322	1
1700026F02Rik	0	0	0	0.967651	0	0	0	0	0	0.107517	0.0761967	0.985102	0.99916	1	1
1700026J14Rik	31.6765	34.0621	22.1619	29.9972	27.809	34.0545	37.3772	23.2562	25.3749	29.5299	-0.0305914	0.934479	0.99916	0.969046	1
1700026L06Rik	126.706	138.741	173.074	137.406	138.015	98.4818	119.799	167.223	121.588	135.67	-0.103897	0.606828	0.99916	0.519335	1
1700027A15Rik	3.27688	1.66157	0	0	0	2.76117	7.66712	2.21488	3.17186	2.30594	1.4167	0.31995	0.99916	0.296783	1
1700027F06Rik	0	0	0	0	0	0	0	0	0	0	NA	NA	NA	NA	NA
1700027F09Rik	0	0	0	0	1.02996	0	0	0	0	0.11444	0.0761967	0.985102	0.99916	1	1
1700027H10Rik	7.64604	6.64627	5.27665	3.8706	5.14981	6.44273	11.5007	9.96695	4.22915	6.74765	0.397219	0.591434	0.99916	0.620111	1
1700027I24Rik	0	0.830784	0	0	0	0	0	1.10744	0	0.215358	0.0762207	0.985097	0.99916	0.925062	1
1700027J07Rik	3.27688	3.32313	5.27665	5.80591	5.14981	0	2.87517	1.10744	0	2.97944	-1.54399	0.249256	0.991951	0.465212	1
1700028B04Rik	0	0	0	0	0	0	0	0	0	0	NA	NA	NA	NA	NA
1700028D13Rik	1.09229	1.66157	0	0	0	0	0	0	0	0.305984	-2.27201	0.569927	0.99916	0.646263	1
1700028E10Rik	63.3529	70.6166	63.3198	54.1885	67.9775	72.7109	74.7544	99.6695	66.609	70.3555	0.283281	0.250168	0.991951	0.381423	1
1700028I16Rik	2.18458	0.830784	0	0	1.02996	3.68156	0.95839	2.21488	5.28643	1.79851	1.50012	0.353404	0.99916	0.638728	1
1700028J19Rik	22.9381	24.0927	22.1619	27.0942	16.4794	15.6466	26.8349	12.1818	24.3176	21.3053	-0.121756	0.784397	0.99916	0.87839	1
1700028K03Rik	52.43	62.3088	65.4305	53.2208	67.9775	46.0195	67.0873	70.8761	57.0935	60.2715	0.112211	0.665655	0.99916	0.688178	1
1700028M03Rik	0	0	0	0	1.02996	0	0	0	2.11457	0.349393	1.95557	0.612691	0.99916	0.791545	1
1700028P14Rik	429.271	437.823	413.69	434.475	489.232	396.688	410.191	441.868	410.227	429.274	-0.0224901	0.831716	0.99916	0.826697	1
1700028P15Rik	0	0	1.05533	1.9353	3.08989	0	0	0	2.11457	0.910566	0.988667	0.693494	0.99916	0.637803	1
1700029B22Rik	0	0	0	0	0	0	0	0	0	0	NA	NA	NA	NA	NA
1700029F12Rik	0	0	0	0	0	0	0	0	0	0	NA	NA	NA	NA	NA
1700029H14Rik	4.36917	4.15392	1.05533	0.967651	7.20973	3.68156	1.91678	2.21488	0	2.841	-1.21868	0.357271	0.99916	0.491642	1
1700029I15Rik	45.8763	41.5392	48.5452	26.1266	48.4082	36.8156	51.753	52.0496	44.406	43.9466	0.1279	0.674015	0.99916	0.390769	1
1700029J03Rik	3.27688	0	1.05533	0	2.05992	1.84078	0	0	0	0.914768	-2.89049	0.228044	0.978227	0.35685	1
1700029J07Rik	777.712	714.474	784.111	708.321	789.981	711.462	716.875	756.38	770.762	747.786	-0.0193433	0.814302	0.99916	0.878055	1
1700029M20Rik	0	0	0	0	0	0	0	1.10744	0	0.123049	1.03799	0.799202	0.99916	0.978655	1
1700029N11Rik	1.09229	0.830784	0	1.9353	0	2.76117	0.95839	6.64463	0	1.58029	1.95819	0.295262	0.99916	0.574911	1
1700029P11Rik	0	0	0	0	0	0	0	0	0	0	NA	NA	NA	NA	NA
1700030A11Rik	1.09229	2.49235	2.11066	5.80591	1.02996	2.76117	1.91678	6.64463	1.05729	2.76789	0.724279	0.561054	0.99916	0.799955	1
1700030C10Rik	10.9229	7.47705	18.996	7.74121	14.4195	11.0447	21.0846	24.3636	9.51558	13.9517	0.569667	0.315708	0.99916	0.393382	1
1700030F04Rik	0	0	2.11066	0	0	0	0	5.53719	0	0.849762	1.40386	0.614524	0.99916	0.419254	1
1700030F18Rik	9.83063	4.15392	5.27665	2.90295	5.14981	2.76117	5.75034	4.42975	2.11457	4.70776	-0.626333	0.48368	0.99916	0.62104	1
1700030J22Rik	809.388	785.921	752.451	868.951	749.812	809.023	752.336	748.628	795.079	785.732	-0.0321894	0.69145	0.99916	0.59869	1
1700030K09Rik	329.872	356.406	377.808	364.804	353.277	331.341	338.312	315.62	394.368	351.312	-0.0218477	0.852375	0.99916	0.97791	1
1700030L20Rik	0	0	0	0	0	0	0	0	0	0	NA	NA	NA	NA	NA
1700030M09Rik	3.27688	0	0	0	0	0	0	0	0	0.364097	-2.50234	0.530271	0.99916	0.600329	1
1700030N03Rik	0	0	0	0	0	0	0	0	0	0	NA	NA	NA	NA	NA
1700030O20Rik	0	0	0	0.967651	0	0.920391	0	0	0	0.209782	0.0761895	0.985103	0.99916	0.776837	1
1700031A10Rik	0	0	0	0	0	0	0	0	0	0	NA	NA	NA	NA	NA
1700031F05Rik	1.09229	0	0	0	0	0	0	0	0	0.121366	-0.88556	0.828189	0.99916	0.994253	1
1700031M16Rik	0	1.66157	1.05533	0.967651	0	1.84078	0	0	0	0.613926	-2.26893	0.399506	0.99916	0.527379	1
1700031P21Rik	0	0	0	0	0	0	1.91678	0	0	0.212975	1.83305	0.65061	0.99916	0.759322	1
1700034E13Rik	4.36917	4.15392	0	6.77356	10.2996	0.920391	4.79195	1.10744	9.51558	4.65907	0.843273	0.450976	0.99916	0.617269	1
1700034G24Rik	0	0	0	0	0	0	0	0	0	0	NA	NA	NA	NA	NA
1700034H15Rik	131.075	121.294	154.078	126.762	122.565	127.934	143.758	134	151.192	134.74	0.0821853	0.632604	0.99916	0.561048	1
1700034I23Rik	6.55375	5.81548	7.38732	6.77356	6.17977	7.36313	6.70873	7.75207	1.05729	6.17679	-0.342882	0.672606	0.99916	0.873935	1
1700034J05Rik	0	0	0	0	0	0	0	0	0	0	NA	NA	NA	NA	NA
1700034K08Rik	0	0	0	0	0	0	0	0	0	0	NA	NA	NA	NA	NA
1700034O15Rik	0	0	0	0	0	0	0	0	0	0	NA	NA	NA	NA	NA
1700034P13Rik	7.64604	12.4618	6.33198	5.80591	5.14981	4.60195	0.95839	1.10744	1.05729	5.0134	-3.09758	0.00535448	0.366603	0.0107697	0.448145
1700036G14Rik	0	0	0	0	0	0	0	0	0	0	NA	NA	NA	NA	NA
1700037C18Rik	259.965	304.898	288.105	257.395	275	323.978	335.436	300.116	342.561	298.606	0.195584	0.126496	0.897916	0.213865	1
1700037H04Rik	1551.05	1630.83	1532.34	1554.05	1446.07	1573.87	1683.89	1703.24	1744.52	1602.21	0.121174	0.0427199	0.714826	0.0163646	0.531355
1700039E15Rik	4.36917	0	2.11066	0.967651	3.08989	1.84078	1.91678	0	2.11457	1.82328	-0.629372	0.687027	0.99916	0.913646	1
1700039E22Rik	2.18458	4.9847	0	4.83825	2.05992	7.36313	7.66712	4.42975	4.22915	4.19518	1.13937	0.27892	0.99916	0.523634	1
1700040L02Rik	301.473	330.652	352.48	319.325	364.606	303.729	322.019	326.694	355.248	330.692	0.0270529	0.819933	0.99916	0.968611	1
1700041A01Rik	2.18458	0	1.05533	0	0	0	0	0	0	0.35999	-2.48588	0.508611	0.99916	0.571662	1
1700041C23Rik	0	0	0	0	0	0	0	0	1.05729	0.117476	1.03799	0.799202	0.99916	0.990813	1
1700041M19Rik	0	0	0	0	0	0	0	0	0	0	NA	NA	NA	NA	NA
1700042G07Rik	0	0.830784	0	0.967651	1.02996	0	0	0	1.05729	0.431743	0.076214	0.980355	0.99916	0.929141	1
1700042G15Rik	2.18458	0	0	0	0	8.28352	3.83356	0	0	1.58907	0.83759	0.830946	0.99916	0.881053	1
1700042O10Rik	7.64604	9.9694	8.44265	14.5148	6.17977	9.20391	2.87517	2.21488	2.11457	7.01791	-1.85356	0.029013	0.661739	0.0325758	0.675145
1700044C05Rik	0	0	0	0	0	1.84078	0	0	0	0.204531	0.0761898	0.985103	0.99916	0.78367	1
1700044K03Rik	0	0	0	0	0	0	0	0	0	0	NA	NA	NA	NA	NA
1700045H11Rik	1.09229	1.66157	1.05533	0	5.14981	1.84078	3.83356	1.10744	3.17186	2.1014	1.08333	0.452334	0.99916	0.74028	1
1700046C09Rik	0	0	0	0	0	0	0	0	0	0	NA	NA	NA	NA	NA
1700047A11Rik	0	0	1.05533	0	0	0.920391	1.91678	1.10744	1.05729	0.673025	1.95077	0.418149	0.99916	0.605616	1
1700047E10Rik	0	0	0	0	1.02996	0	0	1.10744	0	0.237489	1.03798	0.799204	0.99916	0.911419	1
1700047G03Rik	1.09229	0	0	0	0	0	0	0	0	0.121366	-0.88556	0.828189	0.99916	0.994253	1
1700047I17Rik2	0	0	0	0	0	0	0	0	0	0	NA	NA	NA	NA	NA
1700047L14Rik	0	0	0	0	0	0	0	0	0	0	NA	NA	NA	NA	NA
1700047M11Rik	14.1998	15.7849	5.27665	6.77356	16.4794	12.8855	12.4591	2.21488	7.40101	10.3861	-0.667094	0.341803	0.99916	0.547323	1
1700048M11Rik	27.3073	54.0009	40.1026	28.0619	47.3782	30.3729	42.1691	38.7603	52.8643	40.1131	0.128066	0.709218	0.99916	0.609648	1
1700048O20Rik	64.4452	147.879	70.7072	125.795	144.195	87.4371	70.9208	122.926	128.989	107.033	0.176101	0.557273	0.99916	0.553422	1
1700049E15Rik	0	0.830784	1.05533	0	2.05992	3.68156	1.91678	0	0	1.06049	0.0495699	0.982532	0.99916	0.659998	1
1700049E22Rik	0	0	0	0	2.05992	0.920391	0	0	0	0.331146	0.0761863	0.984692	0.99916	0.613045	1
1700049G17Rik	584.376	587.364	508.669	524.467	572.659	543.951	573.117	530.463	440.888	540.662	-0.121616	0.253682	0.994186	0.503994	1
1700049L16Rik	0	0	0	0	0	0	0	0	0	0	NA	NA	NA	NA	NA
1700051A21Rik	4.36917	0	0	4.83825	3.08989	0.920391	0.95839	1.10744	5.28643	2.28555	0.804495	0.59885	0.99916	0.772481	1
1700052I22Rik	0	0.830784	0	0	2.05992	0	0	5.53719	1.05729	1.05391	2.62561	0.259051	0.995987	0.471648	1
1700052K11Rik	233.75	217.665	219.509	208.045	243.071	216.292	236.722	241.422	222.03	226.501	0.0628309	0.637901	0.99916	0.845528	1
1700054A03Rik	7.64604	2.49235	1.05533	1.9353	2.05992	1.84078	0.95839	0	1.05729	2.11616	-2.43337	0.118453	0.893658	0.269833	1
1700054K19Rik	0	0	0	0	0	0	0	0	0	0	NA	NA	NA	NA	NA
1700054M17Rik	0	0	0	0	0	1.84078	0	0	0	0.204531	0.0761898	0.985103	0.99916	0.78367	1
1700055C04Rik	0	0	0	0	0	0	0	0	0	0	NA	NA	NA	NA	NA
1700056E22Rik	15.2921	27.4159	27.4386	22.256	11.3296	15.6466	21.0846	23.2562	32.7759	21.8328	0.127156	0.771043	0.99916	0.329663	1
1700057G04Rik	1.09229	0	2.11066	2.90295	0	0	0	1.10744	1.05729	0.918959	-0.555994	0.807161	0.99916	0.968259	1
1700057H15Rik	0	0	0	0	0	0	0	0	0	0	NA	NA	NA	NA	NA
1700057H21Rik	36.0456	39.0468	23.2173	29.0295	39.1385	37.736	34.502	27.686	37.005	33.7119	0.00810193	0.981538	0.99916	0.949351	1
1700060C16Rik	0	0	0	0	0	0	0	0	0	0	NA	NA	NA	NA	NA
1700060C20Rik	4.36917	2.49235	2.11066	1.9353	2.05992	0	3.83356	0	1.05729	1.98425	-0.836683	0.561958	0.99916	0.69763	1
1700061F12Rik	0	0	0	0	0	0	0	0	0	0	NA	NA	NA	NA	NA
1700061G19Rik	18.569	19.9388	21.1066	11.6118	7.20973	15.6466	16.2926	18.8265	16.9166	16.2354	-0.198351	0.675238	0.99916	0.263279	1
1700061I17Rik	0	0.830784	1.05533	2.90295	0	1.84078	0.95839	0	1.05729	0.960614	0.0909536	0.966976	0.99916	0.752889	1
1700061J23Rik	0	0	1.05533	0.967651	2.05992	0	0.95839	0	0	0.560144	0.0762131	0.978923	0.99916	0.804391	1
1700063A18Rik	0	0	0	0	0	0	0	0	0	0	NA	NA	NA	NA	NA
1700063D05Rik	2.18458	0.830784	0	0	0	0	0	0	0	0.335041	-2.39074	0.536025	0.99916	0.605296	1
1700063O14Rik	0	0	1.05533	0	0	0	0	0	0	0.117259	-0.88556	0.828189	0.99916	1	1
1700064J06Rik	0	0	0	0	0	0	0	0	0	0	NA	NA	NA	NA	NA
1700064M15Rik	20.7535	18.2772	12.664	15.4824	18.5393	17.4874	22.043	14.3967	17.9739	17.513	0.07808	0.866658	0.99916	0.979411	1
1700065D16Rik	7.64604	4.9847	6.33198	3.8706	7.20973	5.52234	5.75034	12.1818	3.17186	6.2966	0.155515	0.843579	0.99916	0.912158	1
1700065I16Rik	0	0	0	0	0	0	0	0	0	0	NA	NA	NA	NA	NA
1700065J11Rik	0	0	0	0	0	0	0	0	1.05729	0.117476	1.03799	0.799202	0.99916	0.990813	1
1700065J18Rik	0	0	0	2.90295	0	2.76117	1.91678	3.32232	2.11457	1.44642	3.7529	0.0522317	0.748908	0.116775	0.976569
1700065L07Rik	0	0.830784	0	0	0	0	0	0	0	0.0923093	-0.88556	0.828189	0.99916	1	1
1700065O20Rik	0	0	1.05533	2.90295	2.05992	0	0	0	0	0.66869	-0.885579	0.760885	0.99916	0.388166	1
1700066B17Rik	1.09229	0.830784	0	2.90295	3.08989	0.920391	4.79195	2.21488	5.28643	2.34773	2.66543	0.0752156	0.827987	0.177927	1
1700066B19Rik	40.4148	49.0162	33.7706	53.2208	36.0487	35.8952	44.0859	27.686	47.5779	40.8573	-0.0486834	0.883626	0.99916	0.979143	1
1700066J03Rik	0	4.15392	2.11066	0.967651	0	0	0.95839	1.10744	2.11457	1.26807	-0.615448	0.723952	0.99916	0.41611	1
1700066M21Rik	476.239	451.115	372.532	441.249	429.494	426.141	439.901	476.199	370.05	431.436	-0.0163037	0.889908	0.99916	0.989674	1
1700066N21Rik	16.3844	15.7849	46.4346	29.9972	25.749	0.920391	23.0013	34.3306	2.11457	21.6352	-0.402147	0.739964	0.99916	0.913062	1
1700066O22Rik	1.09229	1.66157	1.05533	3.8706	2.05992	1.84078	11.5007	4.42975	6.34372	3.76163	2.53226	0.0244991	0.636407	0.0485473	0.781967
1700067G17Rik	1.09229	0	1.05533	0	0	0.920391	0.95839	1.10744	1.05729	0.687903	0.584286	0.795651	0.99916	0.785148	1
1700067K01Rik	276.35	239.266	243.781	284.489	245.131	338.704	260.682	265.785	300.269	272.717	0.124227	0.377305	0.99916	0.361758	1
1700067P10Rik	3.27688	1.66157	0	0	3.08989	0.920391	0.95839	1.10744	3.17186	1.57627	0.085868	0.957849	0.99916	0.968938	1
1700069L16Rik	0	0	0	0	0	0	0	0	0	0	NA	NA	NA	NA	NA
1700069P05Rik	0	0	0	0	0	0	0	0	0	0	NA	NA	NA	NA	NA
1700071K01Rik	0	0	0	0	0	0	0	0	0	0	NA	NA	NA	NA	NA
1700071M16Rik	14.1998	22.4312	27.4386	24.1913	18.5393	16.567	24.9181	9.96695	13.7447	19.1108	-0.389072	0.423076	0.99916	0.715561	1
1700072B07Rik	0	0.830784	0	0	0	0	0	1.10744	0	0.215358	0.0762207	0.985097	0.99916	0.925062	1
1700072I22Rik	0	0	0	0	0	0	0	1.10744	0	0.123049	1.03799	0.799202	0.99916	0.978655	1
1700072O05Rik	4.36917	5.81548	0	2.90295	1.02996	7.36313	1.91678	7.75207	3.17186	3.81349	0.299761	0.791541	0.99916	0.965416	1
1700073E17Rik	29.4919	24.9235	36.9366	25.1589	35.0187	18.4078	18.2094	13.2893	19.0312	24.4964	-0.84494	0.0453441	0.726251	0.123777	0.991771
1700074H08Rik	5.46146	2.49235	2.11066	1.9353	7.20973	0.920391	1.91678	5.53719	2.11457	3.29983	-0.0722406	0.949105	0.99916	0.997004	1
1700074P13Rik	0	0	0	0	0	0	0	0	0	0	NA	NA	NA	NA	NA
1700080E11Rik	1.09229	0	4.22132	0	0	3.68156	0	0	1.05729	1.11694	-2.23178	0.340117	0.99916	0.636259	1
1700080N15Rik	0	0	0	0	0	0	0	0	0	0	NA	NA	NA	NA	NA
1700080O16Rik	0	0	0	0.967651	0	0	0	0	0	0.107517	0.0761967	0.985102	0.99916	1	1
1700081H04Rik	0	0	0	0	0	0	0	0	0	0	NA	NA	NA	NA	NA
1700084C01Rik	200.982	214.342	261.722	227.398	261.61	161.068	189.761	126.248	199.827	204.773	-0.389437	0.0466839	0.73316	0.106781	0.963098
1700084D21Rik	0	0	1.05533	0	0	0	0	0	0	0.117259	-0.88556	0.828189	0.99916	1	1
1700084E18Rik	29.4919	23.2619	23.2173	31.9325	20.5992	20.2486	21.0846	17.719	24.3176	23.5414	-0.261862	0.523326	0.99916	0.801297	1
1700084F23Rik	1.09229	0	0	0	0	0	0	0	0	0.121366	-0.88556	0.828189	0.99916	0.994253	1
1700084J12Rik	0	0	0	0	0	0	0	2.21488	0	0.246097	2.01422	0.617291	0.99916	0.720217	1
1700084M14Rik	0	0	0	0	0	0	0	0	0	0	NA	NA	NA	NA	NA
1700085C21Rik	2.18458	0	1.05533	2.90295	0	0.920391	0.95839	2.21488	3.17186	1.48982	1.01849	0.544445	0.99916	0.817059	1
1700086L19Rik	253.412	240.927	261.722	243.848	233.801	187.76	286.558	321.157	265.379	254.952	0.208261	0.127767	0.900035	0.0170645	0.540167
1700086O06Rik	291.642	262.528	288.105	225.463	265.73	242.063	229.055	260.248	241.061	256.211	-0.204746	0.112068	0.880267	0.189153	1
1700088E04Rik	425.994	394.622	413.69	355.128	438.764	404.051	404.44	418.612	435.602	410.1	0.0292144	0.785193	0.99916	0.797975	1
1700091H14Rik	0	0	0	0.967651	0	0	0	0	0	0.107517	0.0761967	0.985102	0.99916	1	1
1700092C02Rik	0	1.66157	2.11066	0	0	0.920391	0	0	0	0.521402	-2.72483	0.361129	0.99916	0.519158	1
1700092C10Rik	0	0	0	0	0	0	0	0	0	0	NA	NA	NA	NA	NA
1700092E19Rik	0	0	0	0	0	0	0	0	0	0	NA	NA	NA	NA	NA
1700092K14Rik	1.09229	0.830784	2.11066	1.9353	3.08989	2.76117	1.91678	1.10744	3.17186	2.0018	0.642325	0.642934	0.99916	0.771956	1
1700092M07Rik	8.73833	9.13862	6.33198	12.5795	13.3895	3.68156	18.2094	6.64463	14.802	10.3906	0.714769	0.279508	0.99916	0.544277	1
1700093K21Rik	39.3225	34.8929	32.7153	39.6737	57.6779	31.2933	33.5436	22.1488	40.1769	36.8272	-0.153053	0.667507	0.99916	0.481755	1
1700094D03Rik	682.682	592.349	776.723	593.17	763.202	482.285	529.989	720.942	502.211	627.062	-0.226801	0.31366	0.99916	0.583385	1
1700094J05Rik	0	0	0	0	0	0	0	1.10744	0	0.123049	1.03799	0.799202	0.99916	0.978655	1
1700094M24Rik	0	0	0	0	0	0	0	0	0	0	NA	NA	NA	NA	NA
1700095A21Rik	0	0	0	0	0	0	0	0	0	0	NA	NA	NA	NA	NA
1700095B10Rik	0	0	0	0	0	0	0	0	0	0	NA	NA	NA	NA	NA
1700095J12Rik	0	0.830784	1.05533	0	1.02996	0	0	0	0	0.324008	-1.72675	0.632016	0.99916	0.802888	1
1700096J18Rik	1.09229	8.30784	9.49798	7.74121	9.26966	13.8059	4.79195	6.64463	2.11457	7.02955	-0.499462	0.552167	0.99916	0.325053	1
1700096K18Rik	278.534	325.667	329.263	286.425	335.768	356.191	310.518	375.422	311.9	323.299	0.092792	0.472444	0.99916	0.760746	1
1700096P03Rik	0	0	1.05533	0	0	0	0	0	0	0.117259	-0.88556	0.828189	0.99916	1	1
1700097N02Rik	34.9533	27.4159	21.1066	35.8031	25.749	39.5768	43.1275	29.9008	33.8332	32.3851	0.362802	0.315676	0.99916	0.57848	1
1700099I09Rik	0	0	0	0	2.05992	2.76117	0.95839	0	0	0.642165	1.03799	0.724163	0.99916	0.390642	1
1700100I10Rik	0	0	0	0	0	0	0	0	0	0	NA	NA	NA	NA	NA
1700100L14Rik	0	0	3.16599	2.90295	0	0	0	0	2.11457	0.90928	-0.5699	0.827818	0.99916	0.974512	1
1700101E01Rik	353.903	306.559	296.548	358.031	344.007	272.436	273.141	269.108	347.847	313.509	-0.103581	0.462921	0.99916	0.624677	1
1700101I11Rik	16.3844	24.9235	21.1066	23.2236	7.20973	14.7263	15.3342	25.4711	15.8593	18.2487	-0.15167	0.758674	0.99916	0.636478	1
1700101O22Rik	0	0	0	0	0	0	0	0	0	0	NA	NA	NA	NA	NA
1700102H20Rik	14.1998	14.1233	16.8853	10.6442	11.3296	9.20391	21.0846	17.719	12.6874	14.2086	0.19331	0.699135	0.99916	0.355549	1
1700102P08Rik	43.6917	72.2782	46.4346	66.7679	32.9588	48.7807	39.294	62.0166	65.5518	53.086	0.0253899	0.937826	0.99916	0.868767	1
1700104L18Rik	0	2.49235	4.22132	2.90295	2.05992	0	5.75034	1.10744	1.05729	2.17685	0.246762	0.864161	0.99916	0.891991	1
1700105P06Rik	25.1227	36.5545	41.1579	33.8678	33.9887	41.4176	13.4175	23.2562	26.4322	30.5794	-0.716301	0.0629092	0.790965	0.0809855	0.91212
1700106J16Rik	6.55375	2.49235	1.05533	0.967651	0	0.920391	5.75034	2.21488	4.22915	2.68709	0.292999	0.801584	0.99916	0.149993	1
1700108F19Rik	21.8458	34.0621	32.7153	29.9972	22.6592	28.5321	25.8765	39.8678	29.604	29.4622	0.0933544	0.800269	0.99916	0.831549	1
1700108J01Rik	0	0	0	0	0	0	0	0	0	0	NA	NA	NA	NA	NA
1700109G14Rik	3.27688	0.830784	6.33198	1.9353	0	0	1.91678	0	0	1.58797	-2.37491	0.200424	0.956999	0.268667	1
1700109G15Rik	0	0	0	0	0	0	0	0	0	0	NA	NA	NA	NA	NA
1700109H08Rik	76.4604	96.3709	113.976	95.7974	121.535	90.1983	82.4215	125.141	85.6402	98.6156	0.0269254	0.907735	0.99916	0.908836	1
1700109I08Rik	0	0	0	0	0	0	0	0	0	0	NA	NA	NA	NA	NA
1700109K24Rik	124.521	146.218	144.58	157.727	152.434	162.909	160.051	136.215	122.645	145.256	0.0122687	0.942883	0.99916	0.464276	1
1700110C19Rik	78.645	54.8317	73.8732	89.9915	94.7565	83.7555	69.004	73.0909	98.3276	79.5862	0.220899	0.35583	0.99916	0.272225	1
1700110I01Rik	0	0	0	0	0	0	0	0	0	0	NA	NA	NA	NA	NA
1700110I07Rik	0	0	0	0	0	0	0	0	0	0	NA	NA	NA	NA	NA
1700110K17Rik	4.36917	6.64627	14.7746	1.9353	12.3595	10.1243	2.87517	3.32232	6.34372	6.97227	-1.04013	0.225271	0.975447	0.423948	1
1700111N16Rik	1.09229	0	0	0.967651	0	0	0	0	0	0.228883	-0.885568	0.828188	0.99916	0.928489	1
1700112E06Rik	31.6765	49.0162	42.2132	42.5766	41.1985	38.6564	28.7517	36.5455	54.9789	40.6237	-0.0427808	0.897361	0.99916	0.991347	1
1700112H15Rik	0	0.830784	0	0	0	0	0	0	1.05729	0.209786	0.0762207	0.985097	0.99916	0.929729	1
1700112J05Rik	77.5527	70.6166	85.4818	101.603	92.6966	86.5167	74.7544	85.2728	100.442	86.1041	0.158441	0.469785	0.99916	0.461827	1
1700112J16Rik	128.89	112.987	123.474	109.345	121.535	148.183	148.55	116.281	116.302	125.061	0.0668934	0.725931	0.99916	0.93044	1
1700113A16Rik	365.918	333.144	391.528	325.131	374.906	356.191	367.063	440.761	340.446	366.121	0.0754046	0.536278	0.99916	0.610976	1
1700113B09Rik	0	0	0	0	0	0	0.95839	0	0	0.106488	1.03799	0.799202	0.99916	1	1
1700113H08Rik	8.73833	10.8002	10.5533	11.6118	18.5393	3.68156	4.79195	7.75207	13.7447	10.0237	-0.204357	0.767538	0.99916	0.870994	1
1700116B05Rik	0	0	0	0	0	0	0	0	0	0	NA	NA	NA	NA	NA
1700119H24Rik	0	0.830784	1.05533	0	0	0	0	0	3.17186	0.561997	0.733422	0.80336	0.99916	0.581528	1
1700120C14Rik	3.27688	0.830784	3.16599	5.80591	2.05992	5.52234	1.91678	4.42975	2.11457	3.23588	0.242365	0.831724	0.99916	0.668775	1
1700120E14Rik	0	0	0	0.967651	0	0	0	0	1.05729	0.224993	1.03798	0.799204	0.99916	0.920277	1
1700120G07Rik	0	2.49235	0	0	2.05992	0	0	0	1.05729	0.623284	-1.20496	0.681678	0.99916	0.912185	1
1700120K04Rik	44.784	52.3394	59.0985	43.5443	67.9775	82.8352	53.6698	86.3802	53.9216	60.5056	0.307423	0.304332	0.99916	0.490922	1
1700121L16Rik	1.09229	0	0	0	0	0	0	0	0	0.121366	-0.88556	0.828189	0.99916	0.994253	1
1700121N20Rik	0	0	0	0	0	0	0	0	0	0	NA	NA	NA	NA	NA
1700122C19Rik	0	1.66157	3.16599	0.967651	4.11985	0	3.83356	4.42975	0	2.01982	0.769807	0.626234	0.99916	0.855255	1
1700122O11Rik	0	0.830784	0	0	0	0	0	0	0	0.0923093	-0.88556	0.828189	0.99916	1	1
1700123I01Rik	29.4919	41.5392	36.9366	40.6413	32.9588	28.5321	30.6685	28.7934	19.0312	32.0659	-0.464026	0.198089	0.955282	0.401229	1
1700123J17Rik	7.64604	2.49235	17.9406	0.967651	16.4794	5.52234	11.5007	8.85951	2.11457	8.16924	-0.301837	0.738767	0.99916	0.930969	1
1700123K08Rik	0	1.66157	1.05533	0	0	0	0	0	0	0.301878	-2.2549	0.57314	0.99916	0.649894	1
1700123L14Rik	1.09229	1.66157	0	0	0	0	0	0	0	0.305984	-2.27201	0.569927	0.99916	0.646263	1
1700123M08Rik	131.075	121.294	127.695	116.118	142.135	105.845	124.591	135.107	106.786	123.405	-0.0512817	0.783433	0.99916	0.936905	1
1700123O12Rik	1.09229	0	2.11066	0	2.05992	0.920391	0	0	0	0.68703	-2.4576	0.347839	0.99916	0.488545	1
1700123O20Rik	1250.67	1227.9	1197.8	1113.77	1140.17	1219.52	1248.78	1182.74	1241.25	1202.51	-0.000913385	0.988889	0.999183	0.363957	1
1700123O21Rik	0	0	0	0	0	0	0	0	0	0	NA	NA	NA	NA	NA
1700124L16Rik	24.0304	8.30784	7.38732	9.67651	8.23969	10.1243	10.5423	13.2893	9.51558	11.2348	-0.238751	0.698348	0.99916	0.738203	1
1700125G02Rik	0	0	0	0.967651	0	0.920391	0	0	0	0.209782	0.0761895	0.985103	0.99916	0.776837	1
1700125G22Rik	45.8763	47.3547	69.6518	50.3179	49.4382	52.4623	46.0027	49.8347	52.8643	51.5336	-0.128765	0.645301	0.99916	0.892237	1
1700125H03Rik	5.46146	4.9847	2.11066	3.8706	7.20973	0.920391	9.5839	3.32232	6.34372	4.8675	0.619838	0.5044	0.99916	0.69972	1
1700125H20Rik	15.2921	14.9541	15.83	14.5148	13.3895	8.28352	15.3342	9.96695	22.203	14.4187	0.0473196	0.927325	0.99916	0.717214	1
1700126H18Rik	14.1998	9.9694	10.5533	2.90295	10.2996	18.4078	6.70873	4.42975	3.17186	8.96036	-1.26455	0.0934955	0.857448	0.201737	1
1700128A07Rik	0	0	0	0	0	0	0	0	0	0	NA	NA	NA	NA	NA
1700128F08Rik	0	0	0	0	0	1.84078	0	0	0	0.204531	0.0761898	0.985103	0.99916	0.78367	1
1700129C05Rik	0	0	0	0	0	0	0	0	0	0	NA	NA	NA	NA	NA
1810006J02Rik	6.55375	4.9847	3.16599	15.4824	17.5093	9.20391	8.62551	5.53719	5.28643	8.48325	0.413309	0.574707	0.99916	0.0595663	0.840359
1810007C17Rik	0	0	1.05533	2.90295	0	0	0	0	0	0.439809	-0.885578	0.807282	0.99916	0.693061	1
1810007D17Rik	0	0	0	0	0	0	0	0	2.11457	0.234953	1.95586	0.627953	0.99916	0.732796	1
1810008I18Rik	17.4767	20.7696	24.2726	18.3854	16.4794	13.8059	13.4175	7.75207	7.40101	15.5289	-1.11904	0.0296391	0.663487	0.0895201	0.933466
1810009A15Rik	1.09229	1.66157	3.16599	8.70886	1.02996	0	0.95839	5.53719	2.11457	2.69654	0.529512	0.702767	0.99916	0.866161	1
1810009J06Rik	0	0	0	0	0	0	0	0	0	0	NA	NA	NA	NA	NA
1810010D01Rik	20.7535	19.108	13.7193	12.5795	17.5093	13.8059	15.3342	12.1818	19.0312	16.0025	-0.203123	0.674734	0.99916	0.823736	1
1810010H24Rik	370.287	315.698	407.358	298.037	386.236	354.35	366.105	390.926	321.415	356.712	-0.0167056	0.898853	0.99916	0.850708	1
1810011H11Rik	12.0152	10.8002	8.44265	11.6118	12.3595	12.8855	10.5423	13.2893	6.34372	10.9211	-0.05345	0.92812	0.99916	0.865629	1
1810011O10Rik	2997.25	3429.47	3364.39	4033.17	3079.59	3006	3333.28	3687.77	3012.21	3327.01	0.0350405	0.803252	0.99916	0.940915	1
1810012K16Rik	40.4148	48.1854	41.1579	39.6737	43.2584	34.9748	37.3772	26.5785	45.4633	39.676	-0.24776	0.437042	0.99916	0.735109	1
1810013A23Rik	0	4.15392	0	0	1.02996	0	0	0	0	0.575987	-2.88142	0.367545	0.99916	0.529722	1
1810013L24Rik	2006.54	1953.17	1718.08	1975.94	1893.07	1863.79	1846.82	2041.01	1876.68	1908.34	0.0209272	0.754879	0.99916	0.951147	1
1810014B01Rik	174.767	135.418	138.248	157.727	146.255	137.138	129.383	138.43	137.447	143.868	-0.142619	0.406271	0.99916	0.670114	1
1810018F18Rik	0	0	0	0	0	0	0	0	0	0	NA	NA	NA	NA	NA
1810019D21Rik	456.578	476.039	555.104	409.316	454.213	468.479	467.694	462.909	522.3	474.737	-0.0335469	0.751824	0.99916	0.293207	1
1810020O05Rik	190.059	168.649	125.584	123.859	151.404	134.377	141.842	176.083	142.734	150.51	-0.0745623	0.685477	0.99916	0.40665	1
1810021B22Rik	79.7373	81.4168	88.6478	75.4768	72.0973	75.472	74.7544	77.5207	82.4683	78.6213	-0.0897803	0.677037	0.99916	0.75122	1
1810022K09Rik	103.768	152.033	145.636	129.665	148.314	141.74	173.469	153.934	121.588	141.127	0.158039	0.410476	0.99916	0.705897	1
1810024B03Rik	34.9533	32.4006	29.5493	38.706	45.3183	45.0991	29.7101	31.0083	34.8905	35.7373	-0.0200585	0.951237	0.99916	0.294256	1
1810026B05Rik	865.095	836.599	883.312	897.98	856.928	936.958	1017.81	1055.39	820.454	907.836	0.163451	0.0684106	0.809072	0.181212	1
1810026J23Rik	1894.03	2075.3	2007.24	2047.55	1972.38	2051.55	1921.57	2047.65	2046.91	2007.13	0.00781858	0.891056	0.99916	0.927207	1
1810030O07Rik	1221.18	1261.96	1261.12	1166.02	1209.18	1286.71	1183.61	1230.36	1251.83	1230.22	-0.0314132	0.631105	0.99916	0.853528	1
1810032O08Rik	281.811	317.359	328.208	331.904	312.078	350.669	318.185	378.744	337.274	328.47	0.154153	0.195149	0.953209	0.422215	1
1810034E14Rik	42.5994	42.37	55.9325	37.7384	47.3782	48.7807	59.4202	52.0496	31.7186	46.4431	0.0290181	0.925542	0.99916	0.947328	1
1810037I17Rik	906.602	1001.92	1017.34	893.142	917.696	955.365	902.803	1003.34	1003.36	955.731	-0.0101227	0.894949	0.99916	0.510016	1
1810041H14Rik	16.3844	13.2925	21.1066	23.2236	28.8389	12.8855	23.0013	21.0413	33.8332	21.5119	0.625367	0.169177	0.941256	0.388898	1
1810041L15Rik	4129.96	4110.72	4162.22	4162.83	4022	4293.62	4242.79	4495.09	4588.62	4245.32	0.103363	0.0262519	0.642878	0.047542	0.780159
1810043G02Rik	1300.92	1355.01	1435.25	1360.52	1353.37	1412.8	1376.25	1438.56	1422.05	1383.86	0.0500411	0.424161	0.99916	0.707945	1
1810043H04Rik	208.628	200.219	237.449	232.236	197.753	265.073	243.431	265.785	229.431	231.112	0.194235	0.182839	0.944191	0.410901	1
1810044D09Rik	105.952	108.833	108.699	89.9915	100.936	101.243	148.55	109.636	127.932	111.308	0.258223	0.173748	0.941256	0.0971013	0.949738
1810046K07Rik	184.597	199.388	206.845	167.404	195.693	160.148	204.137	166.116	162.822	183.017	-0.146394	0.348318	0.99916	0.47209	1
1810053B23Rik	0	0	1.05533	1.9353	0	0.920391	0	1.10744	1.05729	0.675083	1.01122	0.690908	0.99916	0.846605	1
1810055G02Rik	1131.61	1070.88	1112.32	1109.9	1003.18	1243.45	1199.9	1127.37	1283.55	1142.46	0.124355	0.126908	0.899021	0.25817	1
1810058I24Rik	705.621	780.937	775.668	735.415	783.801	820.068	764.795	792.926	759.132	768.707	0.0326809	0.684439	0.99916	0.833402	1
1810062G17Rik	139.813	99.694	134.027	105.474	126.685	91.1187	113.09	96.3471	126.874	114.792	-0.143921	0.486833	0.99916	0.594063	1
1810062O18Rik	24.0304	19.9388	18.996	20.3207	20.5992	22.0894	16.2926	14.3967	30.6613	20.8139	-0.0357402	0.935682	0.99916	0.995084	1
1810063I02Rik	7.64604	4.9847	3.16599	2.90295	2.05992	1.84078	2.87517	8.85951	4.22915	4.28491	0.00762258	0.993353	0.999422	0.394365	1
1810064F22Rik	31.6765	24.0927	27.4386	43.5443	43.2584	33.1341	25.8765	36.5455	27.4894	32.5618	0.114213	0.747473	0.99916	0.255684	1
1810065E05Rik	1.09229	0.830784	3.16599	2.90295	2.05992	5.52234	0.95839	2.21488	3.17186	2.43549	0.33135	0.800685	0.99916	0.665156	1
2010001A14Rik	103.768	90.5554	117.142	99.6681	117.416	115.049	117.882	115.174	107.843	109.388	0.135908	0.480113	0.99916	0.767891	1
2010001E11Rik	9.83063	17.4465	7.38732	7.74121	15.4494	13.8059	10.5423	18.8265	13.7447	12.7527	0.287975	0.616501	0.99916	0.871195	1
2010003K11Rik	0	0.830784	2.11066	0.967651	1.02996	2.76117	0.95839	4.42975	0	1.45426	0.857208	0.62316	0.99916	0.876645	1
2010005H15Rik	2.18458	2.49235	0	8.70886	9.26966	4.60195	8.62551	2.21488	3.17186	4.58552	1.56399	0.153645	0.927022	0.102289	0.958337
2010009K17Rik	1.09229	5.81548	8.44265	2.90295	5.14981	4.60195	9.5839	1.10744	3.17186	4.65204	-0.134403	0.891786	0.99916	0.958313	1
2010010A06Rik	2.18458	5.81548	3.16599	6.77356	3.08989	0.920391	2.87517	2.21488	4.22915	3.47434	-0.282559	0.793038	0.99916	0.964085	1
2010012O05Rik	766.789	844.907	855.873	772.185	870.318	861.486	864.467	838.331	767.59	826.883	0.0011071	0.989395	0.999183	0.963787	1
2010016I18Rik	22.9381	31.5698	43.2686	42.5766	38.1086	24.8505	30.6685	24.3636	28.5467	31.8768	-0.224144	0.550267	0.99916	0.666567	1
2010106C02Rik	0	0	0	0	1.02996	0	0	0	0	0.11444	0.0761967	0.985102	0.99916	1	1
2010106E10Rik	0	0	0	0	0	0	0	0	0	0	NA	NA	NA	NA	NA
2010107E04Rik	1501.9	1695.63	1615.71	1495.99	1508.89	1640.14	1692.52	1681.09	1530.95	1595.87	0.0259295	0.70353	0.99916	0.505598	1
2010107G12Rik	72.0913	51.5086	60.1539	63.865	50.4681	61.6662	31.6269	48.7273	40.1769	53.3649	-0.60811	0.0336979	0.680384	0.0702292	0.874211
2010107G23Rik	547.238	571.579	627.922	566.076	600.468	591.811	594.202	604.661	586.794	587.861	0.0319711	0.716017	0.99916	0.932798	1
2010109A12Rik	45.8763	44.0315	21.1066	36.7707	35.0187	35.8952	40.2524	26.5785	37.005	35.8372	-0.0974081	0.785251	0.99916	0.963202	1
2010109I03Rik	8.73833	7.47705	7.38732	5.80591	9.26966	3.68156	6.70873	8.85951	10.5729	7.61121	0.146177	0.832727	0.99916	0.783917	1
2010111I01Rik	1831.77	1872.59	1998.8	1774.67	1887.92	1747.82	1938.82	1933.59	1783.64	1863.29	-0.0116146	0.849074	0.99916	0.405102	1
2010204K13Rik	100.491	136.249	126.64	107.409	94.7565	115.969	145.675	117.388	105.729	116.701	0.0193181	0.922603	0.99916	0.499782	1
2010300C02Rik	1999.99	1852.65	1853.16	1771.77	1800.37	1640.14	1703.06	1869.36	1769.9	1806.71	-0.0949047	0.128729	0.900191	0.0955992	0.946026
2010308F09Rik	4.36917	8.30784	6.33198	5.80591	5.14981	11.0447	7.66712	4.42975	8.45829	6.84051	0.102747	0.89181	0.99916	0.96313	1
2010310C07Rik	2.18458	0.830784	1.05533	5.80591	1.02996	0	0.95839	2.21488	5.28643	2.15181	1.07141	0.469323	0.99916	0.765536	1
2010315B03Rik	670.667	769.306	720.791	724.771	858.988	682.009	730.293	811.752	606.882	730.607	-0.00967731	0.929621	0.99916	0.750748	1
2010320M18Rik	353.903	378.007	422.132	368.675	348.127	371.838	383.356	392.033	370.05	376.458	-0.0107457	0.920516	0.99916	0.70193	1
2200002D01Rik	51.3377	56.4933	63.3198	71.6062	51.4981	49.7011	47.9195	53.157	52.8643	55.3219	-0.154547	0.568904	0.99916	0.790907	1
2200002J24Rik	0	0	0	0.967651	0	0	4.79195	0	1.05729	0.757432	3.43769	0.195228	0.953209	0.298705	1
2210010C04Rik	0	0	0	0	0	0	0	0	0	0	NA	NA	NA	NA	NA
2210011C24Rik	15.2921	9.9694	8.44265	8.70886	6.17977	13.8059	12.4591	6.64463	17.9739	11.0529	0.147097	0.810518	0.99916	0.839326	1
2210013O21Rik	346.257	329.821	281.773	361.901	312.078	330.42	327.769	366.562	301.327	328.657	0.0543949	0.661843	0.99916	0.844248	1
2210015D19Rik	199.889	230.958	187.849	199.336	192.603	248.505	184.969	221.488	222.03	209.736	0.0168499	0.913449	0.99916	0.951331	1
2210016F16Rik	892.402	810.845	765.115	845.727	755.992	765.765	848.175	899.24	880.72	829.331	0.0907389	0.268102	0.99916	0.182678	1
2210016L21Rik	1900.59	1864.28	2086.39	1922.72	1765.35	2072.72	1980.03	2008.89	2209.73	1978.97	0.0836561	0.235724	0.981975	0.288932	1
2210018M11Rik	1790.27	1730.52	1667.42	1903.37	1855.99	1976.08	1744.27	1482.86	1723.38	1763.8	-0.0666266	0.324235	0.99916	0.00533893	0.317815
2210019I11Rik	0	0.830784	0	0	0	0	0	0	0	0.0923093	-0.88556	0.828189	0.99916	1	1
2210039B01Rik	89.5679	73.109	61.2092	72.5738	77.2471	92.9595	88.1718	75.3058	101.5	81.2937	0.24598	0.2926	0.99916	0.574499	1
2210404E10Rik	1.09229	0	0	0	0	0	1.91678	0	0	0.334341	0.872288	0.824191	0.99916	0.808924	1
2210404O09Rik	152.921	161.172	137.193	159.662	184.363	200.645	176.344	213.736	167.051	172.565	0.299715	0.0681603	0.809072	0.13688	1
2210406O10Rik	26.215	24.0927	30.6046	29.0295	28.8389	27.6117	41.2108	40.9752	33.8332	31.3791	0.525325	0.1246	0.897031	0.245448	1
2210407C18Rik	12.0152	5.81548	27.4386	20.3207	5.14981	8.28352	6.70873	15.5041	8.45829	12.1883	-0.556226	0.419366	0.99916	0.698706	1
2210408F21Rik	57.8915	62.3088	73.8732	54.1885	73.1273	59.8254	49.8363	62.0166	54.9789	60.894	-0.220239	0.393225	0.99916	0.676312	1
2210408I21Rik	855.265	791.737	812.605	769.283	855.898	747.357	826.132	826.149	765.475	805.544	-0.0234119	0.77227	0.99916	0.812971	1
2210409D07Rik	7.64604	12.4618	15.83	6.77356	5.14981	12.8855	18.2094	7.75207	13.7447	11.1614	0.148495	0.807406	0.99916	0.535268	1
2210409E12Rik	1.09229	3.32313	3.16599	5.80591	1.02996	0	9.5839	5.53719	5.28643	3.86942	1.41541	0.192879	0.951736	0.248266	1
2210414B05Rik	0	0	0	0	0	0	0.95839	1.10744	0	0.229536	1.92574	0.633483	0.99916	0.73942	1
2210416O15Rik	44.784	39.8776	50.6559	41.609	46.3483	44.1788	30.6685	33.2232	66.609	44.2171	-0.0511799	0.877547	0.99916	0.987887	1
2210417A02Rik	0	0	0	0.967651	2.05992	0	0	1.10744	1.05729	0.576922	1.97674	0.480626	0.99916	0.542714	1
2210420H20Rik	0	0	1.05533	0	0	0	1.91678	0	0	0.330234	0.872129	0.825034	0.99916	0.810668	1
2300002M23Rik	0	0	1.05533	0	0	0	0.95839	1.10744	0	0.346795	0.964173	0.78406	0.99916	0.761025	1
2300003K06Rik	0	0	0	0	0	0	0	0	0	0	NA	NA	NA	NA	NA
2300005B03Rik	53.5223	81.4168	56.9879	66.7679	61.7977	57.0642	68.0457	70.8761	62.3799	64.3176	0.0575943	0.820849	0.99916	0.899097	1
2300009A05Rik	199.889	210.188	207.9	213.851	238.951	220.894	214.679	202.661	255.863	218.32	0.122608	0.383862	0.99916	0.602909	1
2310001H17Rik	58.9838	63.1395	70.7072	65.8003	63.8576	76.3924	55.5866	64.2314	41.2342	62.2148	-0.260663	0.315962	0.99916	0.364368	1
2310001K24Rik	0	0	0	1.9353	1.02996	0	0	0	0	0.329474	0.0761863	0.984719	0.99916	0.615262	1
2310002D06Rik	163.844	182.772	136.138	124.827	123.595	118.73	138.966	136.215	115.244	137.815	-0.309779	0.0786008	0.841598	0.0551678	0.822146
2310002F09Rik	1.09229	3.32313	3.16599	1.9353	6.17977	2.76117	2.87517	4.42975	0	2.86251	-0.0734393	0.952696	0.99916	0.870745	1
2310002L09Rik	0	0	0	0	0	0	0	1.10744	0	0.123049	1.03799	0.799202	0.99916	0.978655	1
2310003N18Rik	12.0152	5.81548	7.38732	11.6118	6.17977	5.52234	6.70873	5.53719	2.11457	6.98805	-0.792754	0.310087	0.99916	0.55717	1
2310005A03Rik	0	0	0	0	1.02996	0	0	0	0	0.11444	0.0761967	0.985102	0.99916	1	1
2310005E17Rik	0	1.66157	0	0	1.02996	0.920391	0.95839	0	1.05729	0.625288	0.209577	0.934653	0.99916	0.996057	1
2310007B03Rik	92.8448	68.955	126.64	93.8621	105.056	73.6313	86.2551	95.2397	84.5829	91.8963	-0.109466	0.650857	0.99916	0.896855	1
2310008N11Rik	9.83063	0.830784	3.16599	1.9353	2.05992	4.60195	1.91678	1.10744	4.22915	3.29755	-0.901593	0.438457	0.99916	0.716069	1
2310009A05Rik	204.259	201.05	184.683	223.527	173.034	211.69	208.929	194.909	219.916	202.444	0.0802128	0.586211	0.99916	0.861606	1
2310009B15Rik	156.198	169.48	155.134	170.307	161.704	155.546	184.011	194.909	204.056	172.372	0.274504	0.0659394	0.801521	0.115873	0.976081
2310010G23Rik	32.7688	45.6931	44.3239	29.9972	28.8389	33.1341	46.0027	50.9422	38.0623	38.8626	0.130586	0.674442	0.99916	0.202637	1
2310010J17Rik	100.491	81.4168	71.7625	67.7356	93.7265	68.1089	113.09	79.7356	90.9266	85.2215	0.167361	0.476109	0.99916	0.416444	1
2310011J03Rik	998.355	903.062	975.126	931.848	927.995	1063.05	952.639	893.703	1022.4	963.131	-0.00206996	0.979796	0.99916	0.931843	1
2310015A10Rik	1129.43	1210.45	1215.74	1188.28	1398.69	1208.47	1226.74	1105.22	1240.2	1213.69	0.00668757	0.931512	0.99916	0.406575	1
2310015D24Rik	0	1.66157	2.11066	1.9353	0	2.76117	1.91678	0	0	1.15394	-0.941036	0.652771	0.99916	0.823985	1
2310016D03Rik	0	0	0	0	0	0	0	0	0	0	NA	NA	NA	NA	NA
2310020H05Rik	1.09229	0	0	0	0	0	0	0	1.05729	0.238842	0.0762207	0.985097	0.99916	0.907834	1
2310022A10Rik	663.021	604.81	581.487	677.356	719.943	673.726	674.706	643.422	642.83	653.478	0.086172	0.312322	0.99916	0.152901	1
2310022B05Rik	1733.47	1724.71	1692.75	1847.25	1832.3	1835.26	1657.06	1788.51	1897.83	1778.79	0.0521106	0.387143	0.99916	0.259551	1
2310030A07Rik	2.18458	3.32313	1.05533	0	0	0	0	1.10744	1.05729	0.969753	-1.63497	0.425552	0.99916	0.188275	1
2310030G06Rik	235.935	270.835	259.611	268.039	271.91	269.674	267.391	268	283.353	266.083	0.0922796	0.451556	0.99916	0.723532	1
2310033P09Rik	375.748	387.145	355.646	372.546	398.595	397.609	432.234	338.876	368.993	380.821	0.0289368	0.799121	0.99916	0.859162	1
2310034C09Rik	0	0	0	0	0	0	0	0	0	0	NA	NA	NA	NA	NA
2310034G01Rik	110.321	119.633	124.529	144.18	146.255	117.81	130.341	152.827	142.734	132.07	0.26204	0.138836	0.909823	0.304796	1
2310034O05Rik	148.552	146.218	146.691	138.374	113.296	147.263	114.048	134	156.478	138.324	-0.128086	0.475818	0.99916	0.676304	1
2310035C23Rik	2587.64	2572.11	2416.71	2537.18	2700.56	2537.52	2642.28	2385.42	2486.74	2540.68	-0.011481	0.838575	0.99916	0.667692	1
2310036O22Rik	1848.16	1783.69	1923.87	1840.47	1800.37	1971.48	2034.66	2033.26	2199.16	1937.23	0.174528	0.00381812	0.326786	0.00568787	0.3284
2310039H08Rik	323.318	318.19	434.796	355.128	324.438	335.943	379.522	354.38	403.883	358.844	0.0830533	0.516387	0.99916	0.440913	1
2310039L15Rik	3.27688	0.830784	2.11066	0.967651	0	0.920391	1.91678	0	1.05729	1.23116	-1.01657	0.5576	0.99916	0.63104	1
2310040G24Rik	183.505	169.48	196.292	179.983	172.004	197.884	211.804	202.661	164.937	186.505	0.0807597	0.600187	0.99916	0.841685	1
2310043L19Rik	16.3844	12.4618	16.8853	11.6118	17.5093	17.4874	6.70873	8.85951	15.8593	13.7519	-0.539753	0.326878	0.99916	0.515982	1
2310043O21Rik	2.18458	4.15392	0	0	3.08989	0	0.95839	0	5.28643	1.74147	-0.0440831	0.980027	0.99916	0.813943	1
2310045N01Rik	1292.18	1330.92	1332.88	1271.49	1308.05	1377.82	1415.54	1286.84	1485.49	1344.58	0.0824146	0.225852	0.975729	0.37657	1
2310045n01rik-mef2b	0	0	0	0	0	0	0	0	0	0	NA	NA	NA	NA	NA
2310047M10Rik	465.316	505.116	521.333	521.564	482.022	474.001	469.611	542.645	497.982	497.732	0.0154682	0.874531	0.99916	0.953677	1
2310050C09Rik	0	0	0	0	0	0	0	0	0	0	NA	NA	NA	NA	NA
2310057J18Rik	0	4.9847	0	2.90295	3.08989	0	0.95839	0	0	1.32621	-2.20526	0.323195	0.99916	0.518108	1
2310057M21Rik	268.704	293.267	268.054	310.616	318.258	254.028	278.891	281.289	305.556	286.518	0.0582646	0.647786	0.99916	0.790224	1
2310057N15Rik	0	0	0	0	0	0	0	0	0	0	NA	NA	NA	NA	NA
2310061I04Rik	868.372	919.677	871.703	868.951	909.456	936.958	967.015	903.67	990.677	915.164	0.104632	0.154899	0.927325	0.338184	1
2310061N02Rik	0	0	0	0	0	0	0.95839	0	0	0.106488	1.03799	0.799202	0.99916	1	1
2310065F04Rik	2.18458	0.830784	0	3.8706	2.05992	0.920391	0	2.21488	2.11457	1.5773	0.517425	0.761248	0.99916	0.757189	1
2310067B10Rik	5075.88	4832.67	4962.17	5175	4945.88	5512.22	5234.72	4802.96	5339.3	5097.87	0.0488544	0.357369	0.99916	0.376763	1
2310068J16Rik	20.7535	27.4159	14.7746	22.256	17.5093	20.2486	24.9181	22.1488	22.203	21.3587	0.127309	0.763637	0.99916	0.885434	1
2310069B03Rik	13.1075	6.64627	8.44265	10.6442	6.17977	5.52234	8.62551	6.64463	3.17186	7.66497	-0.593415	0.413786	0.99916	0.712803	1
2310069G16Rik	22.9381	24.0927	16.8853	17.4177	32.9588	26.6913	16.2926	16.6116	27.4894	22.3753	-0.0880922	0.841898	0.99916	0.697004	1
2310075C17Rik	0	1.66157	6.33198	9.67651	7.20973	3.68156	5.75034	8.85951	4.22915	5.26671	1.2455	0.205104	0.959188	0.324824	1
2310079G19Rik	0	0	0	0.967651	0	0	0	1.10744	0	0.230565	1.03798	0.799204	0.99916	0.916039	1
2310081J21Rik	0	1.66157	0	0	0	0	1.91678	1.10744	0	0.520643	0.811426	0.787	0.99916	0.599598	1
2400006E01Rik	1.09229	2.49235	2.11066	1.9353	4.11985	1.84078	0.95839	1.10744	0	1.73967	-1.47501	0.367515	0.99916	0.465573	1
2410002F23Rik	2243.57	2182.47	2292.18	2177.21	2021.81	2117.82	2204.3	2160.61	2258.36	2184.26	-0.019814	0.709762	0.99916	0.223604	1
2410003L11Rik	0	0	1.05533	0	0	0.920391	0	0	0	0.219525	-0.885568	0.828188	0.99916	0.935358	1
2410004B18Rik	483.885	402.93	370.421	396.737	353.277	348.828	420.733	454.05	397.54	403.156	0.0183965	0.875189	0.99916	0.143169	1
2410004I01Rik	0	0.830784	0	0	0	0	0	0	1.05729	0.209786	0.0762207	0.985097	0.99916	0.929729	1
2410004P03Rik	1615.5	1569.35	1750.79	1526.95	1749.9	1492.87	1686.77	1609.11	1621.88	1624.79	-0.00411268	0.953362	0.99916	0.739088	1
2410006H16Rik	605.13	630.565	657.471	646.391	610.767	586.289	577.909	619.058	595.252	614.315	-0.0799924	0.351668	0.99916	0.648116	1
2410012E07Rik	1.09229	0.830784	0	0	0	0	0	0	0	0.213675	-1.7484	0.665291	0.99916	0.769886	1
2410015M20Rik	1086.83	1163.1	1166.14	1046.03	1070.13	1085.14	1089.69	1079.75	1085.83	1096.96	-0.0703662	0.283876	0.99916	0.322859	1
2410016O06Rik	275.258	240.096	249.058	268.039	281.18	334.102	272.183	273.537	311.9	278.372	0.16803	0.203368	0.958162	0.2377	1
2410017I17Rik	0	0.830784	0	1.9353	1.02996	0	0	0	0	0.421783	-0.885577	0.791891	0.99916	0.642754	1
2410018L13Rik	14.1998	20.7696	11.6086	17.4177	9.26966	13.8059	20.1262	14.3967	16.9166	15.3901	0.133605	0.790494	0.99916	0.79169	1
2410021H03Rik	18.569	22.4312	36.9366	18.3854	18.5393	22.0894	19.1678	22.1488	20.0884	22.0395	-0.342505	0.420365	0.99916	0.591353	1
2410089E03Rik	3820.84	3851.51	4027.14	4161.87	3930.33	4106.78	3987.86	4042.15	3954.25	3986.97	0.0348111	0.438475	0.99916	0.396573	1
2410124H12Rik	4.36917	11.631	0	0	2.05992	13.8059	3.83356	4.42975	4.22915	4.92871	-0.382897	0.747494	0.99916	0.938422	1
2410127L17Rik	152.921	180.28	169.908	145.148	184.363	161.068	170.593	181.62	175.51	169.046	0.0649175	0.679896	0.99916	0.794212	1
2410131K14Rik	1141.45	1206.3	1147.14	1250.21	1165.92	1261.86	1152.94	1108.55	1198.96	1181.48	-0.0151827	0.821382	0.99916	0.366683	1
2410137M14Rik	0	0.830784	3.16599	0	0	3.68156	1.91678	0	1.05729	1.1836	-0.398993	0.846941	0.99916	0.980001	1
2410141K09Rik	0	0	0	0	0	0	0	0	0	0	NA	NA	NA	NA	NA
2500002B13Rik	48.0608	52.3394	61.2092	52.2532	54.588	47.8603	49.8363	49.8347	24.3176	48.9222	-0.380182	0.217225	0.970071	0.425724	1
2500004C02Rik	187.874	187.757	215.287	208.045	210.112	182.237	217.554	171.653	180.796	195.702	-0.0477179	0.753365	0.99916	0.892633	1
2510002D24Rik	487.162	589.856	567.768	530.273	543.82	593.652	557.783	585.835	622.742	564.321	0.0995848	0.309754	0.99916	0.554749	1
2510003B16Rik	20.7535	31.5698	26.3833	34.8354	45.3183	39.5768	32.5852	46.5124	34.8905	34.7139	0.519553	0.133799	0.906414	0.180238	1
2510009E07Rik	3922.42	3844.87	3862.51	3799	3954.02	3913.5	3863.27	4279.14	3876.01	3923.86	0.0471125	0.341898	0.99916	0.577045	1
2510039O18Rik	2308.01	2405.95	2280.57	2272.04	2347.28	2497.94	2520.56	2321.19	2703.48	2406.34	0.109054	0.080146	0.841963	0.184176	1
2610001J05Rik	585.468	570.748	592.041	616.394	552.059	590.891	569.283	592.48	539.216	578.731	-0.0390845	0.657664	0.99916	0.839583	1
2610002M06Rik	1297.64	1330.08	1299.11	1307.3	1450.19	1400.83	1310.12	1496.15	1229.62	1346.78	0.0384372	0.608247	0.99916	0.545835	1
2610005L07Rik	293.827	303.236	288.105	280.619	347.097	261.391	343.103	241.422	255.863	290.518	-0.0724365	0.625287	0.99916	0.845657	1
2610008E11Rik	2204.24	2304.59	2061.06	2110.45	2161.89	2291.77	2165.96	2197.16	2117.74	2179.43	-0.0207976	0.720985	0.99916	0.925458	1
2610015P09Rik	1170.94	1162.27	1190.41	1159.25	1228.74	1202.03	1238.24	1158.38	1194.73	1189.44	0.0284713	0.657029	0.99916	0.881935	1
2610016A17Rik	21.8458	26.5851	25.3279	25.1589	28.8389	22.0894	14.3758	25.4711	24.3176	23.779	-0.212573	0.603113	0.99916	0.80576	1
2610020C07Rik	125.614	133.756	159.355	155.792	106.086	126.094	145.675	105.207	106.786	129.374	-0.222922	0.270151	0.99916	0.544067	1
2610020H08Rik	323.318	270.835	264.888	289.328	276.03	236.54	328.728	293.471	246.348	281.054	0.0193865	0.890472	0.99916	0.672077	1
2610027K06Rik	53.5223	45.6931	41.1579	44.5119	45.3183	42.338	46.0027	43.1901	45.4633	45.2442	-0.0573439	0.840817	0.99916	0.953815	1
2610028E06Rik	7.64604	9.13862	20.0513	16.4501	14.4195	5.52234	10.5423	9.96695	10.5729	11.59	-0.237776	0.70318	0.99916	0.914774	1
2610028H24Rik	334.241	266.682	423.188	293.198	383.146	188.68	230.013	268	255.863	293.668	-0.441191	0.127408	0.899532	0.310275	1
2610035D17Rik	438.009	509.27	506.559	434.475	489.232	448.23	473.444	487.273	427.144	468.182	-0.069012	0.504067	0.99916	0.673275	1
2610035F20Rik	5.46146	0	1.05533	2.90295	7.20973	0.920391	1.91678	2.21488	1.05729	2.52653	-0.281495	0.842907	0.99916	0.701618	1
2610037D02Rik	32.7688	41.5392	23.2173	36.7707	30.8989	36.8156	32.5852	25.4711	34.8905	32.773	-0.0775672	0.827108	0.99916	0.891628	1
2610042L04Rik	19.6613	24.9235	30.6046	17.4177	22.6592	18.4078	15.3342	27.686	17.9739	21.6298	-0.310115	0.469644	0.99916	0.648621	1
2610044O15Rik8	234.843	245.912	248.003	243.848	210.112	226.416	288.475	250.281	226.259	241.572	0.0714556	0.598609	0.99916	0.454787	1
2610100L16Rik	0	0	1.05533	0	0	0	0	0	0	0.117259	-0.88556	0.828189	0.99916	1	1
2610203C22Rik	21.8458	28.2466	25.3279	40.6413	35.0187	11.9651	28.7517	11.0744	17.9739	24.5384	-0.377947	0.437053	0.99916	0.473186	1
2610206C17Rik	12.0152	7.47705	8.44265	16.4501	10.2996	14.7263	23.9597	13.2893	19.0312	13.9657	1.02873	0.0574628	0.766193	0.163459	1
2610301B20Rik	1416.7	1476.3	1560.83	1236.66	1503.74	1357.58	1334.08	1449.64	1344.87	1408.93	-0.109915	0.144056	0.913552	0.202992	1
2610305D13Rik	66.6298	68.1243	68.5965	64.8326	65.9175	50.6215	73.796	52.0496	49.6925	62.2511	-0.20724	0.423443	0.99916	0.692543	1
2610306M01Rik	136.536	162.834	153.023	148.051	127.715	165.67	138.008	122.926	176.567	147.926	-0.0509092	0.779794	0.99916	0.958847	1
2610307P16Rik	103.768	92.217	99.2011	93.8621	78.2771	98.4818	95.839	122.926	101.5	98.4523	0.117634	0.561822	0.99916	0.505792	1
2610316D01Rik	28.3996	23.2619	31.6599	26.1266	21.6292	26.6913	46.9611	27.686	26.4322	28.7609	0.291948	0.439343	0.99916	0.486653	1
2610318N02Rik	89.5679	82.2476	74.9285	65.8003	80.337	80.074	103.506	73.0909	94.0985	82.6279	0.13773	0.538365	0.99916	0.505222	1
2610507B11Rik	11706.1	11845.3	11658.2	11692.1	11746.7	12146.4	11004.2	10800.8	11781.3	11597.9	-0.0681656	0.0946307	0.85913	0.0941792	0.943658
2610507I01Rik	570.176	613.118	533.997	529.305	573.689	574.324	616.244	588.05	600.539	577.716	0.0698277	0.436625	0.99916	0.484782	1
2610524H06Rik	509.008	600.656	589.93	498.34	561.329	554.996	569.283	572.546	551.904	556.444	-0.00724978	0.939268	0.99916	0.675841	1
2610528A11Rik	2.18458	2.49235	33.7706	11.6118	4.11985	3.68156	13.4175	8.85951	2.11457	9.13914	-0.641412	0.491963	0.99916	0.565124	1
2610528J11Rik	140.906	149.541	160.41	121.924	145.225	119.651	119.799	135.107	150.135	138.077	-0.156588	0.367098	0.99916	0.414298	1
2700029M09Rik	773.343	798.383	871.703	747.994	834.269	768.526	849.133	851.62	886.006	820.109	0.0824863	0.297586	0.99916	0.212807	1
2700038G22Rik	134.352	122.956	94.9798	94.8298	102.996	95.7206	105.423	78.6281	111.015	104.544	-0.25393	0.223183	0.97385	0.34735	1
2700046A07Rik	78.645	83.9091	67.5412	89.9915	98.8763	103.084	86.2551	97.4546	97.2704	89.2252	0.282588	0.179756	0.943584	0.225769	1
2700046G09Rik	125.614	112.156	137.193	113.215	111.236	132.536	117.882	121.818	114.187	120.649	-0.0797839	0.661339	0.99916	0.895931	1
2700049A03Rik	811.573	779.275	766.17	761.541	813.67	802.581	794.505	696.579	736.929	773.647	-0.0794016	0.32052	0.99916	0.459017	1
2700054A10Rik	614.96	638.873	625.811	581.558	553.089	659.92	680.457	555.934	673.491	620.455	0.0238611	0.809307	0.99916	0.641081	1
2700060E02Rik	966.678	962.047	970.904	925.074	924.906	932.356	961.265	1065.36	961.073	963.296	0.0423891	0.549204	0.99916	0.353907	1
2700062C07Rik	352.81	311.544	365.144	316.422	297.659	353.43	394.856	405.322	337.274	348.274	0.146936	0.222093	0.972961	0.148711	1
2700069I18Rik	29.4919	14.1233	15.83	8.70886	9.26966	14.7263	10.5423	9.96695	22.203	14.9847	-0.468474	0.388096	0.99916	0.302322	1
2700070H01Rik	13.1075	11.631	8.44265	3.8706	5.14981	8.28352	6.70873	5.53719	11.6302	8.26235	-0.475757	0.479503	0.99916	0.396232	1
2700081O15Rik	2649.9	2552.17	2710.09	2608.79	2353.46	2721.6	2761.12	2529.39	2717.23	2622.64	0.0182434	0.764601	0.99916	0.607611	1
2700089I24Rik	28.3996	22.4312	26.3833	17.4177	20.5992	13.8059	32.5852	16.6116	22.203	22.2707	-0.0998581	0.811967	0.99916	0.373456	1
2700094K13Rik	663.021	614.78	665.914	597.041	577.809	664.522	651.705	691.042	633.315	639.905	0.0250443	0.776164	0.99916	0.485687	1
2700097O09Rik	200.982	187.757	166.742	198.368	185.393	174.874	218.513	187.157	192.426	190.246	0.108519	0.465716	0.99916	0.716617	1
2700099C18Rik	140.906	132.925	116.086	126.762	115.356	111.367	159.093	170.546	118.416	132.384	0.200113	0.279324	0.99916	0.179873	1
2810001G20Rik	681.59	629.734	658.526	573.817	630.337	633.229	616.244	705.438	563.534	632.494	-0.0630575	0.507178	0.99916	0.569922	1
2810002D19Rik	161.659	173.634	233.228	208.045	199.813	225.496	206.054	191.587	219.916	202.159	0.121787	0.442572	0.99916	0.577468	1
2810004N23Rik	482.793	490.993	511.835	547.69	489.232	526.463	518.489	455.157	468.378	499.003	-0.0412607	0.668685	0.99916	0.471705	1
2810006K23Rik	310.211	301.574	281.773	318.357	292.509	336.863	325.852	260.248	343.618	307.89	0.0587404	0.646793	0.99916	0.78989	1
2810013P06Rik	1516.1	1586.8	1573.5	1492.12	1702.53	1646.58	1694.43	1832.81	1620.82	1629.52	0.137758	0.0409955	0.707082	0.116236	0.976432
2810021J22Rik	537.408	515.086	471.733	484.793	517.041	477.683	494.529	550.397	515.956	507.181	0.0330149	0.729074	0.99916	0.721775	1
2810025M15Rik	707.805	810.014	761.949	760.574	711.704	798.899	768.628	908.1	874.376	789.116	0.158935	0.0710143	0.815124	0.101314	0.957522
2810029C07Rik	678.313	669.612	661.692	598.976	632.396	675.567	746.585	769.67	714.726	683.06	0.150658	0.0658593	0.801521	0.0193914	0.558604
2810032G03Rik	22.9381	41.5392	18.996	37.7384	23.6891	30.3729	24.9181	26.5785	28.5467	28.3686	-0.079401	0.843118	0.99916	0.877587	1
2810047C21Rik1	1.09229	0.830784	3.16599	0	0	0	3.83356	2.21488	1.05729	1.35498	0.503707	0.758738	0.99916	0.118823	0.982399
2810049E08Rik	21.8458	18.2772	15.83	26.1266	17.5093	12.8855	15.3342	24.3636	10.5729	18.0828	-0.157834	0.748097	0.99916	0.927943	1
2810403A07Rik	3926.79	3767.6	4001.81	3522.25	3920.03	3837.11	4039.61	3907.04	3851.69	3863.77	0.0132572	0.795881	0.99916	0.40596	1
2810403D21Rik	67.7221	82.2476	90.7584	60.962	108.146	93.8798	76.6712	96.3471	99.3849	86.2355	0.174466	0.475301	0.99916	0.764149	1
2810404M03Rik	0	0	1.05533	0	0	0	0	0	2.11457	0.352212	0.99379	0.796372	0.99916	0.787586	1
2810405F15Rik	19.6613	18.2772	13.7193	28.0619	15.4494	12.8855	19.1678	15.5041	20.0884	18.0905	0.0845521	0.859853	0.99916	0.965064	1
2810408A11Rik	829.05	835.768	850.597	661.873	808.52	846.759	797.38	761.918	825.741	801.956	-0.0765102	0.396161	0.99916	0.410243	1
2810408I11Rik	27.3073	28.2466	53.8219	29.9972	46.3483	40.4972	44.0859	47.6199	35.9477	39.3191	0.229113	0.510964	0.99916	0.804383	1
2810410L24Rik	594.207	648.011	633.198	578.655	655.056	707.78	658.414	656.711	647.059	642.121	0.0639962	0.481921	0.99916	0.762702	1
2810417H13Rik	793.004	787.583	748.229	662.841	748.782	803.501	753.294	871.554	709.439	764.248	0.00225477	0.980876	0.99916	0.668481	1
2810428I15Rik	853.08	831.614	851.652	770.25	792.041	911.187	860.634	880.414	907.152	850.891	0.062482	0.435705	0.99916	0.469317	1
2810429I04Rik	12.0152	21.6004	8.44265	12.5795	9.26966	12.8855	10.5423	9.96695	16.9166	12.691	-0.188612	0.74029	0.99916	0.87088	1
2810433D01Rik	74.2758	40.7084	49.6005	68.7032	55.6179	50.6215	45.0443	56.4794	84.5829	58.4038	0.183911	0.549085	0.99916	0.835676	1
2810442N19Rik	8.73833	5.81548	4.22132	2.90295	7.20973	4.60195	3.83356	0	4.22915	4.61694	-1.19571	0.225076	0.975447	0.469996	1
2810454H06Rik	276.35	279.143	322.931	268.039	293.539	258.63	347.895	308.975	319.301	297.2	0.154876	0.203649	0.95818	0.111338	0.971068
2810459M11Rik	154.013	164.495	172.019	146.115	139.045	138.059	160.051	166.116	170.223	156.682	0.0159589	0.917539	0.99916	0.262291	1
2810468N07Rik	279.627	273.328	346.148	312.551	321.348	352.51	333.52	312.298	322.472	317.089	0.110224	0.373812	0.99916	0.502887	1
2810471M01Rik	1.09229	0	0	0	1.02996	0.920391	0	0	0	0.338072	-0.885574	0.805662	0.99916	0.79237	1
2810474O19Rik	2125.6	1931.57	1955.53	1975.94	1941.48	1907.05	1871.73	2118.53	1895.71	1969.24	-0.0305746	0.626826	0.99916	0.763674	1
2900005J15Rik	85.1988	101.356	122.418	76.4444	105.056	94.8002	111.173	95.2397	103.614	99.4778	0.00620698	0.976587	0.99916	0.668955	1
2900008C10Rik	31.6765	25.7543	37.9919	41.609	35.0187	35.8952	46.9611	31.0083	41.2342	36.3499	0.333653	0.317591	0.99916	0.588644	1
2900009J06Rik	9.83063	9.13862	4.22132	5.80591	4.11985	4.60195	4.79195	4.42975	5.28643	5.80293	-0.680962	0.391281	0.99916	0.596478	1
2900011O08Rik	29.4919	29.9082	24.2726	29.9972	17.5093	28.5321	37.3772	24.3636	23.2603	27.1903	0.0263963	0.945903	0.99916	0.905544	1
2900026A02Rik	1439.64	1491.26	1459.52	1468.89	1490.35	1335.49	1445.25	1508.33	1427.34	1451.79	-0.0039881	0.949854	0.99916	0.850387	1
2900041M22Rik	31.6765	35.7237	35.8812	29.9972	32.9588	17.4874	46.0027	22.1488	40.1769	32.4503	0.0733681	0.844132	0.99916	0.470359	1
2900052N01Rik	13.1075	39.0468	18.996	26.1266	38.1086	26.6913	14.3758	26.5785	28.5467	25.7309	-0.0617298	0.893173	0.99916	0.641154	1
2900055J20Rik	95.0294	109.663	91.8138	89.0239	112.266	99.4022	97.7557	84.1653	105.729	98.3165	-0.0468062	0.819173	0.99916	0.951956	1
2900057B20Rik	1.09229	3.32313	3.16599	1.9353	4.11985	1.84078	0	2.21488	6.34372	2.67066	0.146625	0.907929	0.99916	0.992712	1
2900060B14Rik	2.18458	0	3.16599	0.967651	1.02996	6.44273	1.91678	3.32232	2.11457	2.3494	0.499235	0.719996	0.99916	0.870191	1
2900076A07Rik	454.393	441.977	426.354	393.834	424.344	419.698	486.862	437.438	415.514	433.379	0.0200526	0.843249	0.99916	0.47856	1
2900079G21Rik	64.4452	46.5239	72.8178	57.0914	50.4681	85.5963	61.3369	64.2314	68.7236	63.4705	0.0877664	0.750893	0.99916	0.93772	1
2900092C05Rik	0	0	0	0.967651	2.05992	0	0	4.42975	0	0.828592	3.01115	0.260418	0.996521	0.429899	1
2900092D14Rik	0	0	3.16599	0.967651	1.02996	0	0.95839	0	0	0.680222	-1.48353	0.57743	0.99916	0.841687	1
2900097C17Rik	6364.78	6085.49	6112.48	5991.69	6392.97	6234.73	5945.85	6542.75	5996.93	6185.3	-0.00609846	0.898486	0.99916	0.975291	1
3000002C10Rik	134.352	137.079	132.972	123.859	120.506	133.457	130.341	114.066	107.843	126.053	-0.197629	0.25971	0.995987	0.529222	1
3010001F23Rik	141.998	132.095	113.976	112.248	129.775	144.501	113.09	124.033	121.588	125.923	-0.114915	0.52984	0.99916	0.779163	1
3010026O09Rik	368.102	371.36	340.872	299.972	344.007	378.281	336.395	364.347	317.186	346.725	-0.0873208	0.461156	0.99916	0.713422	1
3100003L05Rik	4.36917	0	0	0	2.05992	0	0	1.10744	1.05729	0.954868	-1.00494	0.673002	0.99916	0.872479	1
3110001I22Rik	74.2758	55.6625	60.1539	44.5119	52.528	54.303	62.2953	49.8347	52.8643	56.27	-0.195859	0.457317	0.99916	0.464894	1
3110002H16Rik	975.417	977.832	967.738	981.198	867.228	941.56	1035.06	970.116	958.959	963.901	0.0217503	0.766036	0.99916	0.46214	1
3110009E18Rik	50.2454	51.5086	54.8772	59.9944	35.0187	53.3827	46.9611	46.5124	68.7236	51.9138	0.0497228	0.865257	0.99916	0.913779	1
3110009F21Rik	2.18458	0.830784	0	1.9353	0	2.76117	0	0	0	0.856871	-2.38438	0.331673	0.99916	0.360473	1
3110015C05Rik	0	0	0	0.967651	0	0	2.87517	0	0	0.42698	2.41625	0.498458	0.99916	0.68309	1
3110021A11Rik	25.1227	23.2619	34.8259	28.0619	26.779	18.4078	22.043	29.9008	30.6613	26.5627	-0.00888651	0.981685	0.99916	0.871985	1
3110021N24Rik	136.536	105.51	103.422	117.086	162.734	117.81	92.0054	90.81	135.333	117.916	-0.116489	0.595766	0.99916	0.324994	1
3110035E14Rik	15.2921	15.7849	15.83	16.4501	17.5093	14.7263	20.1262	21.0413	26.4322	18.1325	0.525411	0.238509	0.984556	0.417932	1
3110039I08Rik	1453.84	1479.63	1554.5	1465.02	1494.47	1387.03	1509.46	1575.88	1332.18	1472.45	-0.0227734	0.745069	0.99916	0.801791	1
3110039M20Rik	36.0456	41.5392	43.2686	49.3502	35.0187	56.1438	67.0873	56.4794	63.4372	49.8189	0.629464	0.0278156	0.655702	0.0777851	0.906227
3110040N11Rik	392.133	323.175	390.472	328.034	345.037	315.694	352.687	379.851	374.279	355.707	0.00485606	0.966069	0.99916	0.275202	1
3110043O21Rik	1772.79	1775.38	1726.52	1776.61	1680.9	1779.12	1784.52	1911.44	1891.49	1788.75	0.0822577	0.146784	0.916241	0.200329	1
3110045C21Rik	39.3225	39.0468	40.1026	41.609	59.7378	43.2584	60.3785	57.5868	68.7236	49.974	0.656677	0.0198587	0.599936	0.0628512	0.849499
3110052M02Rik	385.579	383.822	368.31	352.225	429.494	378.281	399.648	338.876	370.05	378.476	-0.0360261	0.750286	0.99916	0.856599	1
3110056K07Rik	599.668	586.533	560.381	611.555	577.809	577.085	587.493	613.521	589.966	589.334	0.0356514	0.675127	0.99916	0.915703	1
3110057O12Rik	306.934	364.714	336.651	284.489	348.127	289.923	318.185	369.884	292.868	323.531	-0.0435048	0.736562	0.99916	0.581519	1
3110062M04Rik	206.443	199.388	205.789	180.951	200.843	234.7	233.847	234.777	268.551	218.365	0.269875	0.0588097	0.770875	0.0999966	0.957522
3110070M22Rik	53.5223	31.5698	58.0432	42.5766	81.367	43.2584	42.1691	75.3058	77.1819	56.1105	0.449343	0.186803	0.948646	0.419486	1
3110079O15Rik	3.27688	0	1.05533	2.90295	1.02996	8.28352	1.91678	0	6.34372	2.75657	0.99079	0.498276	0.99916	0.553672	1
3110082I17Rik	320.042	324.836	410.524	418.993	349.157	326.739	335.436	362.132	403.883	361.305	0.0623427	0.638358	0.99916	0.877507	1
3110082J24Rik	0	0	0	0	0	0	0.95839	0	0	0.106488	1.03799	0.799202	0.99916	1	1
3110099E03Rik	1.09229	0.830784	6.33198	16.4501	0	2.76117	0.95839	14.3967	16.9166	6.63755	1.98377	0.0893056	0.853241	0.245981	1
3200001D21Rik	10.9229	19.108	10.5533	15.4824	10.2996	17.4874	14.3758	16.6116	15.8593	14.5223	0.187061	0.718615	0.99916	0.935968	1
3300002I08Rik	3.27688	9.9694	7.38732	6.77356	8.23969	3.68156	4.79195	2.21488	8.45829	6.08817	-0.430323	0.604083	0.99916	0.872531	1
3300002P13Rik	0	0	3.16599	0	0	0	0	0	1.05729	0.469253	-1.49224	0.665767	0.99916	0.649625	1
3300005D01Rik	0	2.49235	1.05533	0	0	1.84078	0.95839	1.10744	0	0.828255	-0.812004	0.721482	0.99916	0.896439	1
3425401B19Rik	41.5071	70.6166	45.3792	54.1885	52.528	46.9399	50.7946	54.2645	34.8905	50.1232	-0.182489	0.54803	0.99916	0.824666	1
3632451O06Rik	2178.03	2318.72	2398.77	2220.76	2373.03	2391.17	2413.22	2293.51	2352.46	2326.63	0.033828	0.546811	0.99916	0.833633	1
3632454L22Rik	9.83063	16.6157	9.49798	9.67651	5.14981	11.0447	7.66712	6.64463	11.6302	9.7508	-0.484499	0.445106	0.99916	0.667096	1
3830403N18Rik	1.09229	4.15392	0	1.9353	2.05992	2.76117	0	1.10744	0	1.45667	-2.27643	0.23692	0.982621	0.383751	1
3830406C13Rik	864.003	894.754	883.312	860.242	911.516	895.54	944.014	996.695	882.834	903.657	0.0948995	0.199134	0.95686	0.377676	1
3830408C21Rik	185.69	210.188	229.007	248.686	207.022	189.6	196.47	233.67	215.686	212.891	0.0449836	0.766867	0.99916	0.942741	1
3830417A13Rik	0	1.66157	3.16599	0	1.02996	2.76117	2.87517	2.21488	0	1.52319	0.0777236	0.963649	0.99916	0.967679	1
3830432H09Rik	4.36917	2.49235	1.05533	4.83825	1.02996	0	7.66712	6.64463	5.28643	3.70925	1.31627	0.222793	0.97385	0.229375	1
3930402G23Rik	62.2606	37.3853	58.0432	47.4149	61.7977	73.6313	76.6712	58.6942	76.1246	61.3359	0.437166	0.119256	0.893658	0.297859	1
4430402I18Rik	666.298	647.18	662.748	623.167	724.063	560.518	696.749	717.62	616.398	657.194	0.0397335	0.688269	0.99916	0.650637	1
4631405J19Rik	13.1075	19.9388	24.2726	24.1913	24.7191	23.9302	24.9181	12.1818	27.4894	21.6388	0.174445	0.696869	0.99916	0.740564	1
4632404H12Rik	421.625	412.899	394.694	426.734	431.554	439.947	410.191	406.43	429.258	419.259	0.0192569	0.844481	0.99916	0.698624	1
4632415L05Rik	800.65	738.567	746.119	789.603	810.58	755.641	731.251	694.364	712.611	753.265	-0.0941267	0.229861	0.978899	0.195645	1
4632427E13Rik	90.6602	108.002	110.81	99.6681	104.026	96.641	122.674	101.884	100.442	103.867	0.0706958	0.717685	0.99916	0.833562	1
4632428C04Rik	27.3073	31.5698	33.7706	23.2236	28.8389	24.8505	19.1678	19.9339	22.203	25.6517	-0.598305	0.117137	0.890475	0.291852	1
4632428N05Rik	360.456	360.56	386.251	388.028	359.457	369.077	367.063	349.951	391.196	370.227	0.00226824	0.982959	0.99916	0.991282	1
4732416N19Rik	10.9229	10.8002	4.22132	3.8706	9.26966	6.44273	7.66712	14.3967	15.8593	9.27228	0.533602	0.419388	0.99916	0.365206	1
4732456N10Rik	280.719	270.835	334.54	298.037	264.7	256.789	247.265	332.232	335.16	291.142	0.0451762	0.750106	0.99916	0.530791	1
4732471J01Rik	41.5071	72.2782	56.9879	80.315	70.0374	69.9497	50.7946	52.0496	63.4372	61.9285	-0.0508829	0.850941	0.99916	0.236924	1
4732490B19Rik	39.3225	67.2935	71.7625	83.218	65.9175	46.9399	48.8779	46.5124	51.807	57.9612	-0.2823	0.347476	0.99916	0.376017	1
4732491K20Rik	352.81	316.529	420.022	276.748	334.738	293.605	353.646	376.529	357.363	342.443	0.000441204	0.997192	0.999527	0.0559303	0.824969
4831407H17Rik	0	2.49235	0	0.967651	0	0	0	2.21488	0	0.630542	-0.239537	0.933233	0.99916	0.892211	1
4831440E17Rik	685.959	674.596	752.451	684.129	754.962	682.009	702.5	696.579	760.189	710.375	0.0323006	0.703829	0.99916	0.921085	1
4833411C07Rik	3.27688	13.2925	3.16599	11.6118	8.23969	6.44273	11.5007	8.85951	7.40101	8.19898	0.452551	0.540108	0.99916	0.809461	1
4833412C05Rik	15.2921	8.30784	5.27665	13.5471	7.20973	6.44273	8.62551	18.8265	8.45829	10.2207	0.315251	0.631199	0.99916	0.815737	1
4833415N18Rik	14.1998	15.7849	14.7746	17.4177	24.7191	24.8505	12.4591	28.7934	23.2603	19.5844	0.515545	0.270823	0.99916	0.405905	1
4833417C18Rik	65.5375	93.8785	73.8732	108.377	98.8763	124.253	78.5879	81.9504	87.7548	90.3431	0.0798914	0.718459	0.99916	0.040837	0.735666
4833418N02Rik	373.564	342.283	330.319	373.513	381.086	368.156	388.148	357.703	388.024	366.977	0.118111	0.268766	0.99916	0.486128	1
4833419F23Rik	16.3844	14.1233	16.8853	25.1589	9.26966	11.9651	11.5007	12.1818	14.802	14.6968	-0.297809	0.579316	0.99916	0.830754	1
4833420G17Rik	2867.27	2955.1	2927.49	2815.86	2969.38	2821.92	2584.78	2760.84	2709.83	2823.61	-0.120147	0.0154655	0.546081	0.038755	0.721013
4833422C13Rik	132.167	145.387	102.367	139.342	116.386	131.616	148.55	129.57	118.416	129.311	0.0588428	0.755586	0.99916	0.951666	1
4833422M21Rik	68.8144	46.5239	56.9879	41.609	45.3183	68.1089	58.4618	64.2314	58.1508	56.4674	0.0763024	0.785519	0.99916	0.736987	1
4833423E24Rik	70.999	78.0937	137.193	119.021	120.506	39.5768	49.8363	79.7356	72.9528	85.3237	-0.500252	0.148771	0.918782	0.287896	1
4833427F10Rik	3.27688	0.830784	1.05533	5.80591	1.02996	4.60195	6.70873	9.96695	3.17186	4.04982	1.98096	0.0717779	0.818627	0.191388	1
4833427G06Rik	375.748	314.036	384.14	319.325	355.337	233.779	253.973	405.322	242.119	320.42	-0.25311	0.159719	0.931381	0.277256	1
4833428L15Rik	129.983	121.294	141.414	93.8621	154.494	79.1536	114.048	117.388	69.7809	113.491	-0.380632	0.12604	0.897627	0.286279	1
4833439L19Rik	4430.34	4385.71	4325.8	4389.26	4315.54	4539.37	4518.81	4445.26	4637.26	4443.04	0.049643	0.2433	0.986367	0.473321	1
4921501E09Rik	0	0	0	0	0	1.84078	0	0	0	0.204531	0.0761898	0.985103	0.99916	0.78367	1
4921504A21Rik	21.8458	17.4465	14.7746	20.3207	14.4195	11.0447	19.1678	13.2893	21.1457	17.0505	-0.0068022	0.988643	0.999183	0.85465	1
4921504E06Rik	3.27688	4.9847	8.44265	9.67651	15.4494	11.0447	9.5839	3.32232	6.34372	8.01386	0.220546	0.768326	0.99916	0.227954	1
4921506M07Rik	25.1227	16.6157	21.1066	16.4501	24.7191	9.20391	11.5007	6.64463	5.28643	15.1833	-1.40444	0.0133947	0.517752	0.0407735	0.735666
4921507L20Rik	89.5679	88.0631	82.3158	45.4796	82.3969	82.8352	72.8376	49.8347	78.2392	74.6189	-0.369043	0.163697	0.934478	0.321637	1
4921507P07Rik	112.506	84.7399	79.1498	107.409	111.236	108.606	79.5463	91.9174	121.588	99.6332	0.0861203	0.695959	0.99916	0.510832	1
4921508D12Rik	0	3.32313	0	0	0	0	0	1.10744	0	0.492286	-1.59998	0.636131	0.99916	0.61625	1
4921509C19Rik	0	0	0	0	0	0	1.91678	0	0	0.212975	1.83305	0.65061	0.99916	0.759322	1
4921509O07Rik	0	0.830784	0	0	0	0	0	0	0	0.0923093	-0.88556	0.828189	0.99916	1	1
4921511C10Rik	13.1075	10.8002	4.22132	4.83825	6.17977	6.44273	2.87517	7.75207	7.40101	7.06867	-0.656842	0.384189	0.99916	0.571193	1
4921511C20Rik	0	0	0	0	0	0	0	0	0	0	NA	NA	NA	NA	NA
4921511H03Rik	0	0	0	0	0	0	0	0	0	0	NA	NA	NA	NA	NA
4921511I17Rik	0	0	0	0	1.02996	0	0	1.10744	0	0.237489	1.03798	0.799204	0.99916	0.911419	1
4921511M17Rik	0	0	0	0	0	0	0	0	0	0	NA	NA	NA	NA	NA
4921513I03Rik	6.55375	4.9847	6.33198	0.967651	3.08989	4.60195	4.79195	1.10744	2.11457	3.83821	-1.12924	0.266454	0.998419	0.435587	1
4921515E04Rik	0	2.49235	1.05533	0	0	0	0	3.32232	3.17186	1.11576	0.826176	0.68502	0.99916	0.228311	1
4921517D22Rik	0	0.830784	0	0	0	0	0.95839	1.10744	0	0.321846	0.964129	0.789649	0.99916	0.772478	1
4921518K17Rik	3.27688	2.49235	5.27665	0	3.08989	4.60195	3.83356	4.42975	4.22915	3.47002	0.187459	0.859176	0.99916	0.80995	1
4921524J17Rik	510.1	489.332	500.227	532.208	595.318	520.941	542.448	600.232	487.409	530.913	0.120405	0.229099	0.978735	0.330635	1
4921524L21Rik	0	0	0	0	0	0	0	0	0	0	NA	NA	NA	NA	NA
4921525O09Rik	9.83063	7.47705	9.49798	7.74121	6.17977	5.52234	0	2.21488	8.45829	6.32468	-1.34134	0.129469	0.900191	0.315365	1
4921529L05Rik	0	0	0	0	0	0	0.95839	1.10744	0	0.229536	1.92574	0.633483	0.99916	0.73942	1
4921530L21Rik	0	0	0	0	0	0	0	0	0	0	NA	NA	NA	NA	NA
4921531C22Rik	253.412	279.143	290.216	274.813	253.371	283.48	266.432	281.289	297.098	275.473	0.036224	0.768825	0.99916	0.899485	1
4921531P14Rik	2.18458	0.830784	2.11066	0.967651	0	0	3.83356	0	1.05729	1.2205	-0.0278386	0.987431	0.99916	0.476278	1
4921533I20Rik	0	0	0	0	0	0	0	0	0	0	NA	NA	NA	NA	NA
4921534H16Rik	27.3073	31.5698	41.1579	25.1589	21.6292	27.6117	30.6685	46.5124	29.604	31.2466	0.0908591	0.799122	0.99916	0.333087	1
4921536K21Rik	157.29	159.51	188.904	158.695	161.704	162.909	153.342	139.537	189.254	163.461	-0.0671083	0.68495	0.99916	0.899729	1
4921539E11Rik	0	1.66157	1.05533	1.9353	1.02996	1.84078	0.95839	5.53719	2.11457	1.79257	1.59276	0.297198	0.99916	0.56552	1
4922502D21Rik	2.18458	1.66157	1.05533	3.8706	3.08989	3.68156	3.83356	1.10744	6.34372	2.98092	1.21044	0.305266	0.99916	0.537854	1
4922502H24Rik	0	0	0	0.967651	0	0	0	0	0	0.107517	0.0761967	0.985102	0.99916	1	1
4922502N22Rik	0	0.830784	0	0.967651	3.08989	0.920391	0	1.10744	0	0.768461	0.076214	0.975853	0.99916	0.496206	1
4930401C15Rik	0	0	0	0	0	0	0	0	0	0	NA	NA	NA	NA	NA
4930401O10Rik	10.9229	4.9847	4.22132	5.80591	5.14981	6.44273	6.70873	7.75207	7.40101	6.5988	0.131964	0.859731	0.99916	0.910649	1
4930401O12Rik	0	0	0	0	0	0	0	0	0	0	NA	NA	NA	NA	NA
4930402F06Rik	0	0	0	0.967651	0	0	0	0	0	0.107517	0.0761967	0.985102	0.99916	1	1
4930402F11Rik	0	4.15392	0	0.967651	0	0	0	0	0	0.569063	-2.88119	0.369683	0.99916	0.528959	1
4930402H24Rik	2256.67	2288.81	2276.35	2345.59	2301.96	2300.06	2282.88	2089.74	2248.85	2265.66	-0.0425409	0.418412	0.99916	0.418295	1
4930402K13Rik	0	0	1.05533	0	0	0	0	0	0	0.117259	-0.88556	0.828189	0.99916	1	1
4930404A05Rik	0	0	0	0	0	0	0	0	0	0	NA	NA	NA	NA	NA
4930404H11Rik	2.18458	12.4618	4.22132	7.74121	12.3595	6.44273	9.5839	11.0744	12.6874	8.75076	0.774067	0.280465	0.99916	0.555223	1
4930404I05Rik	74.2758	66.4627	75.9838	88.0562	70.0374	62.5866	60.3785	107.422	56.0362	73.471	0.0440713	0.870775	0.99916	0.98625	1
4930404N11Rik	336.426	348.098	356.702	364.804	315.168	391.166	332.561	317.835	414.456	353.024	0.0320134	0.799318	0.99916	0.940585	1
4930405A10Rik	0	0	0	0	0	0	2.87517	0	0	0.319463	2.41326	0.546426	0.99916	0.62554	1
4930405A21Rik	150.736	150.372	108.699	114.183	154.494	150.944	177.302	119.603	167.051	143.709	0.179492	0.370519	0.99916	0.629874	1
4930405D11Rik	0	1.66157	0	0	0	0	0	3.32232	0	0.553765	0.936257	0.772559	0.99916	0.620942	1
4930405J17Rik	1.09229	0	0	2.90295	0	2.76117	2.87517	1.10744	2.11457	1.42818	2.53278	0.185932	0.948646	0.385774	1
4930405L22Rik	5.46146	4.15392	2.11066	2.90295	4.11985	1.84078	6.70873	7.75207	5.28643	4.48187	0.750803	0.399569	0.99916	0.421674	1
4930405O22Rik	0	0	5.27665	0.967651	1.02996	1.84078	2.87517	5.53719	1.05729	2.06497	0.87102	0.560534	0.99916	0.678222	1
4930406D18Rik	2.18458	0	4.22132	0	2.05992	0.920391	4.79195	3.32232	1.05729	2.06197	0.558907	0.695558	0.99916	0.565883	1
4930407G08Rik	3.27688	0.830784	1.05533	2.90295	4.11985	0	0.95839	0	0	1.46046	-2.18776	0.26444	0.998419	0.376051	1
4930407I10Rik	4.36917	10.8002	10.5533	8.70886	12.3595	9.20391	15.3342	11.0744	7.40101	9.97829	0.385858	0.54332	0.99916	0.830268	1
4930407I19Rik	0	0	0	0	0	0	0	0	0	0	NA	NA	NA	NA	NA
4930412B13Rik	5.46146	1.66157	0	1.9353	6.17977	0.920391	0	0	0	1.79539	-3.6222	0.0597363	0.772868	0.0903563	0.939513
4930412C18Rik	97.214	79.7552	123.474	89.9915	124.625	77.3128	92.9638	106.314	85.6402	97.4767	-0.0718917	0.759173	0.99916	0.953429	1
4930412O13Rik	7.64604	9.9694	11.6086	19.353	3.08989	3.68156	9.5839	14.3967	3.17186	9.16678	-0.110385	0.886631	0.99916	0.977237	1
4930413E15Rik	0	0	0	0	0	0	0	0	0	0	NA	NA	NA	NA	NA
4930413F20Rik	34.9533	19.108	25.3279	20.3207	21.6292	23.9302	31.6269	19.9339	29.604	25.1593	0.0485816	0.903355	0.99916	0.725003	1
4930413G21Rik	523.208	508.44	524.499	563.173	591.198	637.831	600.91	517.174	619.57	565.111	0.160978	0.0932615	0.857448	0.0796279	0.908736
4930413M19Rik	20.7535	35.7237	17.9406	22.256	13.3895	22.0894	13.4175	23.2562	20.0884	20.9905	-0.411552	0.368799	0.99916	0.596823	1
4930414N06Rik	0	2.49235	4.22132	3.8706	1.02996	0	0	4.42975	1.05729	1.90014	-0.320943	0.844889	0.99916	0.95815	1
4930415F15Rik	14.1998	4.15392	1.05533	1.9353	3.08989	2.76117	9.5839	0	11.6302	5.37883	0.147995	0.885882	0.99916	0.378835	1
4930415L06Rik	0	0	0	0	0	0	0	0	0	0	NA	NA	NA	NA	NA
4930415O20Rik	40.4148	35.7237	40.1026	57.0914	35.0187	35.8952	31.6269	24.3636	35.9477	37.3538	-0.332981	0.32923	0.99916	0.3602	1
4930417O13Rik	5.46146	7.47705	12.664	5.80591	3.08989	9.20391	6.70873	9.96695	4.22915	7.17856	-0.294192	0.693924	0.99916	0.805519	1
4930417O22Rik	1.09229	0	2.11066	0	3.08989	0.920391	0	0	0	0.80147	-2.45549	0.331062	0.99916	0.415755	1
4930419G24Rik	4.36917	7.47705	3.16599	7.74121	8.23969	11.9651	7.66712	9.96695	6.34372	7.43733	0.646384	0.381295	0.99916	0.468023	1
4930423M02Rik	0	0	0	0	0	0	0	0	0	0	NA	NA	NA	NA	NA
4930425K10Rik	0	0	0	0	0	0	0	0	0	0	NA	NA	NA	NA	NA
4930425L21Rik	0	0	0	0	0	0	0	0	0	0	NA	NA	NA	NA	NA
4930425O10Rik	0	0.830784	2.11066	0.967651	2.05992	0.920391	0	0	3.17186	1.11792	0.100513	0.9598	0.99916	0.974816	1
4930426D05Rik	725.282	688.72	725.012	598.976	741.572	720.666	812.714	744.199	803.538	728.964	0.143707	0.111273	0.879012	0.0778595	0.906227
4930426L09Rik	148.552	144.556	157.244	157.727	136.985	172.113	148.55	160.579	138.505	151.646	-0.00805307	0.961043	0.99916	0.914925	1
4930427A07Rik	1606.76	1571.84	1508.07	1411.8	1487.26	1716.53	1551.63	1485.08	1556.33	1543.92	-0.0289123	0.68858	0.99916	0.916764	1
4930428D20Rik	0	0	0	0	0	0	0	0	0	0	NA	NA	NA	NA	NA
4930428E07Rik	0	0	0	0	0	0	0	0	0	0	NA	NA	NA	NA	NA
4930428G15Rik	2.18458	2.49235	3.16599	1.9353	1.02996	0.920391	1.91678	0	1.05729	1.63363	-1.36461	0.370383	0.99916	0.619758	1
4930428O21Rik	0	0	0	1.9353	0	0	0	0	0	0.215034	0.0761893	0.985103	0.99916	0.770076	1
4930429B21Rik	220.643	216.004	165.687	218.689	272.94	208.008	222.346	207.091	187.14	213.172	0.0328901	0.836934	0.99916	0.345947	1
4930429D17Rik	1.09229	0.830784	0	0	0	0.920391	0	0	0	0.315941	-1.74909	0.630753	0.99916	0.803773	1
4930429F11Rik	0	0	0	0	0	0	0	0	0	0	NA	NA	NA	NA	NA
4930429F24Rik	57.8915	60.6472	79.1498	69.6709	78.2771	69.0293	74.7544	63.124	49.6925	66.9152	-0.07041	0.78206	0.99916	0.706394	1
4930430A15Rik	3.27688	14.1233	18.996	3.8706	11.3296	7.36313	11.5007	3.32232	9.51558	9.25534	-0.577296	0.433566	0.99916	0.584751	1
4930430F08Rik	340.795	351.421	310.267	359.966	310.018	364.475	298.059	326.694	319.301	331.222	-0.0893955	0.445347	0.99916	0.505483	1
4930430F21Rik	2.18458	0	0	0.967651	2.05992	0	0	0	0	0.579129	-1.89673	0.529135	0.99916	0.599117	1
4930430J02Rik	12.0152	4.9847	15.83	13.5471	13.3895	16.567	20.1262	8.85951	8.45829	12.6419	0.222552	0.713286	0.99916	0.772637	1
4930431F12Rik	3.27688	1.66157	0	1.9353	5.14981	0	1.91678	1.10744	0	1.67197	-0.686221	0.697475	0.99916	0.785575	1
4930431P03Rik	88.4756	74.7705	84.4265	93.8621	109.176	63.507	97.7557	97.4546	60.2653	85.5215	0.0487497	0.847785	0.99916	0.915759	1
4930432J09Rik	1.09229	0	0	0	0	1.84078	0	1.10744	0	0.448946	0.0762129	0.981549	0.99916	0.960568	1
4930432K21Rik	108.137	103.848	100.256	93.8621	114.326	104.004	83.3799	106.314	158.593	108.08	0.155099	0.492027	0.99916	0.72689	1
4930432M17Rik	2.18458	2.49235	4.22132	4.83825	0	1.84078	0.95839	0	1.05729	1.95477	-2.11372	0.197275	0.954189	0.407322	1
4930433B08Rik	0	0	0	0	0	0	0	0	0	0	NA	NA	NA	NA	NA
4930433I11Rik	0	0	0	0	0	0	0	0	0	0	NA	NA	NA	NA	NA
4930433N12Rik	0	0	0	0	0	0	0	0	0	0	NA	NA	NA	NA	NA
4930434J06Rik	0	0	0	0	0	0	0	0	0	0	NA	NA	NA	NA	NA
4930435E12Rik	0	0	0	0	0	0	0	1.10744	0	0.123049	1.03799	0.799202	0.99916	0.978655	1
4930438E09Rik	24.0304	24.0927	26.3833	39.6737	30.8989	27.6117	39.294	34.3306	19.0312	29.4829	0.318855	0.406719	0.99916	0.549145	1
4930440C22Rik	0	0	0	0	0	0	0	0	0	0	NA	NA	NA	NA	NA
4930440I19Rik	0	0	0	0.967651	0	0	0	0	0	0.107517	0.0761967	0.985102	0.99916	1	1
4930441H08Rik	0	1.66157	0	0	0	0	0	0	0	0.184619	-1.56988	0.698917	0.99916	0.80803	1
4930441J16Rik	0	0	0	0	0	0	0	0	0	0	NA	NA	NA	NA	NA
4930442J19Rik	0	0	0	0	0	0	0.95839	0	0	0.106488	1.03799	0.799202	0.99916	1	1
4930442L01Rik	0	3.32313	1.05533	0.967651	0	0	0.95839	2.21488	0	0.946598	-0.507882	0.808573	0.99916	0.642583	1
4930443O20Rik	3.27688	1.66157	3.16599	0.967651	2.05992	3.68156	2.87517	1.10744	1.05729	2.20594	-0.650874	0.617336	0.99916	0.881744	1
4930444F02Rik	41.5071	36.5545	35.8812	38.706	30.8989	49.7011	53.6698	44.2975	35.9477	40.796	0.238149	0.455027	0.99916	0.743845	1
4930444G20Rik	0	0.830784	0	0.967651	0	1.84078	0	2.21488	0	0.650455	1.03777	0.703641	0.99916	0.839995	1
4930444M15Rik	0	0	0	0.967651	1.02996	0	1.91678	1.10744	0	0.557981	2.4831	0.369298	0.99916	0.548259	1
4930444P10Rik	97.214	98.0325	113.976	103.539	91.6666	90.1983	103.506	88.5951	102.557	98.8093	-0.0663031	0.738312	0.99916	0.845309	1
4930445N18Rik	4.36917	3.32313	4.22132	1.9353	2.05992	4.60195	9.5839	5.53719	8.45829	4.89891	0.99829	0.244026	0.986778	0.222227	1
4930447A16Rik	0	0	0	0	0	0.920391	0	0	1.05729	0.219742	1.03798	0.799204	0.99916	0.9242	1
4930447C04Rik	54.6146	43.2007	46.4346	44.5119	47.3782	47.8603	40.2524	27.686	30.6613	42.5111	-0.538312	0.0792686	0.841963	0.157411	1
4930447F24Rik	13.1075	23.2619	22.1619	27.0942	15.4494	23.9302	22.043	39.8678	15.8593	22.5306	0.396162	0.390599	0.99916	0.689488	1
4930447J18Rik	0	0	0	0	3.08989	0	0	0	0	0.343321	0.0761837	0.985104	0.99916	0.618189	1
4930447K03Rik	2.18458	3.32313	4.22132	0.967651	6.17977	2.76117	1.91678	7.75207	5.28643	3.84366	0.604957	0.555955	0.99916	0.790765	1
4930447M23Rik	69.9067	54.0009	73.8732	59.0267	74.1572	62.5866	74.7544	73.0909	78.2392	68.8484	0.200743	0.403534	0.99916	0.611244	1
4930447N08Rik	12.0152	1.66157	2.11066	5.80591	5.14981	3.68156	2.87517	4.42975	3.17186	4.54461	-0.568082	0.567405	0.99916	0.831705	1
4930448C13Rik	0	0	0	0	0	0	0	0	0	0	NA	NA	NA	NA	NA
4930448F12Rik	0	0	0	0	0	0	0	0	0	0	NA	NA	NA	NA	NA
4930448H16Rik	1.09229	3.32313	5.27665	0	1.02996	0	1.91678	2.21488	3.17186	2.00284	-0.414448	0.75456	0.99916	0.147318	1
4930448I06Rik	0	0	0	0	0	0	0	0	0	0	NA	NA	NA	NA	NA
4930448I18Rik	0	0	0	0	0	0	1.91678	4.42975	0	0.70517	3.54169	0.219881	0.972961	0.213852	1
4930448K20Rik	0	0	0	0	0	0	0	0	0	0	NA	NA	NA	NA	NA
4930449E01Rik	0	0	0	1.9353	0	0.920391	1.91678	1.10744	0	0.653323	2.48393	0.347941	0.99916	0.487049	1
4930449E18Rik	38.2302	34.0621	34.8259	36.7707	36.0487	37.736	23.0013	32.1157	42.2915	35.0091	-0.139948	0.680369	0.99916	0.848135	1
4930449I24Rik	0	0	0	0	0	0	0	0	0	0	NA	NA	NA	NA	NA
4930451G09Rik	654.283	794.229	718.68	674.453	665.355	716.984	759.045	650.066	764.418	710.835	0.00248303	0.978886	0.99916	0.624315	1
4930451I11Rik	0	0	0	0	0	2.76117	0	0	0	0.306797	0.0761849	0.985104	0.99916	0.64774	1
4930452A19Rik	0	0	0	0	0	0	0	0	1.05729	0.117476	1.03799	0.799202	0.99916	0.990813	1
4930452B06Rik	1744.39	1476.3	1630.49	1631.46	1541.85	1674.19	1609.14	1696.6	1612.36	1624.09	0.02147	0.753538	0.99916	0.939676	1
4930452G13Rik	1.09229	6.64627	8.44265	8.70886	16.4794	9.20391	2.87517	5.53719	9.51558	7.61126	0.124482	0.878162	0.99916	0.293289	1
4930452N14Rik	1.09229	0.830784	2.11066	0.967651	0	0	0	0	0	0.55571	-2.80813	0.298198	0.99916	0.443372	1
4930453H23Rik	0	0	0	1.9353	0	0	0	0	2.11457	0.449986	1.95494	0.582251	0.99916	0.732058	1
4930453L07Rik	0	1.66157	1.05533	0	1.02996	0.920391	3.83356	6.64463	1.05729	1.8003	2.02829	0.19136	0.950372	0.193989	1
4930453N24Rik	910.971	920.508	899.142	867.983	874.437	902.903	937.305	1050.96	780.277	904.943	0.0192114	0.833052	0.99916	0.764534	1
4930455B14Rik	5.46146	4.15392	2.11066	13.5471	8.23969	8.28352	5.75034	7.75207	11.6302	7.43655	1.09508	0.155837	0.927325	0.180689	1
4930455C13Rik	6.55375	6.64627	23.2173	11.6118	5.14981	9.20391	8.62551	2.21488	4.22915	8.60582	-1.24483	0.10971	0.878888	0.276966	1
4930455D15Rik	0	0	2.11066	1.9353	0	0	0.95839	0	0	0.556039	-0.897319	0.769702	0.99916	0.939473	1
4930455F16Rik	0	0	0	0	0	0	0	0	0	0	NA	NA	NA	NA	NA
4930455G09Rik	16.3844	13.2925	14.7746	15.4824	18.5393	10.1243	10.5423	9.96695	17.9739	14.1201	-0.204705	0.699631	0.99916	0.911205	1
4930455H04Rik	2.18458	0	4.22132	0	2.05992	0	0.95839	0	0	1.04714	-2.50263	0.276024	0.99916	0.502425	1
4930455J16Rik	0	0	0	0	0	0	0	0	0	0	NA	NA	NA	NA	NA
4930456L15Rik	7.64604	3.32313	5.27665	0.967651	3.08989	1.84078	0	3.32232	1.05729	2.94708	-1.92069	0.121554	0.894698	0.224183	1
4930459C07Rik	1.09229	0	0	3.8706	0	1.84078	0	0	4.22915	1.22587	1.99149	0.38398	0.99916	0.570999	1
4930459L07Rik	0	0	0	0	0	0	0	0	0	0	NA	NA	NA	NA	NA
4930461G14Rik	1.09229	3.32313	1.05533	0	0	0	0	0	0	0.607862	-3.26483	0.240603	0.984895	0.227582	1
4930463O16Rik	2.18458	0	2.11066	3.8706	0	0	0	4.42975	0	1.39951	0.0507694	0.980657	0.99916	0.996304	1
4930465K10Rik	2.18458	0	0	0	5.14981	3.68156	1.91678	0	1.05729	1.55445	0.539197	0.788436	0.99916	0.477843	1
4930465M20Rik	0	0	0	0.967651	0	0	0	0	0	0.107517	0.0761967	0.985102	0.99916	1	1
4930467D21Rik	0	5.81548	2.11066	1.9353	5.14981	0	1.91678	0	4.22915	2.3508	-0.395495	0.79493	0.99916	0.966039	1
4930467E23Rik	0	0	0	0	0	0	0	0	0	0	NA	NA	NA	NA	NA
4930467K11Rik	5.46146	5.81548	11.6086	1.9353	2.05992	12.8855	6.70873	6.64463	2.11457	6.13713	-0.557504	0.534199	0.99916	0.805277	1
4930469G21Rik	41.5071	35.7237	26.3833	46.4472	26.779	34.9748	46.0027	27.686	26.4322	34.6596	-0.0428492	0.9072	0.99916	0.95694	1
4930470H14Rik	1.09229	3.32313	0	6.77356	2.05992	2.76117	0.95839	0	1.05729	2.00286	-1.16246	0.494382	0.99916	0.256595	1
4930470O06Rik	0	0	0	0	0	0	0	0	0	0	NA	NA	NA	NA	NA
4930470P17Rik	4.36917	0	0	0	0	0	0	0	0	0.485463	-2.91899	0.434785	0.99916	0.47997	1
4930471C04Rik	1.09229	4.15392	0	0.967651	1.02996	3.68156	0	3.32232	0	1.58308	-0.734973	0.68333	0.99916	0.887744	1
4930471G03Rik	0	0	0	0	0	0	0	0	0	0	NA	NA	NA	NA	NA
4930471M09Rik	16.3844	12.4618	6.33198	12.5795	15.4494	23.0098	14.3758	14.3967	15.8593	14.5387	0.342937	0.525524	0.99916	0.593457	1
4930473A02Rik	89.5679	83.0784	77.0391	71.6062	82.3969	93.8798	69.9624	107.422	85.6402	84.5103	0.0709783	0.75655	0.99916	0.929196	1
4930473O22Rik	0	0	0	0	0	0	0	0	0	0	NA	NA	NA	NA	NA
4930474G06Rik	0	0	0	0	0	0	0	0	0	0	NA	NA	NA	NA	NA
4930474H20Rik	3.27688	1.66157	0	0.967651	1.02996	1.84078	0	0	0	0.975204	-3.10281	0.155991	0.927325	0.278071	1
4930474M22Rik	21.8458	21.6004	20.0513	21.2883	28.8389	25.7709	13.4175	24.3636	13.7447	21.2135	-0.310227	0.480431	0.99916	0.426045	1
4930474N05Rik	0	0	0	0	0	0	0	0	0	0	NA	NA	NA	NA	NA
4930474N09Rik	8.73833	3.32313	2.11066	0.967651	0	1.84078	6.70873	2.21488	2.11457	3.11319	-0.334676	0.764358	0.99916	0.191206	1
4930477N07Rik	0	0	0	0	0	0.920391	0	0	0	0.102266	0.0761967	0.985102	0.99916	1	1
4930478L05Rik	0	0	2.11066	1.9353	1.02996	1.84078	0	0	1.05729	0.885999	-0.88074	0.709962	0.99916	0.623887	1
4930478P22Rik	0	0	0	0	0	0	0	0	0	0	NA	NA	NA	NA	NA
4930479D17Rik	3.27688	5.81548	4.22132	0	2.05992	5.52234	1.91678	3.32232	9.51558	3.96118	0.131874	0.900375	0.99916	0.665519	1
4930480E11Rik	0	0	0	0	0	0	0	0	0	0	NA	NA	NA	NA	NA
4930480G23Rik	2.18458	2.49235	2.11066	0.967651	1.02996	0	0	1.10744	3.17186	1.45161	-0.684241	0.667771	0.99916	0.585676	1
4930480K15Rik	4.36917	1.66157	5.27665	1.9353	1.02996	9.20391	0	2.21488	2.11457	3.08956	-1.3974	0.286759	0.99916	0.457449	1
4930480K23Rik	440.194	407.915	426.354	447.055	416.105	425.22	474.403	437.438	376.394	427.897	0.0182313	0.865201	0.99916	0.981822	1
4930480M12Rik	0	1.66157	0	0	0	1.84078	0	0	0	0.38915	-1.57602	0.673549	0.99916	0.788043	1
4930481A15Rik	380.118	416.223	325.042	438.346	401.685	369.997	357.479	284.612	312.957	365.162	-0.232301	0.0676357	0.808555	0.0246796	0.609344
4930482G09Rik	0	0.830784	1.05533	0	0	0	0	1.10744	1.05729	0.450093	0.171805	0.953435	0.99916	0.654287	1
4930483J18Rik	8.73833	10.8002	4.22132	10.6442	4.11985	9.20391	5.75034	5.53719	9.51558	7.61454	-0.205984	0.778457	0.99916	0.947603	1
4930483K19Rik	8.73833	8.30784	6.33198	5.80591	2.05992	3.68156	14.3758	6.64463	23.2603	8.8007	0.922222	0.176374	0.942591	0.0290898	0.641198
4930483O08Rik	18.569	14.1233	13.7193	11.6118	16.4794	23.0098	9.5839	17.719	11.6302	15.1606	-0.257036	0.623555	0.99916	0.736608	1
4930484H19Rik	0	0.830784	0	0	0	0	0	0	0	0.0923093	-0.88556	0.828189	0.99916	1	1
4930486F22Rik	0	4.15392	2.11066	1.9353	0	3.68156	1.91678	0	0	1.53314	-1.68072	0.38438	0.99916	0.650959	1
4930486I03Rik	0	0	0	0	0	0	0	0	0	0	NA	NA	NA	NA	NA
4930486L24Rik	7.64604	9.9694	7.38732	3.8706	5.14981	2.76117	0.95839	1.10744	3.17186	4.66911	-2.26918	0.0232586	0.62883	0.0588181	0.835856
4930487D11Rik	0	0	0	0	0	0	0	0	0	0	NA	NA	NA	NA	NA
4930487H11Rik	60.0761	83.9091	83.3711	75.4768	74.1572	79.1536	79.5463	48.7273	83.5256	74.2159	-0.102692	0.685099	0.99916	0.891259	1
4930488B22Rik	0	0	0	0	0	0	0	0	0	0	NA	NA	NA	NA	NA
4930488L21Rik	13.1075	12.4618	7.38732	1.9353	8.23969	12.8855	11.5007	21.0413	5.28643	10.4273	0.191198	0.782189	0.99916	0.5984	1
4930500F04Rik	0	0	1.05533	0	0	0	0	0	0	0.117259	-0.88556	0.828189	0.99916	1	1
4930500L23Rik	25.1227	23.2619	26.3833	18.3854	20.5992	16.567	21.0846	29.9008	19.0312	22.2596	-0.096106	0.812914	0.99916	0.559562	1
4930502A04Rik	0	0	0	0	2.05992	0.920391	0	2.21488	0	0.577243	2.00458	0.505991	0.99916	0.58544	1
4930502E09Rik	4.36917	2.49235	1.05533	2.90295	2.05992	3.68156	2.87517	3.32232	2.11457	2.7637	0.0760875	0.947152	0.99916	0.992495	1
4930502E18Rik	0	4.15392	2.11066	1.9353	3.08989	0	0	0	2.11457	1.48937	-1.60506	0.407684	0.99916	0.70002	1
4930503B20Rik	5.46146	4.15392	11.6086	8.70886	12.3595	3.68156	10.5423	6.64463	3.17186	7.37031	-0.0375091	0.961999	0.99916	0.932894	1
4930503E14Rik	6.55375	1.66157	3.16599	1.9353	1.02996	0	0	0	4.22915	2.06397	-1.42402	0.355414	0.99916	0.414836	1
4930503E24Rik	1.09229	2.49235	2.11066	0	1.02996	0.920391	8.62551	1.10744	3.17186	2.28338	1.17798	0.364595	0.99916	0.172945	1
4930503F20Rik	1.09229	0	0	0	0	0	0	0	0	0.121366	-0.88556	0.828189	0.99916	0.994253	1
4930503H13Rik	0	0	0	0	0	0	0	0	0	0	NA	NA	NA	NA	NA
4930503L19Rik	348.441	335.637	355.646	384.157	390.355	353.43	393.898	409.752	339.389	367.856	0.137788	0.216646	0.970071	0.411485	1
4930503O07Rik	0	0	1.05533	0	0	0	0.95839	0	0	0.223747	0.0762207	0.985097	0.99916	0.919053	1
4930504C09Rik	0	0	0	0	0	0	0	0	0	0	NA	NA	NA	NA	NA
4930504O13Rik	1.09229	4.9847	4.22132	1.9353	1.02996	1.84078	1.91678	0	0	1.89124	-2.36982	0.145713	0.915123	0.310787	1
4930505A04Rik	152.921	155.357	153.023	139.342	138.015	135.297	153.342	145.074	133.218	145.065	-0.0952406	0.553277	0.99916	0.598148	1
4930505G20Rik	0	0	0	0	0	0	0	0	0	0	NA	NA	NA	NA	NA
4930505K13Rik	5.46146	3.32313	2.11066	1.9353	7.20973	4.60195	5.75034	1.10744	4.22915	3.96991	0.0470432	0.963334	0.99916	0.934609	1
4930505K14Rik	1.09229	4.15392	3.16599	0.967651	0	0	1.91678	1.10744	1.05729	1.49571	-1.04897	0.496445	0.99916	0.238809	1
4930506A18Rik	6.55375	4.9847	4.22132	7.74121	9.26966	2.76117	4.79195	3.32232	7.40101	5.6719	-0.0170683	0.983861	0.99916	0.895794	1
4930506C21Rik	138.721	134.587	129.806	109.345	123.595	117.81	115.007	126.248	154.364	127.72	-0.0286513	0.872859	0.99916	0.485365	1
4930507D05Rik	13.1075	21.6004	17.9406	12.5795	25.749	14.7263	18.2094	16.6116	7.40101	16.4361	-0.323885	0.536654	0.99916	0.781062	1
4930507D10Rik	0	0	2.11066	1.9353	0	0	1.91678	0	0	0.662527	-0.0857255	0.976236	0.99916	0.999286	1
4930509E16Rik	21.8458	20.7696	18.996	18.3854	40.1685	19.3282	22.043	25.4711	22.203	23.2456	0.176722	0.684334	0.99916	0.742265	1
4930509J09Rik	0	0	0	0	0	3.68156	0.95839	0	1.05729	0.633027	1.9004	0.521985	0.99916	0.523927	1
4930509K18Rik	0	0	1.05533	0	0	0	0	2.21488	1.05729	0.480833	1.6165	0.60261	0.99916	0.583655	1
4930511A02Rik	10.9229	7.47705	8.44265	3.8706	6.17977	8.28352	0	11.0744	3.17186	6.60253	-0.937154	0.287708	0.99916	0.559123	1
4930511A08Rik	0	0.830784	0	0.967651	0	1.84078	0	1.10744	0	0.527406	0.0762132	0.979211	0.99916	0.819834	1
4930511E03Rik	5.46146	4.15392	4.22132	5.80591	4.11985	1.84078	4.79195	5.53719	3.17186	4.34491	-0.0310265	0.972882	0.99916	0.962965	1
4930511M06Rik	186.782	176.957	164.632	185.789	134.925	161.989	174.427	142.86	183.968	168.036	-0.0742584	0.658269	0.99916	0.741873	1
4930512B01Rik	6.55375	17.4465	23.2173	13.5471	35.0187	10.1243	12.4591	26.5785	22.203	18.572	0.36379	0.52325	0.99916	0.795776	1
4930512J16Rik	2.18458	0	0	3.8706	5.14981	4.60195	1.91678	0	0	1.9693	-0.0377002	0.984268	0.99916	0.108958	0.965661
4930512M02Rik	0	0	0	0	0	0	0	0	0	0	NA	NA	NA	NA	NA
4930513D17Rik	2.18458	7.47705	2.11066	1.9353	0	6.44273	0.95839	5.53719	3.17186	3.31309	-0.326181	0.784914	0.99916	0.912182	1
4930513N10Rik	50.2454	64.8011	42.2132	61.9297	50.4681	47.8603	41.2108	46.5124	52.8643	50.9006	-0.172461	0.549217	0.99916	0.767686	1
4930513O06Rik	0	1.66157	0	0	0	0	0	0	0	0.184619	-1.56988	0.698917	0.99916	0.80803	1
4930515B02Rik	39.3225	22.4312	30.6046	28.0619	57.6779	28.5321	32.5852	32.1157	31.7186	33.6722	0.0730729	0.849014	0.99916	0.684091	1
4930515G01Rik	32.7688	39.0468	67.5412	55.1561	52.528	59.8254	38.3356	53.157	75.0673	52.6029	0.257431	0.428993	0.99916	0.648949	1
4930515G16Rik	1.09229	0	0	0	3.08989	0.920391	0	0	2.11457	0.801905	0.989354	0.704022	0.99916	0.756099	1
4930515L03Rik	0	0	0	0	0	0	0	0	0	0	NA	NA	NA	NA	NA
4930515L19Rik	0	0	0	0	0	0	0	0	0	0	NA	NA	NA	NA	NA
4930517E11Rik	0	0	0	0	0	0	0	0	0	0	NA	NA	NA	NA	NA
4930517M08Rik	0	0	0	0	1.02996	0.920391	0	0	0	0.216706	0.0761892	0.985103	0.99916	0.768157	1
4930518J21Rik	2.18458	0	0	0	1.02996	2.76117	0	0	0	0.663969	-1.8938	0.513549	0.99916	0.519771	1
4930518P08Rik	0	0	0	0	0	0	0	0	0	0	NA	NA	NA	NA	NA
4930519D14Rik	0	0	0	0	0	0	0	0	0	0	NA	NA	NA	NA	NA
4930519F09Rik	16.3844	4.15392	11.6086	10.6442	8.23969	6.44273	1.91678	3.32232	7.40101	7.7904	-1.33709	0.0920596	0.856266	0.231068	1
4930519F16Rik	0	0	0	0	0	0	0	1.10744	0	0.123049	1.03799	0.799202	0.99916	0.978655	1
4930519F24Rik	0	0	0	0	0	0	0	0	0	0	NA	NA	NA	NA	NA
4930519G04Rik	26.215	22.4312	30.6046	32.9001	31.9288	31.2933	21.0846	35.438	21.1457	28.1157	-0.0293972	0.938631	0.99916	0.645087	1
4930519H02Rik	0	0	0	0.967651	0	0	0	0	0	0.107517	0.0761967	0.985102	0.99916	1	1
4930519K11Rik	9.83063	21.6004	21.1066	21.2883	24.7191	11.0447	24.9181	34.3306	21.1457	21.1094	0.599868	0.199304	0.956999	0.37604	1
4930520O04Rik	66.6298	61.478	62.2645	69.6709	37.0786	50.6215	56.545	31.0083	33.8332	52.1255	-0.640184	0.0413036	0.708031	0.124168	0.991771
4930520P13Rik	1.09229	0	0	0	0	0	0	0	0	0.121366	-0.88556	0.828189	0.99916	0.994253	1
4930521E06Rik	1.09229	0	3.16599	3.8706	3.08989	2.76117	0.95839	0	4.22915	2.12972	0.331741	0.8276	0.99916	0.661356	1
4930522H14Rik	0	0	0	0	0	0	0	2.21488	0	0.246097	2.01422	0.617291	0.99916	0.720217	1
4930522O17Rik	0	0	0	0	0	0	0	0	0	0	NA	NA	NA	NA	NA
4930523C07Rik	174.767	161.172	153.023	190.627	196.723	168.431	137.05	169.438	172.338	169.285	-0.0321655	0.841669	0.99916	0.333923	1
4930523O13Rik	0	0	0	0	0	0	0	0	0	0	NA	NA	NA	NA	NA
4930524B15Rik	4.36917	0	3.16599	0	3.08989	0	0	2.21488	2.11457	1.66161	-0.793391	0.655404	0.99916	0.768111	1
4930524B17Rik	0	0	0	0	0	0	0	0	0	0	NA	NA	NA	NA	NA
4930524C18Rik	2.18458	4.9847	1.05533	3.8706	3.08989	3.68156	3.83356	2.21488	1.05729	2.88582	-0.233506	0.841648	0.99916	0.878693	1
4930524N10Rik	0	0	0	0	0	0	0	0	0	0	NA	NA	NA	NA	NA
4930524O05Rik	0	0	0	0	0	0	0	0	0	0	NA	NA	NA	NA	NA
4930524O08Rik	0	0	0	0	3.08989	0	0	0	1.05729	0.460797	1.03798	0.771858	0.99916	0.661989	1
4930525C09Rik	0	0	0	0	0	0	0	0	0	0	NA	NA	NA	NA	NA
4930525D18Rik	2.18458	0.830784	2.11066	5.80591	3.08989	0.920391	5.75034	0	6.34372	3.00403	1.27696	0.318704	0.99916	0.598774	1
4930525G20Rik	30.5842	24.9235	31.6599	36.7707	57.6779	23.9302	57.5034	29.9008	31.7186	36.0744	0.462086	0.238002	0.983752	0.421601	1
4930526H09Rik	0	0	0	0	0	0	0	0	0	0	NA	NA	NA	NA	NA
4930526I15Rik	704.528	702.843	645.862	626.07	625.187	655.318	705.375	661.141	766.533	676.984	0.0546659	0.522208	0.99916	0.159092	1
4930526L06Rik	1.09229	0.830784	1.05533	0	0	0.920391	0.95839	4.42975	5.28643	1.61926	1.84299	0.240839	0.984895	0.133817	1
4930527F14Rik	12.0152	7.47705	20.0513	7.74121	15.4494	0.920391	6.70873	8.85951	5.28643	9.38992	-0.916337	0.227855	0.97776	0.427722	1
4930527G23Rik	0	0	0	0	0	0	0	0	0	0	NA	NA	NA	NA	NA
4930528A17Rik	13.1075	19.108	10.5533	18.3854	18.5393	12.8855	9.5839	22.1488	5.28643	14.3998	-0.22966	0.691125	0.99916	0.748711	1
4930528D03Rik	8.73833	7.47705	8.44265	7.74121	12.3595	4.60195	7.66712	7.75207	6.34372	7.90263	-0.175694	0.800475	0.99916	0.959342	1
4930528G23Rik	0	0	0	0.967651	0	0	0.95839	0	0	0.214005	1.03798	0.799204	0.99916	0.929402	1
4930528H21Rik	0	0	0	0	0	0	0	0	0	0	NA	NA	NA	NA	NA
4930528P14Rik	0	0	0	0	0	0	0	0	0	0	NA	NA	NA	NA	NA
4930529C04Rik	0	0	2.11066	0	0	0	0	0	0	0.234518	-1.86838	0.642992	0.99916	0.743372	1
4930529K09Rik	0	0	1.05533	0.967651	0	0	0	0	0	0.224776	-0.885568	0.828188	0.99916	0.931383	1
4930529L06Rik	0	0	0	0	0	0	0	0	0	0	NA	NA	NA	NA	NA
4930532I03Rik	8.73833	14.9541	5.27665	3.8706	9.26966	6.44273	4.79195	4.42975	8.45829	7.35912	-0.731046	0.328499	0.99916	0.566892	1
4930532M18Rik	0	0	0	0	1.02996	0	0	0	0	0.11444	0.0761967	0.985102	0.99916	1	1
4930533B01Rik	0	0	1.05533	0	2.05992	0	1.91678	1.10744	1.05729	0.79964	1.95114	0.403737	0.99916	0.704877	1
4930533N22Rik	0	0	0	0	0	0	0	0	0	0	NA	NA	NA	NA	NA
4930533P14Rik	0	0	0	0	0	0	0	0	0	0	NA	NA	NA	NA	NA
4930538K18Rik	126.706	127.11	137.193	95.7974	111.236	133.457	138.966	107.422	125.817	122.634	-0.067654	0.720519	0.99916	0.572843	1
4930539C22Rik	0	0	1.05533	0	0	0	0	0	0	0.117259	-0.88556	0.828189	0.99916	1	1
4930539E08Rik	24.0304	50.6778	27.4386	91.9268	27.809	27.6117	23.9597	39.8678	29.604	38.1029	-0.143544	0.756417	0.99916	0.298152	1
4930539J05Rik	90.6602	94.7093	101.312	89.0239	77.2471	64.4273	92.0054	90.81	67.6663	85.3179	-0.19376	0.383483	0.99916	0.358662	1
4930539M17Rik	0	0	0	0	1.02996	0	0	0	0	0.11444	0.0761967	0.985102	0.99916	1	1
4930539N22Rik	0	1.66157	0	0.967651	2.05992	3.68156	3.83356	4.42975	0	1.84822	2.18033	0.213717	0.969114	0.420031	1
4930540M03Rik	2.18458	0	1.05533	0	0	0.920391	1.91678	0	0	0.675232	-0.694567	0.787766	0.99916	0.819745	1
4930542C21Rik	2.18458	0.830784	2.11066	0	2.05992	0.920391	0.95839	1.10744	1.05729	1.24772	-0.697141	0.679843	0.99916	0.874582	1
4930542D17Rik	0	0.830784	0	0	0	0	0	0	0	0.0923093	-0.88556	0.828189	0.99916	1	1
4930543E12Rik	6.55375	7.47705	8.44265	6.77356	7.20973	8.28352	4.79195	9.96695	10.5729	7.78578	0.163045	0.812669	0.99916	0.959961	1
4930543N07Rik	0	0	0	0	1.02996	0	0	0	0	0.11444	0.0761967	0.985102	0.99916	1	1
4930544D05Rik	0	2.49235	1.05533	0	0	0	0.95839	1.10744	1.05729	0.7412	-0.217844	0.922265	0.99916	0.382843	1
4930544G11Rik	0	0	0	0	0	0	0	0	0	0	NA	NA	NA	NA	NA
4930544M13Rik	0	0	0	0	0	0	0	0	0	0	NA	NA	NA	NA	NA
4930545E07Rik	0	0	0	0	0	0	0	0	0	0	NA	NA	NA	NA	NA
4930545H06Rik	6.55375	3.32313	1.05533	2.90295	6.17977	0.920391	2.87517	2.21488	2.11457	3.12666	-0.589811	0.610606	0.99916	0.87073	1
4930545L23Rik	0	3.32313	3.16599	1.9353	2.05992	1.84078	0.95839	1.10744	1.05729	1.71647	-1.08179	0.481875	0.99916	0.761795	1
4930546C10Rik	0	0	0	0	0	0	0	0	0	0	NA	NA	NA	NA	NA
4930546K05Rik	21.8458	13.2925	31.6599	24.1913	20.5992	14.7263	20.1262	19.9339	9.51558	19.5434	-0.415945	0.395649	0.99916	0.695027	1
4930547E08Rik	29.4919	31.5698	14.7746	22.256	14.4195	23.9302	23.9597	16.6116	16.9166	21.5478	-0.401508	0.371117	0.99916	0.626545	1
4930547E14Rik	1.09229	0	1.05533	0	0	0	0	2.21488	0	0.484722	0.0500658	0.987184	0.99916	0.666997	1
4930548G14Rik	0	0	0	0	0	0	0	0	0	0	NA	NA	NA	NA	NA
4930548H24Rik	1.09229	6.64627	7.38732	2.90295	4.11985	10.1243	1.91678	2.21488	4.22915	4.51486	-0.874185	0.391589	0.99916	0.557044	1
4930548J01Rik	0	0	1.05533	0	0	0	0	0	0	0.117259	-0.88556	0.828189	0.99916	1	1
4930548K13Rik	1.09229	0	0	0	0	0	0	0	0	0.121366	-0.88556	0.828189	0.99916	0.994253	1
4930549C01Rik	0	0	1.05533	0	0	0	0.95839	1.10744	0	0.346795	0.964173	0.78406	0.99916	0.761025	1
4930549C15Rik	4.36917	5.81548	1.05533	5.80591	9.26966	3.68156	4.79195	5.53719	15.8593	6.24284	1.19206	0.170758	0.941256	0.388905	1
4930549G23Rik	18.569	18.2772	15.83	20.3207	13.3895	10.1243	4.79195	18.8265	17.9739	15.3448	-0.35464	0.520046	0.99916	0.794871	1
4930550C14Rik	48.0608	51.5086	62.2645	52.2532	59.7378	39.5768	49.8363	50.9422	37.005	50.1317	-0.230552	0.426758	0.99916	0.728191	1
4930550C17Rik	2.18458	0	3.16599	0	1.02996	0	1.91678	4.42975	5.28643	2.0015	1.15648	0.41971	0.99916	0.135959	1
4930550L24Rik	0	0.830784	0	0	0	0	0	0	0	0.0923093	-0.88556	0.828189	0.99916	1	1
4930552N02Rik	4.36917	0	7.38732	5.80591	10.2996	0	3.83356	1.10744	9.51558	4.70206	0.327541	0.786155	0.99916	0.92369	1
4930552P12Rik	24.0304	13.2925	26.3833	17.4177	25.749	9.20391	11.5007	16.6116	31.7186	19.5453	-0.0839061	0.8714	0.99916	0.861159	1
4930553C11Rik	0	0	0	0	0	0	0	0	2.11457	0.234953	1.95586	0.627953	0.99916	0.732796	1
4930553E22Rik	0	0	0	0	0	0	0	0	0	0	NA	NA	NA	NA	NA
4930554C24Rik	0	0	0	0	0	0	0	0	0	0	NA	NA	NA	NA	NA
4930554G24Rik	0	0	1.05533	0.967651	0	0	0	0	0	0.224776	-0.885568	0.828188	0.99916	0.931383	1
4930554H23Rik	0	0	0	0	0	0	0	0	0	0	NA	NA	NA	NA	NA
4930554I06Rik	0	0	0	1.9353	0	0	0	0	1.05729	0.33251	1.03797	0.794207	0.99916	0.813992	1
4930555B11Rik	0	0	0	0	0	0	0	0	0	0	NA	NA	NA	NA	NA
4930555B12Rik	0	0	0	0	0	0	0	0	0	0	NA	NA	NA	NA	NA
4930555G01Rik	1.09229	0	0	0.967651	0	0	0	0	0	0.228883	-0.885568	0.828188	0.99916	0.928489	1
4930555G21Rik	0	0	0	0	0	0	0	0	0	0	NA	NA	NA	NA	NA
4930555K05Rik	0	0	0	0	0	0	0	0	0	0	NA	NA	NA	NA	NA
4930556C24Rik	0	0	0	0	0	0	0	0	0	0	NA	NA	NA	NA	NA
4930556G01Rik	0	0	0	0	0	0	0	0	0	0	NA	NA	NA	NA	NA
4930556J02Rik	0	0	0	0	0	0	0	0	0	0	NA	NA	NA	NA	NA
4930556M19Rik	113.598	164.495	165.687	151.921	121.535	169.352	177.302	160.579	107.843	148.035	0.00439963	0.983348	0.99916	0.998705	1
4930556N09Rik	0	0	0	0	0	0	0	0	0	0	NA	NA	NA	NA	NA
4930556N13Rik	10.9229	4.9847	6.33198	1.9353	3.08989	4.60195	1.91678	1.10744	3.17186	4.2292	-1.82885	0.0691208	0.810409	0.148953	1
4930557A04Rik	0	0	0	0	0	0	0	0	0	0	NA	NA	NA	NA	NA
4930557F10Rik	0	0	0	0	0	0	0	0	0	0	NA	NA	NA	NA	NA
4930557J02Rik	0	0.830784	0	0.967651	0	0.920391	0	0	4.22915	0.771997	1.99282	0.435333	0.99916	0.701931	1
4930557K07Rik	77.5527	90.5554	86.5371	79.3474	86.5168	65.3477	70.9208	63.124	69.7809	76.6314	-0.322679	0.155665	0.927325	0.36412	1
4930558C23Rik	9.83063	9.13862	9.49798	2.90295	12.3595	0.920391	3.83356	9.96695	2.11457	6.72946	-0.848806	0.331654	0.99916	0.519603	1
4930558F17Rik	1.09229	0	0	0	0	0	0	0	0	0.121366	-0.88556	0.828189	0.99916	0.994253	1
4930558G05Rik	0	0	0	0	0	0	0	0	0	0	NA	NA	NA	NA	NA
4930558J18Rik	10.9229	11.631	7.38732	22.256	17.5093	18.4078	13.4175	21.0413	9.51558	14.6765	0.541985	0.316126	0.99916	0.194301	1
4930558K02Rik	4.36917	0	0	0	0	0	0	4.42975	0	0.977658	0.0270552	0.991795	0.999369	0.421887	1
4930559C10Rik	0	0	0	0	0	0	0	0	0	0	NA	NA	NA	NA	NA
4930562C15Rik	83.0142	78.9244	66.4858	78.3797	74.1572	69.0293	84.3383	73.0909	66.609	74.8921	-0.0265002	0.907745	0.99916	0.979996	1
4930562F07Rik	5.46146	2.49235	1.05533	4.83825	1.02996	0.920391	8.62551	5.53719	0	3.32894	0.66995	0.581133	0.99916	0.675638	1
4930563D23Rik	1.09229	11.631	2.11066	3.8706	6.17977	5.52234	0	6.64463	1.05729	4.23428	-1.01257	0.389089	0.99916	0.620284	1
4930563E18Rik	17.4767	25.7543	18.996	20.3207	16.4794	21.169	23.0013	31.0083	22.203	21.8232	0.278241	0.503313	0.99916	0.62732	1
4930563E22Rik	123.429	87.2323	102.367	102.571	98.8763	119.651	108.298	109.636	106.786	106.539	0.0599844	0.764166	0.99916	0.951979	1
4930563F08Rik	0	0	0	0	0	0	0	0	0	0	NA	NA	NA	NA	NA
4930563H07Rik	0	0	0	0	0	0	0	0	0	0	NA	NA	NA	NA	NA
4930563M20Rik	0	0	0	0	0	0	0	0	0	0	NA	NA	NA	NA	NA
4930563M21Rik	33.861	31.5698	44.3239	32.9001	37.0786	41.4176	36.4188	18.8265	31.7186	34.235	-0.323915	0.36167	0.99916	0.552463	1
4930564B18Rik	0	1.66157	0	0	0	0	0	1.10744	1.05729	0.425144	0.31825	0.922317	0.99916	0.706219	1
4930564C03Rik	0	0	0	0	0	0	0	0	0	0	NA	NA	NA	NA	NA
4930564D02Rik	0	0	0	0	0	0	0	0	0	0	NA	NA	NA	NA	NA
4930565D16Rik	0	0	0	0	0	0	0	0	0	0	NA	NA	NA	NA	NA
4930565N06Rik	98.3063	96.3709	92.8691	109.345	169.944	95.7206	110.215	108.529	88.8121	107.79	0.097597	0.667718	0.99916	0.206325	1
4930567H12Rik	95.0294	117.14	115.031	125.795	128.745	101.243	117.882	98.562	109.958	112.154	-0.00495222	0.97976	0.99916	0.778026	1
4930567H17Rik	0	0	0	0	0	0	0	0	0	0	NA	NA	NA	NA	NA
4930567J20Rik	0	0	0	0	0	0	0	0	0	0	NA	NA	NA	NA	NA
4930567K12Rik	0	0	0	0	0	0.920391	0.95839	1.10744	0	0.331802	1.92591	0.590048	0.99916	0.770576	1
4930567K20Rik	0	0	0	0	0	0	0	0	0	0	NA	NA	NA	NA	NA
4930568D16Rik	0	0	0	0	0	0	0.95839	0	0	0.106488	1.03799	0.799202	0.99916	1	1
4930568E12Rik	0	0	2.11066	0	0	0.920391	0.95839	3.32232	0	0.812417	1.04182	0.666745	0.99916	0.704759	1
4930568G15Rik	16.3844	10.8002	7.38732	2.90295	10.2996	8.28352	11.5007	19.9339	12.6874	11.1311	0.351389	0.563602	0.99916	0.261638	1
4930570G19Rik	445.655	434.5	477.009	452.861	447.003	462.036	456.193	452.942	401.769	447.774	-0.0483137	0.626316	0.99916	0.83366	1
4930571K23Rik	0	0	0	0	0	0	0.95839	0	0	0.106488	1.03799	0.799202	0.99916	1	1
4930571O06Rik	0	0	2.11066	2.90295	0	0	0	0	0	0.557068	-1.86261	0.576379	0.99916	0.658322	1
4930572K03Rik	0	0	0	0.967651	0	0	0	0	0	0.107517	0.0761967	0.985102	0.99916	1	1
4930572O03Rik	1.09229	0	1.05533	0	0	0	0.95839	0	0	0.345112	-0.92369	0.793371	0.99916	0.758723	1
4930572O13Rik	5.46146	3.32313	4.22132	3.8706	4.11985	2.76117	6.70873	1.10744	0	3.50819	-0.692351	0.537657	0.99916	0.825331	1
4930573O16Rik	0	0	0	0	0	0	0	0	0	0	NA	NA	NA	NA	NA
4930577N17Rik	40.4148	44.0315	42.2132	35.8031	44.2884	41.4176	22.043	36.5455	32.7759	37.7259	-0.480342	0.141874	0.911364	0.290214	1
4930578C19Rik	22.9381	20.7696	25.3279	14.5148	15.4494	13.8059	17.251	16.6116	27.4894	19.3509	-0.167798	0.699857	0.99916	0.324701	1
4930578E11Rik	0	0	0	0	0	0	0	0	0	0	NA	NA	NA	NA	NA
4930578I06Rik	1.09229	0	0	0.967651	0	0	0.95839	0	1.05729	0.452847	0.938468	0.753644	0.99916	0.927755	1
4930578M01Rik	193.336	211.85	235.339	206.11	200.843	244.824	211.804	193.802	194.541	210.272	-0.0930189	0.523754	0.99916	0.691329	1
4930578N18Rik	1.09229	0	0	0	1.02996	0.920391	0	0	0	0.338072	-0.885574	0.805662	0.99916	0.79237	1
4930579F01Rik	69.9067	66.4627	61.2092	71.6062	51.4981	66.2681	61.3369	77.5207	62.3799	65.3543	0.023854	0.92332	0.99916	0.942918	1
4930579G18Rik	604.037	618.103	647.973	602.847	639.606	628.627	615.286	554.827	592.08	611.487	-0.0844856	0.32414	0.99916	0.522464	1
4930579G24Rik	119.06	154.526	108.699	166.436	140.075	150.944	122.674	161.686	139.562	140.407	0.138869	0.459634	0.99916	0.39786	1
4930579H20Rik	0	0	0	1.9353	0	0	0	0	0	0.215034	0.0761893	0.985103	0.99916	0.770076	1
4930579J19Rik	0	0	1.05533	0	0	0.920391	0	0	0	0.219525	-0.885568	0.828188	0.99916	0.935358	1
4930579K19Rik	221.735	230.127	201.568	204.174	247.191	238.381	310.518	235.884	243.176	236.973	0.274094	0.0614047	0.781428	0.151185	1
4930579P08Rik	0	0.830784	2.11066	0.967651	2.05992	0	3.83356	1.10744	0	1.21222	0.766182	0.686839	0.99916	0.894752	1
4930581F22Rik	386.671	401.268	397.86	395.769	420.224	380.121	405.399	392.033	399.654	397.667	0.0133555	0.894815	0.99916	0.990129	1
4930583K01Rik	4.36917	5.81548	4.22132	5.80591	8.23969	8.28352	9.5839	4.42975	8.45829	6.57856	0.637912	0.404655	0.99916	0.644592	1
4930583P06Rik	0	0	2.11066	4.83825	0	2.76117	0	0	0	1.0789	-1.84769	0.464147	0.99916	0.226414	1
4930584F24Rik	0	0	0	0	0	0	0	0	0	0	NA	NA	NA	NA	NA
4930586N03Rik	0	0	0	0	0	0	0	0	0	0	NA	NA	NA	NA	NA
4930587E11Rik	0	0	0	1.9353	2.05992	0	0.95839	0	0	0.550402	1.03799	0.735997	0.99916	0.487836	1
4930590J08Rik	12.0152	14.1233	12.664	7.74121	19.5693	25.7709	16.2926	11.0744	17.9739	15.2472	0.223772	0.681845	0.99916	0.702671	1
4930590L20Rik	0	2.49235	0	0.967651	0	0	0	0	0	0.384445	-2.14878	0.562447	0.99916	0.742133	1
4930591A17Rik	0	0	0	0	0	0	0	0	0	0	NA	NA	NA	NA	NA
4930591E09Rik	0	0	0	0	0	0	0	0	0	0	NA	NA	NA	NA	NA
4930592A05Rik	1.09229	0	0	0.967651	0	4.60195	0.95839	4.42975	0	1.33889	2.33389	0.273055	0.99916	0.500138	1
4930592I03Rik	1.09229	2.49235	4.22132	5.80591	8.23969	3.68156	2.87517	1.10744	3.17186	3.63195	-0.117637	0.915401	0.99916	0.349692	1
4930593A02Rik	75.3681	61.478	67.5412	71.6062	79.307	69.9497	89.1302	74.1984	61.3226	72.2113	0.143981	0.546615	0.99916	0.816629	1
4930593C16Rik	0	0.830784	4.22132	0.967651	3.08989	0	0.95839	1.10744	0	1.24172	-1.27821	0.520936	0.99916	0.808391	1
4930594C11Rik	7.64604	3.32313	1.05533	5.80591	6.17977	8.28352	4.79195	1.10744	10.5729	5.41844	0.470577	0.619331	0.99916	0.71112	1
4930594O21Rik	0	0	0	0	0	0	0	0	0	0	NA	NA	NA	NA	NA
4930595D18Rik	3.27688	0	5.27665	4.83825	1.02996	0.920391	0.95839	0	2.11457	2.04612	-1.44097	0.367096	0.99916	0.653257	1
4930595M18Rik	0	0	0	1.9353	0	0	0	1.10744	0	0.338082	1.03797	0.792958	0.99916	0.811382	1
4930596D02Rik	0	0	0	0	0	0	0	0	0	0	NA	NA	NA	NA	NA
4930596I21Rik	2.18458	1.66157	3.16599	0.967651	3.08989	0	0.95839	0	2.11457	1.5714	-1.17327	0.472616	0.99916	0.749794	1
4930597A21Rik	6.55375	1.66157	4.22132	1.9353	3.08989	3.68156	1.91678	2.21488	2.11457	3.04329	-0.971877	0.387649	0.99916	0.685354	1
4930597G03Rik	4.36917	0.830784	20.0513	29.0295	13.3895	4.60195	9.5839	6.64463	1.05729	9.95089	-0.521106	0.578246	0.99916	0.267678	1
4930598F16Rik	0	0	0	0	0	0	0	0	0	0	NA	NA	NA	NA	NA
4930599N23Rik	61.1683	52.3394	42.2132	67.7356	48.4082	60.7458	54.6282	67.5537	58.1508	56.9937	0.210083	0.437953	0.99916	0.698858	1
4931402G19Rik	10.9229	18.2772	17.9406	5.80591	12.3595	12.8855	16.2926	12.1818	10.5729	13.0266	-0.274159	0.616678	0.99916	0.548201	1
4931403E22Rik	30.5842	27.4159	18.996	18.3854	28.8389	23.9302	18.2094	36.5455	15.8593	24.3072	-0.133464	0.758843	0.99916	0.944734	1
4931403G20Rik	17.4767	17.4465	24.2726	18.3854	20.5992	23.0098	12.4591	22.1488	9.51558	18.3682	-0.427855	0.371501	0.99916	0.537465	1
4931406B18Rik	0	0.830784	0	0	0	0	0	1.10744	0	0.215358	0.0762207	0.985097	0.99916	0.925062	1
4931406C07Rik	4907.67	5194.89	4298.36	4560.54	4954.12	4543.97	3983.07	4253.67	4050.46	4527.42	-0.229816	0.00027753	0.0752843	0.000530622	0.0802513
4931406H21Rik	634.622	633.888	575.155	585.429	562.359	616.662	675.665	565.901	584.679	603.818	-0.0126694	0.892979	0.99916	0.774978	1
4931406P16Rik	2243.57	2389.33	2147.6	2392.03	2205.15	2230.11	2193.75	2078.66	2205.5	2231.74	-0.0666995	0.257681	0.995987	0.375963	1
4931408C20Rik	0	0	0	0	0	0	0	0	0	0	NA	NA	NA	NA	NA
4931408D14Rik	3.27688	1.66157	1.05533	1.9353	8.23969	4.60195	4.79195	1.10744	5.28643	3.55073	0.924313	0.416327	0.99916	0.493907	1
4931409K22Rik	2.18458	3.32313	1.05533	1.9353	0	0.920391	1.91678	3.32232	1.05729	1.74612	-0.083992	0.952647	0.99916	0.695168	1
4931414P19Rik	230.474	222.65	221.619	233.204	234.831	208.008	241.514	163.901	231.546	220.861	-0.0794352	0.604248	0.99916	0.832204	1
4931417E11Rik	0	0	0	0	0	0	0	0	0	0	NA	NA	NA	NA	NA
4931419H13Rik	7.64604	5.81548	11.6086	3.8706	3.08989	3.68156	8.62551	3.32232	4.22915	5.76547	-0.608671	0.445329	0.99916	0.33207	1
4931420L22Rik	0	0	0	0	0	0	0	0	0	0	NA	NA	NA	NA	NA
4931423N10Rik	2.18458	3.32313	2.11066	0.967651	1.02996	2.76117	7.66712	5.53719	2.11457	3.07734	0.998287	0.3596	0.99916	0.317691	1
4931428F04Rik	625.883	664.627	593.096	587.364	592.228	581.687	620.078	578.083	618.513	606.84	-0.0535065	0.532889	0.99916	0.510533	1
4931428L18Rik	5.46146	8.30784	9.49798	2.90295	2.05992	5.52234	4.79195	9.96695	5.28643	5.97754	-0.227368	0.770669	0.99916	0.363756	1
4931429I11Rik	977.601	1006.91	998.343	998.616	1005.24	1031.76	1056.15	951.29	988.563	1001.61	0.00696142	0.920493	0.99916	0.932831	1
4931429L15Rik	2.18458	16.6157	9.49798	16.4501	0	9.20391	8.62551	6.64463	3.17186	8.0438	-0.630679	0.494266	0.99916	0.780486	1
4931429P17Rik	12.0152	7.47705	8.44265	6.77356	5.14981	4.60195	8.62551	4.42975	11.6302	7.68285	-0.165228	0.811096	0.99916	0.557513	1
4931430N09Rik	1.09229	2.49235	2.11066	2.90295	1.02996	0	0	0	0	1.0698	-3.32075	0.117958	0.891966	0.232981	1
4931431B13Rik	0	0	0	0	0	0	0	0	0	0	NA	NA	NA	NA	NA
4931431C16Rik	21.8458	26.5851	28.4939	16.4501	14.4195	34.9748	25.8765	13.2893	30.6613	23.6218	-0.137063	0.763527	0.99916	0.887476	1
4931431F19Rik	2.18458	0	4.22132	3.8706	2.05992	0.920391	2.87517	1.10744	3.17186	2.26792	0.207148	0.878797	0.99916	0.988088	1
4931440F15Rik	15.2921	14.1233	8.44265	4.83825	11.3296	12.8855	11.5007	18.8265	10.5729	11.979	0.103375	0.859174	0.99916	0.694966	1
4931440J10Rik	1.09229	0.830784	2.11066	0.967651	1.02996	0	3.83356	6.64463	1.05729	1.95187	1.53021	0.278518	0.99916	0.216604	1
4931440P22Rik	49.1531	56.4933	42.2132	60.962	45.3183	42.338	67.0873	75.3058	58.1508	55.2246	0.432977	0.113089	0.882425	0.180092	1
4932411E22Rik	85.1988	69.7858	82.3158	77.4121	85.4868	47.8603	44.0859	44.2975	35.9477	63.599	-0.928263	0.000846103	0.14537	0.00244508	0.218095
4932411N23Rik	0	0	0	0	0	0	0	0	0	0	NA	NA	NA	NA	NA
4932412D23Rik	664.113	626.411	643.752	599.944	606.647	648.875	638.287	672.215	714.726	646.108	0.0666667	0.430634	0.99916	0.335859	1
4932413F04Rik	0	0	0	1.9353	1.02996	0	3.83356	0	0	0.755425	2.83628	0.300742	0.99916	0.466709	1
4932414J04Rik	1.09229	1.66157	1.05533	0	0	0	3.83356	3.32232	1.05729	1.33582	1.09812	0.505381	0.99916	0.0983026	0.953864
4932414N04Rik	0	0	0	0	0	0	0	0	0	0	NA	NA	NA	NA	NA
4932415M13Rik	0	0	1.05533	0.967651	0	0.920391	0.95839	0	0	0.433529	0.0762144	0.980285	0.99916	0.944135	1
4932416H05Rik	270.888	245.912	279.663	225.463	278.09	231.018	282.725	270.215	253.749	259.747	0.021708	0.868973	0.99916	0.536337	1
4932416K20Rik	0	1.66157	0	0	0	0	0	1.10744	0	0.307667	-0.608187	0.880731	0.99916	0.839155	1
4932418E24Rik	3427.61	3573.2	3518.47	3763.19	3626.5	3576.64	3619.84	3079.79	3722.71	3545.33	-0.0131265	0.832945	0.99916	0.455383	1
4932429P05Rik	0	0	0	0	0	0	0	0	0	0	NA	NA	NA	NA	NA
4932435O22Rik	3.27688	4.15392	11.6086	11.6118	7.20973	2.76117	5.75034	19.9339	7.40101	8.18971	0.798029	0.312389	0.99916	0.559664	1
4932438A13Rik	4549.4	4689.77	4649.79	4909.86	5108.61	4510.83	4987.46	4795.21	4489.24	4743.35	0.0392751	0.468598	0.99916	0.48575	1
4932438H23Rik	17.4767	9.9694	23.2173	18.3854	46.3483	22.0894	29.7101	25.4711	20.0884	23.6396	0.58947	0.216255	0.970071	0.234107	1
4932441J04Rik	58.9838	55.6625	55.9325	46.4472	53.558	51.5419	69.004	60.9091	50.7498	55.8654	0.0862762	0.739451	0.99916	0.61053	1
4932443I19Rik	202.074	215.173	221.619	195.466	244.101	180.397	187.844	221.488	173.395	204.617	-0.134655	0.388349	0.99916	0.682446	1
4932702P03Rik	13.1075	11.631	9.49798	5.80591	11.3296	19.3282	7.66712	7.75207	12.6874	10.9785	-0.286242	0.648104	0.99916	0.819093	1
4933400A11Rik	0	0	0	0	0	0	0	0	0	0	NA	NA	NA	NA	NA
4933400B14Rik	0	0.830784	0	3.8706	2.05992	0	0	0	0	0.751257	-0.885579	0.75384	0.99916	0.295936	1
4933400C23Rik	0	0	0	0	0	0	0	0	0	0	NA	NA	NA	NA	NA
4933400F21Rik	0	0	0	0	0	0.920391	0	0	1.05729	0.219742	1.03798	0.799204	0.99916	0.9242	1
4933400L20Rik	0	0	0	0	0	0	0	0	0	0	NA	NA	NA	NA	NA
4933401B06Rik	0	0	0	0	0	0	0	0	0	0	NA	NA	NA	NA	NA
4933401D09Rik	0	0	0	0	0	0	0	0	0	0	NA	NA	NA	NA	NA
4933401H06Rik	1.09229	0	0	0	0	0	0	0	0	0.121366	-0.88556	0.828189	0.99916	0.994253	1
4933402C06Rik	0	0	0	2.90295	0	0	0.95839	0	0	0.429038	1.03798	0.776857	0.99916	0.685212	1
4933402D24Rik	20.7535	11.631	18.996	9.67651	19.5693	13.8059	19.1678	12.1818	5.28643	14.5631	-0.468082	0.407842	0.99916	0.708288	1
4933402E13Rik	0	0	0	2.90295	0	0	0	0	0	0.32255	0.0761844	0.985104	0.99916	0.634552	1
4933402J07Rik	0	0	2.11066	0	1.02996	0	0	0	0	0.348958	-1.86732	0.629118	0.99916	0.804449	1
4933402J10Rik	0	0	0	0	0	0	0	0	0	0	NA	NA	NA	NA	NA
4933402J15Rik	3.27688	0	0	0.967651	2.05992	1.84078	0	0	3.17186	1.25745	-0.00819079	0.996804	0.999527	0.93424	1
4933402N03Rik	0	0	0	0	2.05992	0	0	0	1.05729	0.346357	1.03797	0.791556	0.99916	0.799668	1
4933402N22Rik	0	0	0	0	0	0	0	0	0	0	NA	NA	NA	NA	NA
4933402P03Rik	0	0	0	0	0	0	4.79195	0	1.05729	0.649915	3.435	0.252753	0.99396	0.252517	1
4933403O08Rik	0	0	0	0	0	0.920391	0	0	1.05729	0.219742	1.03798	0.799204	0.99916	0.9242	1
4933404G15Rik	0	0	0	0	0	0	0	0	0	0	NA	NA	NA	NA	NA
4933404K08Rik	0	0	0	0	0	0	0	0	0	0	NA	NA	NA	NA	NA
4933404K13Rik	2.18458	0	0	0.967651	5.14981	0.920391	0	0	0	1.02471	-1.87649	0.440179	0.99916	0.226106	1
4933404O12Rik	1054.06	1055.1	907.584	1074.09	1025.84	1167.06	1087.77	962.364	1091.12	1047.22	0.0581599	0.484502	0.99916	0.382703	1
4933405D12Rik	13.1075	21.6004	18.996	11.6118	18.5393	11.9651	9.5839	25.4711	15.8593	16.3038	-0.0953782	0.852091	0.99916	0.769741	1
4933405E24Rik	0	0.830784	0	0	0	0	0	0	0	0.0923093	-0.88556	0.828189	0.99916	1	1
4933405L10Rik	38.2302	24.9235	30.6046	29.0295	24.7191	23.9302	37.3772	39.8678	28.5467	30.8032	0.183512	0.603309	0.99916	0.460176	1
4933405O20Rik	0	0	0	0	0	0	0	0	0	0	NA	NA	NA	NA	NA
4933406C10Rik	287.273	326.498	344.038	303.842	304.869	319.376	369.938	317.835	339.389	323.673	0.101178	0.389297	0.99916	0.437705	1
4933406D12Rik	0	0	0	0	0	0	0	5.53719	1.05729	0.73272	3.5924	0.213712	0.969114	0.207405	1
4933406F09Rik	0	0	0	0	0	0	0	0	0	0	NA	NA	NA	NA	NA
4933406G16Rik	0	0	0	0	3.08989	0	0	0	3.17186	0.695749	2.54019	0.410147	0.99916	0.563235	1
4933406I18Rik	2.18458	0.830784	3.16599	2.90295	4.11985	1.84078	0	3.32232	7.40101	2.86314	0.80937	0.52135	0.99916	0.812712	1
4933406J08Rik	0	0	0	0	0	0	0	0	0	0	NA	NA	NA	NA	NA
4933406J10Rik	3.27688	4.9847	5.27665	9.67651	5.14981	13.8059	7.66712	8.85951	16.9166	8.40151	1.29387	0.07772	0.837375	0.183151	1
4933406K04Rik	0	0	0	0.967651	3.08989	0.920391	0	0	0	0.553103	0.0761993	0.980073	0.99916	0.279747	1
4933406M09Rik	22.9381	19.108	27.4386	32.9001	16.4794	34.9748	29.7101	18.8265	31.7186	26.0105	0.218163	0.602021	0.99916	0.768591	1
4933407E24Rik	1.09229	0	0	0	0	0	0.95839	0	0	0.227853	0.0762207	0.985097	0.99916	0.916179	1
4933407G14Rik	1.09229	1.66157	2.11066	4.83825	0	1.84078	0.95839	0	5.28643	1.97649	0.356784	0.818	0.99916	0.952606	1
4933407I05Rik	1.09229	0	0	0	0	0	0	0	0	0.121366	-0.88556	0.828189	0.99916	0.994253	1
4933407K13Rik	186.782	182.772	169.908	171.274	182.303	156.466	184.969	183.835	149.077	174.154	-0.0586442	0.706258	0.99916	0.85997	1
4933407L21Rik	134.352	127.11	161.466	136.439	161.704	174.874	169.635	139.537	153.307	150.936	0.134356	0.441452	0.99916	0.602167	1
4933408B17Rik	90.6602	93.0478	88.6478	93.8621	83.4269	92.9595	75.7128	77.5207	84.5829	86.7134	-0.197324	0.343233	0.99916	0.571769	1
4933408J17Rik	17.4767	7.47705	10.5533	14.5148	5.14981	10.1243	8.62551	4.42975	8.45829	9.64549	-0.701448	0.297846	0.99916	0.576867	1
4933408N05Rik	3.27688	6.64627	4.22132	3.8706	5.14981	7.36313	3.83356	8.85951	8.45829	5.74215	0.550826	0.500227	0.99916	0.787855	1
4933409G03Rik	0	0	0	0	0	0	0	0	0	0	NA	NA	NA	NA	NA
4933409K07Rik	3.27688	3.32313	0	0.967651	4.11985	1.84078	0.95839	0	4.22915	2.07954	-0.36092	0.809516	0.99916	0.9573	1
4933411E08Rik	0	3.32313	2.11066	1.9353	0	0.920391	0	5.53719	0	1.5363	-0.0187376	0.991865	0.999369	0.861843	1
4933411G06Rik	0	0	0	0	0	0	0	0	0	0	NA	NA	NA	NA	NA
4933411K16Rik	10.9229	22.4312	7.38732	15.4824	18.5393	20.2486	16.2926	7.75207	10.5729	14.4033	-0.249431	0.661353	0.99916	0.504469	1
4933412E12Rik	157.29	127.941	130.861	149.018	121.535	125.173	137.05	117.388	154.364	135.625	-0.0210705	0.90762	0.99916	0.927437	1
4933412E24Rik	0	0	0	0	0	0	0	0	0	0	NA	NA	NA	NA	NA
4933412O06Rik	0	0	0	0	0	0	0.95839	0	0	0.106488	1.03799	0.799202	0.99916	1	1
4933413G19Rik	676.129	640.534	597.317	697.676	635.486	719.745	712.083	622.38	700.981	666.926	0.0900091	0.319496	0.99916	0.466835	1
4933413J09Rik	29.4919	45.6931	50.6559	40.6413	37.0786	34.9748	59.4202	63.124	53.9216	46.1113	0.482011	0.101439	0.87144	0.0711409	0.878703
4933413L06Rik	3.27688	0	1.05533	0	0	2.76117	1.91678	4.42975	3.17186	1.84575	1.17922	0.4527	0.99916	0.525189	1
4933415F23Rik	0	0	1.05533	0	0	0	0	0	0	0.117259	-0.88556	0.828189	0.99916	1	1
4933416C03Rik	0	0	0	0	0	0	0	0	1.05729	0.117476	1.03799	0.799202	0.99916	0.990813	1
4933416E03Rik	0	0	0	0	2.05992	4.60195	0.95839	0	0	0.846696	1.03799	0.704427	0.99916	0.237777	1
4933416I08Rik	0	0	0	0	0	0	0	0	0	0	NA	NA	NA	NA	NA
4933416M06Rik	0	0.830784	1.05533	0	0	0	0.95839	1.10744	0	0.439105	0.11938	0.967896	0.99916	0.662856	1
4933416M07Rik	7.64604	7.47705	17.9406	5.80591	8.23969	3.68156	3.83356	7.75207	6.34372	7.63558	-0.884462	0.228057	0.978227	0.34986	1
4933417A18Rik	1.09229	4.9847	0	0.967651	4.11985	0.920391	4.79195	1.10744	2.11457	2.2332	0.358568	0.797903	0.99916	0.943358	1
4933417D19Rik	36.0456	45.6931	43.2686	34.8354	44.2884	34.9748	40.2524	29.9008	27.4894	37.4165	-0.355633	0.275704	0.99916	0.548393	1
4933417E11Rik	6.55375	6.64627	6.33198	3.8706	6.17977	12.8855	0.95839	6.64463	5.28643	6.15081	-0.621014	0.471447	0.99916	0.59352	1
4933417G07Rik	0	0	0	0	0	0	0	1.10744	0	0.123049	1.03799	0.799202	0.99916	0.978655	1
4933417O13Rik	0	2.49235	2.11066	0	2.05992	0	3.83356	2.21488	0	1.41237	0.380019	0.832999	0.99916	0.708396	1
4933421I07Rik	0	0	0	0	0	0	0	0	0	0	NA	NA	NA	NA	NA
4933421O10Rik	1143.63	1230.39	1190.41	1214.4	1279.21	1261.86	1317.79	1143.98	1298.35	1231.11	0.0770457	0.275666	0.99916	0.46615	1
4933422A05Rik	1.09229	2.49235	2.11066	1.9353	4.11985	0.920391	7.66712	4.42975	1.05729	2.86944	1.19816	0.317585	0.99916	0.549707	1
4933424G05Rik	4.36917	6.64627	6.33198	4.83825	10.2996	5.52234	3.83356	1.10744	5.28643	5.35945	-0.759429	0.393797	0.99916	0.507964	1
4933424G06Rik	86.2911	96.3709	85.4818	89.0239	87.5467	85.5963	108.298	115.174	77.1819	92.3294	0.162098	0.448011	0.99916	0.612277	1
4933425B07Rik	0	0	0	0	0	0	0	0	0	0	NA	NA	NA	NA	NA
4933425L06Rik	0	0	0	0.967651	0	0	0	0	0	0.107517	0.0761967	0.985102	0.99916	1	1
4933427D06Rik	1.09229	0	0	0	1.02996	0	0	0	0	0.235806	-0.885568	0.828188	0.99916	0.923757	1
4933427D14Rik	1523.75	1675.69	1543.95	1543.4	1599.53	1607	1610.09	1543.77	1554.21	1577.93	-0.0121199	0.841778	0.99916	0.972794	1
4933427E11Rik	0	6.64627	5.27665	5.80591	13.3895	3.68156	2.87517	11.0744	4.22915	5.88651	0.564867	0.557451	0.99916	0.633673	1
4933427E13Rik	0	1.66157	0	0	1.02996	3.68156	0	2.21488	0	0.954219	0.295432	0.904688	0.99916	0.798254	1
4933427G17Rik	33.861	34.0621	37.9919	33.8678	39.1385	34.9748	42.1691	57.5868	49.6925	40.3716	0.494521	0.104465	0.874931	0.180143	1
4933427I22Rik	1.09229	1.66157	1.05533	0	0	0.920391	0	1.10744	1.05729	0.766034	-0.848378	0.693658	0.99916	0.691491	1
4933428C19Rik	0	0	0	0	0	0	0	0	0	0	NA	NA	NA	NA	NA
4933428G20Rik	18.569	24.9235	25.3279	30.9648	30.8989	36.8156	29.7101	22.1488	28.5467	27.545	0.222595	0.55599	0.99916	0.36968	1
4933429K18Rik	0	0	0	0	0	0	0	0	0	0	NA	NA	NA	NA	NA
4933429O19Rik	2.18458	6.64627	8.44265	19.353	14.4195	6.44273	10.5423	6.64463	3.17186	8.64972	0.23579	0.760117	0.99916	0.196859	1
4933430H16Rik	0	0	0	1.9353	0	0	0	0	0	0.215034	0.0761893	0.985103	0.99916	0.770076	1
4933430I17Rik	33.861	39.0468	31.6599	15.4824	41.1985	31.2933	34.502	28.7934	20.0884	30.6584	-0.326918	0.409686	0.99916	0.680202	1
4933430M04Rik	1.09229	0.830784	4.22132	4.83825	9.26966	0.920391	5.75034	0	2.11457	3.2264	0.404149	0.758504	0.99916	0.553133	1
4933430N04Rik	0	0	0	0	0	0	0	0	0	0	NA	NA	NA	NA	NA
4933431E20Rik	440.194	394.622	402.081	448.99	423.314	342.385	413.066	323.372	413.399	400.158	-0.102394	0.419498	0.99916	0.704549	1
4933431G14Rik	20.7535	22.4312	32.7153	29.0295	30.8989	24.8505	31.6269	15.5041	29.604	26.3793	0.0258263	0.949099	0.99916	0.909637	1
4933432G23Rik	0	0	0	0	0	0	0	0	0	0	NA	NA	NA	NA	NA
4933432I03Rik	0	0	2.11066	0	1.02996	0	0	0	0	0.348958	-1.86732	0.629118	0.99916	0.804449	1
4933432I09Rik	7.64604	11.631	4.22132	9.67651	8.23969	9.20391	7.66712	9.96695	6.34372	8.28847	0.00588526	0.993143	0.999422	0.950262	1
4933432K03Rik	0	0.830784	0	0	0	0	0	0	0	0.0923093	-0.88556	0.828189	0.99916	1	1
4933433C11Rik	6.55375	7.47705	2.11066	1.9353	3.08989	4.60195	3.83356	3.32232	7.40101	4.48061	-0.162388	0.859212	0.99916	0.71259	1
4933433F19Rik	1.09229	0	0	0.967651	1.02996	0	0	1.10744	0	0.466371	0.0762146	0.979892	0.99916	0.94141	1
4933433G08Rik	4.36917	2.49235	2.11066	5.80591	9.26966	6.44273	5.75034	3.32232	5.28643	4.98328	0.698461	0.444629	0.99916	0.349007	1
4933433G15Rik	58.9838	50.6778	68.5965	60.962	41.1985	64.4273	48.8779	60.9091	67.6663	58.0332	-0.00426662	0.987645	0.99916	0.936076	1
4933433G19Rik	16.3844	27.4159	11.6086	17.4177	13.3895	19.3282	16.2926	14.3967	24.3176	17.839	-0.028082	0.954137	0.99916	0.941764	1
4933433H22Rik	0	3.32313	1.05533	1.9353	3.08989	0	0	2.21488	0	1.29095	-1.06244	0.603391	0.99916	0.822281	1
4933434E20Rik	992.893	993.617	1055.33	1040.22	975.374	1070.41	1054.23	1038.78	1009.71	1025.62	0.0293408	0.674614	0.99916	0.90882	1
4933436E23Rik	1.09229	2.49235	3.16599	1.9353	4.11985	0.920391	9.5839	2.21488	2.11457	3.07106	1.05064	0.365551	0.99916	0.562572	1
4933436H12Rik	3.27688	1.66157	7.38732	0.967651	1.02996	2.76117	10.5423	4.42975	4.22915	4.03175	0.670031	0.494386	0.99916	0.180623	1
4933436I01Rik	0	0	0	0	0	0	0	0	0	0	NA	NA	NA	NA	NA
4933438B17Rik	0	1.66157	0	0	0	0	0.95839	0	0	0.291106	-0.608095	0.880906	0.99916	0.843532	1
4933438K21Rik	1.09229	0	1.05533	1.9353	1.02996	0	1.91678	0	0	0.781074	-0.0794628	0.973794	0.99916	0.96337	1
4933439C10Rik	289.457	292.436	256.445	233.204	275	254.948	273.141	259.141	270.665	267.16	-0.0631238	0.615235	0.99916	0.546272	1
4933439K11Rik	86.2911	88.8938	91.8138	83.218	79.307	96.641	88.1718	88.5951	87.7548	87.854	-0.0136258	0.947458	0.99916	0.979468	1
4933440J02Rik	1.09229	0	1.05533	2.90295	1.02996	1.84078	0	0	0	0.880147	-1.85697	0.429255	0.99916	0.25428	1
4933440M02Rik	0	1.66157	0	0	0	0	0	0	0	0.184619	-1.56988	0.698917	0.99916	0.80803	1
5031410I06Rik	0	5.81548	0	0	0	0	0	0	0	0.646165	-3.35844	0.315297	0.99916	0.324957	1
5031414D18Rik	258.873	254.22	285.995	284.489	273.97	267.834	271.224	224.81	254.806	264.025	-0.0861946	0.499555	0.99916	0.55898	1
5031425E22Rik	1992.34	2091.08	2147.6	2130.77	2059.92	2176.72	2120.92	2163.93	2272.11	2128.38	0.0729958	0.187095	0.948809	0.416108	1
5031425F14Rik	2.18458	2.49235	1.05533	0.967651	1.02996	1.84078	0.95839	0	4.22915	1.6398	-0.153638	0.919	0.99916	0.928068	1
5031426D15Rik	0	0	2.11066	0.967651	5.14981	0	0.95839	4.42975	1.05729	1.63039	1.6467	0.378879	0.99916	0.637873	1
5031434C07Rik	3.27688	0	1.05533	1.9353	2.05992	0	0	0	1.05729	1.04275	-1.92302	0.386654	0.99916	0.653886	1
5031434O11Rik	158.382	163.664	167.798	142.245	167.884	155.546	162.926	150.612	164.937	159.333	-0.0333226	0.830885	0.99916	0.892273	1
5031439G07Rik	3600.19	3578.18	3357.01	3670.3	3444.19	3618.98	3410.91	3521.65	3872.84	3563.81	0.0360556	0.518684	0.99916	0.798754	1
5033403F01Rik	42.5994	50.6778	41.1579	58.0591	36.0487	49.7011	36.4188	34.3306	41.2342	43.3586	-0.268546	0.38553	0.99916	0.477996	1
5033403H07Rik	0	0	0	0	0	0	0	0	0	0	NA	NA	NA	NA	NA
5033404E19Rik	1.09229	0	0	0	0	0.920391	0	0	1.05729	0.341108	0.0762158	0.983034	0.99916	1	1
5033406O09Rik	22.9381	17.4465	25.3279	18.3854	23.6891	12.8855	25.8765	17.719	13.7447	19.7792	-0.182856	0.688668	0.99916	0.844778	1
5033428I22Rik	0	0	0	0	0	0	0	0	0	0	NA	NA	NA	NA	NA
5330411J11Rik	5.46146	4.9847	7.38732	10.6442	7.20973	6.44273	12.4591	12.1818	8.45829	8.35881	0.901239	0.181875	0.943584	0.406647	1
5330413P13Rik	298.196	309.051	283.884	255.46	277.06	289.003	266.432	270.215	298.155	283.051	-0.0961105	0.426914	0.99916	0.577559	1
5330417C22Rik	1915.88	1894.19	1857.38	2004.01	1961.05	1872.07	1776.85	1771.9	1795.27	1872.07	-0.0847845	0.118691	0.893658	0.0587586	0.835566
5330426P16Rik	188.966	178.618	165.687	199.336	185.393	165.67	209.887	189.372	153.307	181.804	0.0532122	0.740239	0.99916	0.938201	1
5330434G04Rik	5.46146	5.81548	11.6086	10.6442	12.3595	16.567	8.62551	16.6116	3.17186	10.0961	0.313047	0.650933	0.99916	0.479364	1
5330439B14Rik	0	0	0	0	0	0	0	0	1.05729	0.117476	1.03799	0.799202	0.99916	0.990813	1
5430401F13Rik	2712.16	1940.71	2794.52	1954.66	4030.24	624.025	1398.29	3705.49	629.085	2198.8	-0.377492	0.640648	0.99916	0.897039	1
5430402E10Rik	9693	3191.04	7367.26	9572	11771.4	2115.98	8171.23	12872.9	1394.56	7349.93	0.14799	0.87067	0.99916	0.972016	1
5430402O13Rik	102.675	112.156	113.976	105.474	123.595	88.3575	92.9638	101.884	119.473	106.728	-0.0677083	0.736912	0.99916	0.937779	1
5430403N17Rik	249.043	281.636	263.833	231.269	272.94	312.933	261.64	268	303.441	271.637	0.0656309	0.632376	0.99916	0.890516	1
5430405H02Rik	132.167	157.849	140.359	158.695	144.195	178.556	150.467	132.893	164.937	151.124	0.0556347	0.74391	0.99916	0.628218	1
5430416N02Rik	229.381	196.065	193.126	210.948	172.004	200.645	184.011	235.884	196.655	202.08	-0.00503693	0.973797	0.99916	0.841253	1
5430416O09Rik	4.36917	4.9847	3.16599	11.6118	16.4794	5.52234	12.4591	5.53719	5.28643	7.7129	0.896572	0.254089	0.994438	0.181437	1
5430419D17Rik	4511.17	3802.5	3367.56	4822.77	4779.02	3908.9	2607.78	1811.77	2902.25	3612.63	-0.673743	0.000850477	0.14537	5.07e-05	0.0164773
5430421F17Rik	26.215	29.0774	32.7153	24.1913	28.8389	27.6117	17.251	35.438	28.5467	27.765	-0.124341	0.745562	0.99916	0.92972	1
5430421N21Rik	19.6613	15.7849	9.49798	8.70886	6.17977	10.1243	8.62551	11.0744	10.5729	11.1366	-0.573868	0.323061	0.99916	0.330104	1
5430425K12Rik	10.9229	19.108	16.8853	16.4501	10.2996	18.4078	13.4175	11.0744	6.34372	13.6566	-0.609512	0.272309	0.99916	0.492266	1
5430427M07Rik	1.09229	0.830784	0	0	0	0	0	0	0	0.213675	-1.7484	0.665291	0.99916	0.769886	1
5430427O19Rik	15.2921	20.7696	17.9406	16.4501	16.4794	5.52234	11.5007	17.719	8.45829	14.4591	-0.529314	0.336504	0.99916	0.542055	1
5430428K19Rik	0	0	0	0	0	0	0	0	0	0	NA	NA	NA	NA	NA
5430431A17Rik	1.09229	5.81548	10.5533	3.8706	7.20973	12.8855	3.83356	12.1818	8.45829	7.32228	0.472823	0.56781	0.99916	0.814417	1
5430434I15Rik	1.09229	0	0	0.967651	0	0	0.95839	6.64463	0	1.07366	2.83406	0.214024	0.969297	0.311864	1
5430437J10Rik	4.36917	2.49235	4.22132	0.967651	6.17977	0.920391	4.79195	3.32232	3.17186	3.38186	0.0444831	0.966828	0.99916	0.879194	1
5430440P10Rik	1.09229	4.9847	0	0.967651	0	0.920391	0.95839	0	1.05729	1.10897	-1.60739	0.420851	0.99916	0.592395	1
5530400C23Rik	0	0	0	0	0	0	0	0	0	0	NA	NA	NA	NA	NA
5530401A14Rik	8.73833	6.64627	0	9.67651	8.23969	3.68156	3.83356	3.32232	9.51558	5.96154	0.107797	0.90792	0.99916	0.855782	1
5530601H04Rik	521.023	513.424	486.507	514.79	544.85	533.827	482.07	466.232	396.482	495.467	-0.177041	0.074842	0.827007	0.0407516	0.735666
5730403I07Rik	2280.71	2408.44	2480.03	2228.5	2699.53	2518.19	2402.68	2753.09	2148.41	2435.51	0.0264518	0.746344	0.99916	0.800998	1
5730405O15Rik	40.4148	58.1548	50.6559	55.1561	75.1872	56.1438	77.6296	77.5207	66.609	61.9413	0.563432	0.0311135	0.667828	0.0973923	0.949738
5730408K05Rik	1.09229	3.32313	6.33198	1.9353	10.2996	3.68156	6.70873	2.21488	0	3.95417	-0.247625	0.831605	0.99916	0.760063	1
5730409E04Rik	371.379	345.606	372.532	335.775	392.415	335.022	350.771	352.165	401.769	361.937	0.0213139	0.851469	0.99916	0.882933	1
5730412P04Rik	0	0.830784	5.27665	0	0	0	0	0	1.05729	0.79608	-2.44549	0.35104	0.99916	0.288737	1
5730416F02Rik	3.27688	4.9847	3.16599	0	0	1.84078	0.95839	5.53719	1.05729	2.31347	-0.62382	0.631958	0.99916	0.229617	1
5730420D15Rik	121.244	126.279	97.0904	102.571	123.595	125.173	122.674	139.537	113.13	119.033	0.118764	0.533572	0.99916	0.804876	1
5730422E09Rik	29.4919	18.2772	34.8259	27.0942	21.6292	29.4525	27.7933	19.9339	22.203	25.6335	-0.223065	0.580021	0.99916	0.851706	1
5730435O14Rik	5.46146	5.81548	3.16599	4.83825	4.11985	4.60195	0	8.85951	2.11457	4.33079	-0.430465	0.677491	0.99916	0.91161	1
5730455P16Rik	1669.02	1591.78	1711.75	1609.2	1815.82	1611.6	1510.42	1598.03	1662.05	1642.19	-0.0594843	0.37311	0.99916	0.474766	1
5730457N03Rik	0	1.66157	0	0	0	0	0	0	0	0.184619	-1.56988	0.698917	0.99916	0.80803	1
5730460C07Rik	0	0	0	0	0	0	0	0	0	0	NA	NA	NA	NA	NA
5730480H06Rik	110.321	98.8632	130.861	82.2503	110.206	78.2332	98.7141	116.281	87.7548	101.498	-0.16519	0.439744	0.99916	0.310003	1
5730488B01Rik	0	0	0	0	0	0	0	0	0	0	NA	NA	NA	NA	NA
5730507C01Rik	3.27688	2.49235	1.05533	0	3.08989	3.68156	3.83356	3.32232	5.28643	2.89315	0.86533	0.459738	0.99916	0.676826	1
5730508B09Rik	350.626	365.545	370.421	385.125	379.026	352.51	392.94	490.595	345.733	381.391	0.176118	0.154992	0.927325	0.324128	1
5730522E02Rik	38.2302	29.0774	29.5493	30.9648	30.8989	30.3729	48.8779	25.4711	25.3749	32.0908	0.0552726	0.880473	0.99916	0.946938	1
5730559C18Rik	159.475	148.71	188.904	189.66	146.255	126.094	163.885	170.546	154.364	160.877	-0.021628	0.903274	0.99916	0.829124	1
5830411N06Rik	10.9229	13.2925	14.7746	6.77356	4.11985	12.8855	18.2094	19.9339	12.6874	12.6222	0.380693	0.492259	0.99916	0.173565	1
5830415F09Rik	133.26	151.203	137.193	160.63	145.225	145.422	127.466	148.397	141.676	143.386	-0.0195093	0.906781	0.99916	0.758803	1
5830416I19Rik	21.8458	9.9694	29.5493	19.353	29.8689	27.6117	16.2926	24.3636	19.0312	21.9873	-0.0258081	0.95597	0.99916	0.662282	1
5830416P10Rik	24.0304	36.5545	31.6599	47.4149	37.0786	48.7807	44.0859	25.4711	48.6352	38.1901	0.352922	0.308717	0.99916	0.300654	1
5830417I10Rik	3248.48	3277.44	3112.17	3215.5	3132.11	3506.69	3156.94	3268.05	3412.92	3258.92	0.0290732	0.595466	0.99916	0.810512	1
5830418P13Rik	19.6613	39.0468	33.7706	36.7707	26.779	30.3729	26.8349	35.438	35.9477	31.6247	0.0717415	0.845186	0.99916	0.978079	1
5830428M24Rik	100.491	87.2323	122.418	109.345	98.8763	78.2332	94.8806	91.9174	77.1819	95.6195	-0.226751	0.301704	0.99916	0.586751	1
5830432E09Rik	4.36917	4.9847	6.33198	16.4501	3.08989	2.76117	0	2.21488	5.28643	5.05425	-1.0834	0.315061	0.99916	0.322072	1
5830444B04Rik	39.3225	42.37	33.7706	53.2208	47.3782	21.169	28.7517	27.686	29.604	35.9192	-0.426993	0.250016	0.991951	0.359227	1
5830454E08Rik	57.8915	68.955	82.3158	77.4121	67.9775	74.5516	79.5463	69.7686	77.1819	72.8445	0.115766	0.620504	0.99916	0.882346	1
5830473C10Rik	4.36917	2.49235	1.05533	0.967651	3.08989	0.920391	0	0	0	1.43275	-3.78342	0.0442957	0.722408	0.110234	0.968417
5930403L14Rik	567.992	541.671	585.709	561.238	594.288	627.706	525.197	485.058	505.383	554.916	-0.159317	0.0797951	0.841963	0.0315948	0.667958
5930412G12Rik	10.9229	6.64627	9.49798	11.6118	16.4794	7.36313	13.4175	16.6116	10.5729	11.4582	0.596961	0.314064	0.99916	0.597208	1
5930430L01Rik	217.366	224.312	219.509	233.204	250.281	243.904	221.388	173.868	210.4	221.581	-0.124547	0.370888	0.99916	0.165313	1
5930438M14Rik	15.2921	17.4465	16.8853	7.74121	9.26966	14.7263	21.0846	16.6116	7.40101	14.0509	-0.13488	0.802225	0.99916	0.483025	1
6030407O03Rik	26.215	32.4006	20.0513	32.9001	26.779	28.5321	25.8765	18.8265	13.7447	25.0362	-0.430695	0.296178	0.99916	0.33799	1
6030408B16Rik	10.9229	15.7849	10.5533	6.77356	2.05992	6.44273	13.4175	11.0744	12.6874	9.96851	-0.0110945	0.985288	0.99916	0.0941896	0.943658
6030419C18Rik	365.918	466.07	414.745	421.896	402.715	398.529	462.902	439.653	519.128	432.395	0.185473	0.0956679	0.862138	0.106059	0.963042
6030440G07Rik	14.1998	39.0468	31.6599	29.0295	47.3782	36.8156	23.9597	26.5785	22.203	30.0968	-0.239161	0.558753	0.99916	0.268115	1
6030443J06Rik	92.8448	117.971	116.086	96.7651	115.356	113.208	112.132	125.141	89.8694	108.819	-0.00326921	0.987071	0.99916	0.998385	1
6030458C11Rik	1879.83	1822.74	1769.79	1896.6	1827.15	1860.11	1797.94	1746.43	1811.13	1823.52	-0.0307675	0.574294	0.99916	0.545507	1
6030466F02Rik	13.1075	11.631	10.5533	10.6442	11.3296	8.28352	15.3342	28.7934	22.203	14.6533	0.905711	0.0749621	0.827007	0.0570813	0.827174
6030468B19Rik	1.09229	3.32313	3.16599	2.90295	7.20973	2.76117	0.95839	2.21488	2.11457	2.86035	-0.551278	0.652937	0.99916	0.532576	1
6030469F06Rik	0	0	0	0	0	0	0	0	0	0	NA	NA	NA	NA	NA
6030471H07Rik	3.27688	0	0	0	0	0	0	0	0	0.364097	-2.50234	0.530271	0.99916	0.600329	1
6030498E09Rik	0	0.830784	1.05533	0	0	0	0	0	0	0.209568	-1.72486	0.669696	0.99916	0.774891	1
6230400D17Rik	57.8915	82.2476	62.2645	75.4768	96.8164	86.5167	83.3799	70.8761	83.5256	77.6661	0.224371	0.342122	0.99916	0.329731	1
6330403A02Rik	202.074	175.295	176.24	202.239	193.633	210.769	151.426	189.372	204.056	189.456	-0.0235826	0.879569	0.99916	0.536582	1
6330403K07Rik	328.78	280.805	330.319	304.81	328.558	323.057	327.769	335.554	331.988	321.293	0.0864941	0.453862	0.99916	0.747169	1
6330407A03Rik	0	0	0	0	0	0.920391	0	0	1.05729	0.219742	1.03798	0.799204	0.99916	0.9242	1
6330408A02Rik	575.638	525.886	580.432	625.103	558.239	583.528	554.908	536	541.331	564.563	-0.0406215	0.65299	0.99916	0.433242	1
6330409D20Rik	45.8763	73.9397	61.2092	93.8621	48.4082	72.7109	72.8376	63.124	62.3799	66.0387	0.125114	0.657871	0.99916	0.686354	1
6330410L21Rik	3.27688	0.830784	2.11066	1.9353	2.05992	1.84078	2.87517	2.21488	2.11457	2.13988	0.248712	0.84494	0.99916	0.966867	1
6330415B21Rik	1.09229	0	1.05533	0.967651	0	1.84078	2.87517	5.53719	1.05729	1.60286	2.20559	0.193796	0.953209	0.335897	1
6330415G19Rik	293.827	256.712	278.607	253.525	233.801	278.878	249.181	251.389	266.436	262.484	-0.109825	0.389368	0.99916	0.607108	1
6330416G13Rik	3033.29	3046.48	2902.16	2776.19	2969.38	3176.27	3192.4	2972.36	3197.23	3029.53	0.0598532	0.295407	0.99916	0.418736	1
6330418K02Rik	27.3073	20.7696	15.83	26.1266	28.8389	41.4176	30.6685	36.5455	20.0884	27.5103	0.451859	0.266278	0.998419	0.309736	1
6330549D23Rik	370.287	326.498	354.591	339.646	331.648	396.688	312.435	343.306	367.936	349.226	-0.0372946	0.753457	0.99916	0.864564	1
6430411K18Rik	0	0	0	0	0	0	0	0	0	0	NA	NA	NA	NA	NA
6430503K07Rik	0	0	0	0	0	0	0	1.10744	0	0.123049	1.03799	0.799202	0.99916	0.978655	1
6430531B16Rik	186.782	184.434	237.449	202.239	196.723	130.695	174.427	221.488	179.739	190.442	-0.0803753	0.658149	0.99916	0.540032	1
6430548M08Rik	2207.52	2209.88	1980.86	2384.29	2207.21	2281.65	2075.87	1890.4	2181.18	2157.65	-0.0578159	0.378888	0.99916	0.0445796	0.765501
6430550D23Rik	60.0761	43.2007	52.7665	65.8003	59.7378	65.3477	69.9624	71.9835	64.4945	61.4855	0.412436	0.102122	0.87291	0.245255	1
6430562O15Rik	16.3844	19.9388	14.7746	20.3207	7.20973	27.6117	20.1262	24.3636	17.9739	18.7448	0.281911	0.570718	0.99916	0.848616	1
6430571L13Rik	39.3225	57.3241	41.1579	55.1561	48.4082	34.9748	46.9611	56.4794	47.5779	47.4847	0.120301	0.688668	0.99916	0.894091	1
6430573F11Rik	157.29	127.941	169.908	119.021	144.195	157.387	136.091	148.397	183.968	149.355	0.0451729	0.806306	0.99916	0.695537	1
6430584L05Rik	5.46146	1.66157	0	5.80591	2.05992	1.84078	1.91678	1.10744	1.05729	2.32346	-0.774117	0.586368	0.99916	0.670436	1
6430706D22Rik	0	0	0	0	0	0	0	0	0	0	NA	NA	NA	NA	NA
6430710C18Rik	4.36917	11.631	10.5533	3.8706	12.3595	9.20391	8.62551	6.64463	2.11457	7.70802	-0.615774	0.425966	0.99916	0.695044	1
6530402F18Rik	63.3529	36.5545	64.3752	49.3502	57.6779	53.3827	40.2524	60.9091	49.6925	52.8386	-0.115855	0.697578	0.99916	0.91903	1
6530403H02Rik	3.27688	4.15392	2.11066	0	2.05992	3.68156	2.87517	0	0	2.01757	-1.68284	0.287956	0.99916	0.558754	1
6530411M01Rik	18.569	22.4312	21.1066	15.4824	13.3895	9.20391	22.043	19.9339	24.3176	18.4974	0.0910141	0.835364	0.99916	0.171611	1
6720468P15Rik	2.18458	3.32313	2.11066	0.967651	0	0	2.87517	5.53719	0	1.88871	0.128418	0.929268	0.99916	0.207176	1
6720483E21Rik	8.73833	16.6157	28.4939	23.2236	23.6891	19.3282	22.043	21.0413	22.203	20.5974	0.278233	0.548406	0.99916	0.774966	1
6720489N17Rik	79.7373	65.6319	74.9285	72.5738	105.056	95.7206	102.548	110.744	83.5256	87.8295	0.434567	0.0547342	0.759597	0.144349	1
6820408C15Rik	484.978	413.73	551.938	454.796	569.569	341.465	358.438	460.694	361.592	444.133	-0.296325	0.0595774	0.772868	0.157371	1
6820431F20Rik	693.605	518.409	538.219	495.437	621.067	464.797	409.232	336.661	419.743	499.686	-0.583186	1.31e-05	0.012394	4.63e-05	0.0157352
7420426K07Rik	0	0	0	0	0	0	0	0	0	0	NA	NA	NA	NA	NA
7420461P10Rik	0	0	0	0	0	0	0	0	0	0	NA	NA	NA	NA	NA
7420700N18Rik	0	0	4.22132	0.967651	0	0	0	0	1.05729	0.694029	-1.90496	0.496843	0.99916	0.690841	1
7420701I03Rik	1.09229	0	0	0	0	0	0	1.10744	0	0.244414	0.0762207	0.985097	0.99916	0.903971	1
7530416G11Rik	1.09229	0	1.05533	0.967651	0	0	0	0	0	0.346142	-1.88544	0.592488	0.99916	0.772151	1
7630403G23Rik	0	0	0	0	2.05992	0	2.87517	0	0	0.548344	2.41873	0.46404	0.99916	0.647776	1
8030411F24Rik	0	0	1.05533	0	0	0	0	0	0	0.117259	-0.88556	0.828189	0.99916	1	1
8030423F21Rik	2.18458	9.13862	6.33198	2.90295	10.2996	17.4874	13.4175	9.96695	8.45829	8.90976	0.827475	0.272828	0.99916	0.484042	1
8030423J24Rik	1.09229	0	0	0	0	0	0	1.10744	0	0.244414	0.0762207	0.985097	0.99916	0.903971	1
8030442B05Rik	1.09229	0	0	0	0	0	0.95839	0	0	0.227853	0.0762207	0.985097	0.99916	0.916179	1
8030443G20Rik	0	0	0	0	0	6.44273	2.87517	0	0	1.03532	2.42608	0.382896	0.99916	0.353526	1
8030451O07Rik	0	0	0	0	0	0	0	0	0	0	NA	NA	NA	NA	NA
8030455M16Rik	13.1075	22.4312	12.664	3.8706	29.8689	11.0447	13.4175	15.5041	19.0312	15.66	-0.0202398	0.973253	0.99916	0.975324	1
8030462N17Rik	864.003	848.23	826.324	828.309	882.677	817.307	864.467	738.661	924.068	843.783	-0.00551928	0.948673	0.99916	0.996771	1
8430408G22Rik	65.5375	82.2476	116.086	66.7679	111.236	63.507	54.6282	73.0909	65.5518	77.6281	-0.45142	0.105683	0.876181	0.257376	1
8430419L09Rik	2143.08	2137.61	2120.16	2223.66	2126.87	2174.88	2169.79	2291.29	2232.99	2180.04	0.064123	0.21029	0.964578	0.45414	1
8430422H06Rik	0	0	0	0	0	0	0	0	0	0	NA	NA	NA	NA	NA
8430423G03Rik	2.18458	4.15392	5.27665	4.83825	10.2996	9.20391	7.66712	4.42975	4.22915	5.80922	0.493057	0.562548	0.99916	0.42665	1
8430426J06Rik	5.46146	4.15392	0	5.80591	4.11985	4.60195	6.70873	2.21488	0	3.67408	-0.0930825	0.937747	0.99916	0.806738	1
8430429K09Rik	558.161	656.319	595.207	552.529	603.558	660.84	611.453	676.645	655.518	618.914	0.0994094	0.301624	0.99916	0.501433	1
8430430B14Rik	1.09229	0.830784	2.11066	4.83825	0	5.52234	0.95839	2.21488	2.11457	2.18691	0.398152	0.787508	0.99916	0.568189	1
8430431K14Rik	0	2.49235	1.05533	1.9353	2.05992	0.920391	0	3.32232	0	1.30951	-0.174654	0.925911	0.99916	0.944777	1
8430436N08Rik	1.09229	0.830784	0	0	1.02996	0	0.95839	1.10744	0	0.557652	0.098009	0.969908	0.99916	0.92197	1
8430437L04Rik	1.09229	0	0	0	0	0.920391	0	0	0	0.223631	-0.885568	0.828188	0.99916	0.932356	1
9030025P20Rik	171.49	113.817	170.964	150.954	133.895	118.73	128.424	98.562	161.765	138.733	-0.223568	0.291535	0.99916	0.539644	1
9030204H09Rik	0	0	0	0	0	0	0	2.21488	0	0.246097	2.01422	0.617291	0.99916	0.720217	1
9030404E10Rik	1.09229	1.66157	11.6086	0.967651	6.17977	9.20391	1.91678	0	4.22915	4.09553	-1.20381	0.33121	0.99916	0.492307	1
9030612E09Rik	125.614	135.418	163.576	139.342	134.925	139.899	171.552	116.281	154.364	142.33	0.0629938	0.731415	0.99916	0.864055	1
9030617O03Rik	320.042	297.421	309.212	323.195	316.198	326.739	349.812	330.017	266.436	315.452	0.0328008	0.79008	0.99916	0.880261	1
9030619P08Rik	0	0	0	0	0	0	0.95839	1.10744	1.05729	0.347013	2.52084	0.464982	0.99916	0.522734	1
9030624G23Rik	22.9381	22.4312	22.1619	35.8031	17.5093	23.9302	25.8765	33.2232	28.5467	25.8245	0.373671	0.347653	0.99916	0.643524	1
9030624J02Rik	1801.19	1865.94	1753.96	1915.95	1728.28	1756.11	1964.7	1733.14	1924.26	1827.06	0.0525848	0.418572	0.99916	0.610093	1
9030625G05Rik	1.09229	0	1.05533	0.967651	0	0.920391	1.91678	0	2.11457	0.896335	0.971184	0.642494	0.99916	0.841324	1
9130008F23Rik	120.152	118.802	92.8691	105.474	102.996	84.6759	89.1302	97.4546	103.614	101.685	-0.196857	0.331818	0.99916	0.550418	1
9130011E15Rik	799.558	812.506	851.652	767.347	807.49	868.849	716.875	794.033	786.621	800.548	-0.101642	0.208898	0.963349	0.389769	1
9130015A21Rik	5.46146	4.9847	1.05533	8.70886	3.08989	2.76117	0.95839	6.64463	0	3.74049	-0.629379	0.597288	0.99916	0.714571	1
9130015L21Rik	0	0	0	0	0	0	0	0	0	0	NA	NA	NA	NA	NA
9130019O22Rik	217.366	235.112	189.96	221.592	223.502	244.824	212.762	202.661	191.369	215.461	-0.0850206	0.547928	0.99916	0.417661	1
9130019P16Rik	36.0456	32.4006	32.7153	24.1913	20.5992	23.9302	29.7101	18.8265	35.9477	28.2629	-0.254556	0.490837	0.99916	0.334089	1
9130023H24Rik	263.242	248.404	265.943	253.525	223.502	229.177	254.932	235.884	261.15	248.418	-0.045946	0.71781	0.99916	0.549453	1
9130024F11Rik	267.612	209.357	168.853	216.754	196.723	241.142	207.971	207.091	194.541	212.227	-0.0813555	0.620529	0.99916	0.802229	1
9130204L05Rik	0	0	0	0	0	0	0	0	0	0	NA	NA	NA	NA	NA
9130209A04Rik	1.09229	1.66157	1.05533	2.90295	4.11985	1.84078	0.95839	3.32232	2.11457	2.11867	0.712877	0.604349	0.99916	0.666963	1
9130221F21Rik	1.09229	0	2.11066	0	0	1.84078	0	1.10744	0	0.683464	-1.49602	0.569162	0.99916	0.851212	1
9130221H12Rik	98.3063	90.5554	84.4265	104.506	115.356	118.73	100.631	125.141	120.531	106.465	0.339684	0.0812567	0.84223	0.159418	1
9130227L01Rik	0	3.32313	11.6086	3.8706	3.08989	5.52234	6.70873	7.75207	3.17186	5.00525	0.245415	0.802392	0.99916	0.883566	1
9130230L23Rik	121.244	82.2476	122.418	109.345	164.794	90.1983	108.298	129.57	116.302	116.046	0.125353	0.591951	0.99916	0.764246	1
9130401M01Rik	644.452	721.951	734.51	694.773	716.853	730.79	768.628	724.265	717.898	717.125	0.0728419	0.376726	0.99916	0.670184	1
9130409I23Rik	3.27688	9.9694	5.27665	7.74121	7.20973	2.76117	8.62551	5.53719	4.22915	6.06965	-0.0282835	0.972376	0.99916	0.992253	1
9130409J20Rik	24.0304	16.6157	5.27665	11.6118	8.23969	7.36313	11.5007	15.5041	17.9739	13.124	-0.0331986	0.954446	0.99916	0.38468	1
9230009I02Rik	2.18458	3.32313	4.22132	2.90295	6.17977	5.52234	1.91678	2.21488	1.05729	3.28034	-0.910644	0.425359	0.99916	0.397295	1
9230102K24Rik	0	0	0	3.8706	0	0	0.95839	0	0	0.536555	1.03798	0.761306	0.99916	0.563152	1
9230102O04Rik	3.27688	0	0	4.83825	0	0.920391	1.91678	0	0	1.21692	-0.690188	0.763876	0.99916	0.777121	1
9230104L09Rik	0	0	0	0	0	0	0	0	0	0	NA	NA	NA	NA	NA
9230105E05Rik	12.0152	16.6157	13.7193	15.4824	8.23969	13.8059	18.2094	8.85951	9.51558	12.9403	-0.2077	0.709428	0.99916	0.920015	1
9230110C19Rik	897.864	798.383	826.324	807.021	828.089	806.262	788.755	1045.42	974.818	863.66	0.154667	0.10179	0.871495	0.0826483	0.915324
9230110F15Rik	0	0	0	0	0	0	0	0	0	0	NA	NA	NA	NA	NA
9230112D13Rik	0	1.66157	3.16599	0	2.05992	0	0	0	0	0.765276	-3.07652	0.247137	0.989665	0.420348	1
9230112J17Rik	29.4919	33.2313	20.0513	30.9648	29.8689	28.5321	15.3342	31.0083	39.1196	28.6225	0.0321128	0.93658	0.99916	0.965301	1
9230114K14Rik	188.966	235.943	215.287	220.624	250.281	210.769	240.556	213.736	188.197	218.262	0.0028927	0.98455	0.99916	0.80647	1
9230116L04Rik	15.2921	24.9235	13.7193	22.256	17.5093	15.6466	10.5423	21.0413	11.6302	16.9512	-0.342842	0.495536	0.99916	0.722243	1
9230116N13Rik	85.1988	86.4015	112.92	108.377	91.6666	100.323	81.4631	83.0579	109.958	95.4851	-0.0502489	0.816503	0.99916	0.825366	1
9230117E06Rik	15.2921	14.9541	20.0513	14.5148	8.23969	16.567	17.251	6.64463	16.9166	14.4924	-0.289933	0.589889	0.99916	0.783369	1
9330020H09Rik	242.489	205.204	212.121	221.592	227.622	256.789	253.015	228.132	271.723	235.41	0.194107	0.159218	0.931082	0.371418	1
9330102E08Rik	98.3063	110.494	103.422	135.471	83.4269	113.208	122.674	119.603	118.416	111.669	0.206024	0.309698	0.99916	0.593927	1
9330111N05Rik	1.09229	2.49235	1.05533	5.80591	4.11985	4.60195	5.75034	2.21488	4.22915	3.48467	1.36211	0.22441	0.974891	0.31032	1
9330117O12Rik	5.46146	0.830784	4.22132	1.9353	0	0.920391	1.91678	6.64463	2.11457	2.67169	0.0368642	0.975695	0.99916	0.334619	1
9330133O14Rik	424.902	427.023	493.895	458.667	463.483	416.937	463.861	482.843	500.097	459.078	0.10519	0.300039	0.99916	0.463604	1
9330136K24Rik	27.3073	30.739	30.6046	30.9648	39.1385	25.7709	25.8765	33.2232	30.6613	30.4762	0.0124795	0.972068	0.99916	0.946112	1
9330151L19Rik	1030.03	965.37	1024.73	929.913	1068.07	1018.87	1077.23	1141.77	878.605	1014.95	0.0372949	0.681269	0.99916	0.890621	1
9330158H04Rik	0	0	0	0	0	1.84078	0	1.10744	0	0.32758	1.03797	0.794982	0.99916	0.82211	1
9330159F19Rik	996.17	983.648	829.49	903.786	911.516	1025.32	948.806	972.331	913.496	942.729	0.0119255	0.888156	0.99916	0.981319	1
9330159M07Rik	36.0456	31.5698	45.3792	41.609	56.6479	41.4176	43.1275	26.5785	53.9216	41.8108	0.138559	0.680128	0.99916	0.646189	1
9330162012Rik	111.414	83.9091	103.422	101.603	102.996	109.526	101.589	125.141	84.5829	102.687	0.0638995	0.760535	0.99916	0.922293	1
9330162B11Rik	0	0	0	0	0	0	0	0	0	0	NA	NA	NA	NA	NA
9330175E14Rik	6.55375	5.81548	3.16599	9.67651	6.17977	3.68156	6.70873	4.42975	0	5.13462	-0.469807	0.625206	0.99916	0.701516	1
9330175M20Rik	0	0	0	0	1.02996	0	0.95839	0	1.05729	0.338404	1.89714	0.592982	0.99916	0.7717	1
9330178D15Rik	0	0	0	0	0	0	0	0	0	0	NA	NA	NA	NA	NA
9330179D12Rik	7.64604	6.64627	9.49798	10.6442	11.3296	4.60195	8.62551	11.0744	2.11457	8.02005	-0.120445	0.870727	0.99916	0.928798	1
9330182L06Rik	1890.76	1821.08	1898.54	1919.82	1954.87	1873.92	2049.04	1840.56	1818.53	1896.35	0.0264548	0.660082	0.99916	0.827675	1
9330182O14Rik	0	0.830784	1.05533	0	0	0	1.91678	1.10744	0	0.545592	0.674399	0.804202	0.99916	0.548132	1
9330188P03Rik	3.27688	4.9847	3.16599	3.8706	5.14981	0.920391	6.70873	5.53719	4.22915	4.20483	0.516681	0.581968	0.99916	0.7173	1
9330199G10Rik	1.09229	0.830784	2.11066	1.9353	1.02996	0.920391	0.95839	2.21488	0	1.23252	-0.344037	0.8422	0.99916	0.977093	1
9430007A20Rik	0	0	0	0	4.11985	0.920391	0	0	0	0.560026	0.076194	0.981737	0.99916	0.336851	1
9430014N10Rik	0	0	0	0	0	0	0	0	0	0	NA	NA	NA	NA	NA
9430015G10Rik	950.294	979.494	814.715	938.621	853.838	1017.95	966.057	887.058	989.62	933.072	0.0498266	0.57555	0.99916	0.849121	1
9430016H08Rik	347.349	421.207	401.026	401.575	407.865	365.395	403.482	395.356	414.456	395.301	0.0498078	0.646549	0.99916	0.874459	1
9430018G01Rik	0	0	0	0	0	0	3.83356	1.10744	2.11457	0.783952	3.70204	0.141676	0.911364	0.121452	0.98917
9430019J16Rik	1.09229	0	0	0	0	0	0	1.10744	0	0.244414	0.0762207	0.985097	0.99916	0.903971	1
9430020K01Rik	702.344	746.874	695.463	789.603	799.25	763.924	632.537	530.463	662.919	702.598	-0.232083	0.0103894	0.470282	0.000249029	0.0522374
9430021M05Rik	22.9381	17.4465	16.8853	14.5148	14.4195	15.6466	10.5423	8.85951	14.802	15.1172	-0.738769	0.141789	0.911364	0.337454	1
9430037G07Rik	55.7069	46.5239	53.8219	43.5443	48.4082	54.303	49.8363	31.0083	44.406	47.5065	-0.307324	0.295006	0.99916	0.563357	1
9430038I01Rik	100.491	113.817	98.1458	101.603	123.595	132.536	87.2134	141.752	117.359	112.946	0.140564	0.50568	0.99916	0.639773	1
9430041J12Rik	40.4148	40.7084	33.7706	37.7384	57.6779	30.3729	25.8765	23.2562	32.7759	35.8435	-0.489725	0.168837	0.941256	0.196122	1
9430060I03Rik	56.7992	48.1854	60.1539	41.609	49.4382	54.303	53.6698	52.0496	54.9789	52.3541	-0.0338986	0.899498	0.99916	0.783181	1
9430065F17Rik	76.4604	57.3241	49.6005	53.2208	59.7378	80.074	63.2537	74.1984	61.3226	63.9103	0.118329	0.657083	0.99916	0.902795	1
9430069I07Rik	1.09229	1.66157	7.38732	3.8706	10.2996	1.84078	0	1.10744	0	3.02885	-3.17025	0.0531544	0.753882	0.0516768	0.807757
9430076C15Rik	14.1998	14.1233	9.49798	17.4177	17.5093	11.9651	11.5007	12.1818	19.0312	14.1585	0.168965	0.748833	0.99916	0.844204	1
9430078K24Rik	10.9229	24.0927	12.664	12.5795	23.6891	14.7263	7.66712	14.3967	9.51558	14.4726	-0.621303	0.269689	0.99916	0.411131	1
9430083A17Rik	419.44	432.007	344.038	402.543	410.955	395.768	439.901	416.397	457.805	413.206	0.134396	0.217702	0.970953	0.395965	1
9430091E24Rik	439.101	440.315	448.516	381.254	464.513	473.081	403.482	399.785	430.316	431.151	-0.106276	0.320589	0.99916	0.550054	1
9530002B09Rik	0	0	0	0	0	0	0	0	0	0	NA	NA	NA	NA	NA
9530003J23Rik	0	0	0	0	2.05992	0	0	2.21488	0	0.474978	2.01024	0.565066	0.99916	0.715468	1
9530014B07Rik	0	0	0	0	0	0.920391	0.95839	0	0	0.208753	1.03798	0.799204	0.99916	0.933627	1
9530020I12Rik	3.27688	1.66157	3.16599	1.9353	1.02996	1.84078	0.95839	2.21488	1.05729	1.90456	-0.936353	0.493002	0.99916	0.758181	1
9530026F06Rik	1.09229	0.830784	3.16599	0	0	3.68156	0.95839	3.32232	1.05729	1.56762	0.0719848	0.965146	0.99916	0.951695	1
9530026P05Rik	27.3073	24.0927	27.4386	19.353	29.8689	25.7709	35.4604	33.2232	28.5467	27.8958	0.307645	0.400727	0.99916	0.543162	1
9530027J09Rik	50.2454	50.6778	53.8219	35.8031	54.588	45.0991	46.9611	42.0827	44.406	47.0761	-0.211623	0.460142	0.99916	0.710324	1
9530036O11Rik	0	0	0	0	0	0	0	0	0	0	NA	NA	NA	NA	NA
9530051G07Rik	32.7688	24.0927	32.7153	36.7707	25.749	46.9399	37.3772	28.7934	35.9477	33.4616	0.200114	0.576067	0.99916	0.688658	1
9530052E02Rik	18.569	21.6004	13.7193	15.4824	31.9288	12.8855	22.043	36.5455	25.3749	22.0165	0.627877	0.172482	0.941256	0.348903	1
9530053A07Rik	62.2606	77.2629	88.6478	68.7032	66.9475	58.905	68.0457	60.9091	49.6925	66.8194	-0.35221	0.158556	0.931082	0.351364	1
9530059O14Rik	1.09229	0	0	0	0	0	0	0	0	0.121366	-0.88556	0.828189	0.99916	0.994253	1
9530062K07Rik	45.8763	32.4006	36.9366	38.706	46.3483	22.0894	42.1691	40.9752	34.8905	37.8213	0.0420691	0.902355	0.99916	0.908965	1
9530068E07Rik	6243.54	6498.39	6363.64	6212.32	6398.12	6270.62	6158.61	6500.66	6244.33	6321.14	-0.015928	0.692382	0.99916	0.890473	1
9530077C05Rik	574.546	533.363	555.104	557.367	575.749	604.697	674.706	598.017	654.46	592.001	0.21535	0.0150213	0.543715	0.0435701	0.762825
9530080O11Rik	21.8458	14.9541	23.2173	17.4177	27.809	23.0098	33.5436	18.8265	31.7186	23.5936	0.502695	0.234199	0.981975	0.482126	1
9530082P21Rik	837.788	879.8	926.58	894.11	847.658	887.257	917.179	928.033	1008.65	903.006	0.109625	0.144645	0.913552	0.21439	1
9530091C08Rik	6.55375	3.32313	4.22132	4.83825	6.17977	11.0447	3.83356	11.0744	4.22915	6.14422	0.444902	0.59383	0.99916	0.71495	1
9630001P10Rik	8.73833	15.7849	18.996	27.0942	19.5693	20.2486	19.1678	21.0413	29.604	20.0272	0.673092	0.144542	0.913552	0.282509	1
9630013A20Rik	10.9229	9.9694	16.8853	7.74121	13.3895	4.60195	12.4591	23.2562	10.5729	12.1998	0.293987	0.61748	0.99916	0.372422	1
9630013K17Rik	54.6146	58.1548	39.0472	38.706	36.0487	45.0991	30.6685	35.438	67.6663	45.0493	-0.189083	0.573323	0.99916	0.592126	1
9630028B13Rik	20.7535	16.6157	21.1066	20.3207	13.3895	27.6117	17.251	22.1488	21.1457	20.0381	0.0532758	0.905166	0.99916	0.982926	1
9630028H03Rik	8.73833	4.9847	10.5533	14.5148	6.17977	17.4874	2.87517	5.53719	9.51558	8.9318	-0.431703	0.55717	0.99916	0.278216	1
9630028I04Rik	34.9533	44.8623	31.6599	37.7384	43.2584	49.7011	49.8363	54.2645	38.0623	42.7041	0.341517	0.270623	0.99916	0.537379	1
9830107B12Rik	1.09229	3.32313	1.05533	3.8706	1.02996	3.68156	0.95839	0	2.11457	1.90287	-0.857632	0.577861	0.99916	0.606984	1
9830132P13Rik	2.18458	3.32313	4.22132	7.74121	3.08989	3.68156	0.95839	4.42975	2.11457	3.52716	-0.399415	0.714714	0.99916	0.642179	1
9830147E19Rik	114.691	100.525	112.92	120.956	118.446	91.1187	86.2551	96.3471	82.4683	102.636	-0.30593	0.131962	0.903651	0.21435	1
9830166K06Rik	98.3063	73.9397	105.533	80.315	142.135	47.8603	42.1691	80.843	65.5518	81.8503	-0.560019	0.0880195	0.84786	0.176262	1
9930012K11Rik	162.751	192.742	156.189	167.404	179.213	138.979	151.426	169.438	180.796	166.549	-0.0345388	0.834959	0.99916	0.883341	1
9930014A18Rik	455.486	532.532	552.993	432.54	506.741	422.459	419.775	437.438	494.81	472.753	-0.190716	0.087649	0.84786	0.15206	1
9930021J03Rik	3545.58	3623.05	3483.65	3652.88	3724.34	3709.17	3400.37	3538.27	3564.11	3582.38	-0.021172	0.633897	0.99916	0.186351	1
9930104L06Rik	925.171	949.586	841.099	903.786	963.014	931.435	863.509	826.149	954.73	906.498	-0.0395666	0.620961	0.99916	0.595361	1
9930111H07Rik	0	0	1.05533	0	1.02996	0	0.95839	3.32232	1.05729	0.824809	2.32497	0.306062	0.99916	0.459553	1
9930111J21Rik1	12.0152	0.830784	6.33198	9.67651	9.26966	5.52234	6.70873	1.10744	5.28643	6.30545	-0.502856	0.584361	0.99916	0.619846	1
9930111J21Rik2	2.18458	0	0	0.967651	0	0	0	3.32232	0	0.719394	0.624478	0.820022	0.99916	0.837752	1
A130010J15Rik	271.981	269.174	266.999	302.875	266.76	225.496	266.432	227.025	255.863	261.4	-0.107406	0.431679	0.99916	0.71352	1
A130077B15Rik	5.46146	6.64627	5.27665	3.8706	6.17977	4.60195	2.87517	7.75207	0	4.74044	-0.729248	0.450574	0.99916	0.750251	1
A1bg	1.09229	0	0	3.8706	1.02996	1.84078	0.95839	0	2.11457	1.21184	1.54391	0.455587	0.99916	0.407102	1
A1cf	0	0	0	0	0	0	0	0	0	0	NA	NA	NA	NA	NA
A230001M10Rik	2.18458	0.830784	1.05533	1.9353	1.02996	3.68156	1.91678	2.21488	4.22915	2.11981	1.06232	0.43141	0.99916	0.728881	1
A230009B12Rik	1.09229	0	0	1.9353	3.08989	0.920391	2.87517	4.42975	8.45829	2.53345	3.89155	0.0150084	0.543715	0.0407483	0.735666
A230020J21Rik	7.64604	9.9694	12.664	11.6118	17.5093	8.28352	16.2926	14.3967	9.51558	11.9877	0.410794	0.478398	0.99916	0.767771	1
A230028O05Rik	9.83063	7.47705	23.2173	16.4501	18.5393	5.52234	17.251	11.0744	10.5729	13.3261	-0.0412838	0.946595	0.99916	0.996437	1
A230046K03Rik	1949.74	2066.99	1886.93	2089.16	2105.24	1858.27	2122.83	2014.43	1719.15	1979.19	-0.0118639	0.876438	0.99916	0.815175	1
A230050P20Rik	310.211	319.852	373.587	361.901	291.479	300.968	317.227	310.083	333.045	324.261	-0.0625451	0.615172	0.99916	0.820802	1
A230056J06Rik	7.64604	11.631	7.38732	13.5471	16.4794	11.9651	15.3342	21.0413	9.51558	12.7274	0.764524	0.179356	0.943584	0.367158	1
A230056P14Rik	121.244	156.187	165.687	169.339	183.333	166.591	179.219	150.612	168.109	162.258	0.166972	0.316457	0.99916	0.372999	1
A230057D06Rik	28.3996	48.1854	33.7706	23.2236	44.2884	50.6215	43.1275	42.0827	31.7186	38.3798	0.07339	0.838698	0.99916	0.965733	1
A230065H16Rik	12.0152	4.9847	16.8853	6.77356	11.3296	9.20391	9.5839	7.75207	6.34372	9.43021	-0.493824	0.458018	0.99916	0.754091	1
A230070E04Rik	4.36917	9.9694	6.33198	1.9353	5.14981	6.44273	7.66712	6.64463	3.17186	5.74245	-0.254523	0.756488	0.99916	0.753573	1
A230072C01Rik	292.734	262.528	264.888	242.88	300.749	300.047	287.517	305.653	292.868	283.318	0.112629	0.374756	0.99916	0.668469	1
A230072E10Rik	9.83063	19.108	5.27665	10.6442	10.2996	11.9651	2.87517	9.96695	8.45829	9.82495	-0.719657	0.297131	0.99916	0.53367	1
A230077H06Rik	7.64604	8.30784	7.38732	9.67651	8.23969	11.9651	9.5839	6.64463	7.40101	8.53911	0.0201365	0.975687	0.99916	0.819443	1
A230103J11Rik	51.3377	56.4933	49.6005	57.0914	50.4681	58.905	46.9611	54.2645	43.3487	52.0523	-0.127822	0.636542	0.99916	0.741718	1
A230108P19Rik	34.9533	29.0774	30.6046	35.8031	36.0487	24.8505	42.1691	34.3306	34.8905	33.6364	0.241952	0.474209	0.99916	0.736016	1
A2m	50.2454	69.7858	77.0391	69.6709	51.4981	70.8701	62.2953	44.2975	37.005	59.1897	-0.454198	0.114024	0.885019	0.224022	1
A330009N23Rik	114.691	93.0478	111.865	135.471	129.775	97.5614	91.047	130.678	121.588	113.969	0.104125	0.618576	0.99916	0.669013	1
A330015K06Rik	1.09229	5.81548	2.11066	0.967651	3.08989	1.84078	0.95839	0	1.05729	1.88138	-2.16482	0.178585	0.943584	0.382517	1
A330023F24Rik	470.778	501.793	503.393	506.081	527.34	516.339	550.116	486.165	460.977	502.554	0.0214118	0.825347	0.99916	0.761335	1
A330032B11Rik	68.8144	64.8011	63.3198	35.8031	67.9775	54.303	47.9195	42.0827	43.3487	54.2633	-0.56006	0.049514	0.743374	0.139532	1
A330033J07Rik	74.2758	87.2323	80.2051	91.9268	80.337	82.8352	111.173	88.5951	108.901	89.4979	0.35105	0.0940614	0.858428	0.20441	1
A330035P11Rik	242.489	190.249	203.679	206.11	201.872	173.033	228.097	176.083	207.228	203.204	-0.0515332	0.740319	0.99916	0.707172	1
A330040F15Rik	109.229	179.449	126.64	148.051	173.034	178.556	149.509	169.438	216.744	161.183	0.356936	0.0729153	0.821382	0.183833	1
A330041J22Rik	12.0152	13.2925	18.996	13.5471	8.23969	10.1243	12.4591	13.2893	7.40101	12.1516	-0.415346	0.458885	0.99916	0.648897	1
A330048O09Rik	24.0304	19.9388	33.7706	18.3854	24.7191	30.3729	16.2926	32.1157	43.3487	26.9971	0.240214	0.573405	0.99916	0.742997	1
A330049N07Rik	5.46146	0	3.16599	0.967651	5.14981	1.84078	0.95839	0	0	1.94934	-2.92106	0.11031	0.878888	0.233363	1
A330050F15Rik	0	0	0	0	3.08989	1.84078	0	0	0	0.547852	0.0761944	0.98169	0.99916	0.340304	1
A330069E16Rik	50.2454	49.847	49.6005	41.609	37.0786	58.905	51.753	40.9752	57.0935	48.5675	0.00325265	0.991093	0.999369	0.895905	1
A330070K13Rik	3.27688	0	2.11066	0	0	0	0	0	0	0.598615	-3.22046	0.294731	0.99916	0.298746	1
A330074K22Rik	30.5842	33.2313	29.5493	35.8031	22.6592	26.6913	37.3772	32.1157	32.7759	31.1986	0.130588	0.707178	0.99916	0.751518	1
A330076C08Rik	0	0.830784	0	3.8706	1.02996	0	0.95839	1.10744	2.11457	1.10131	1.97748	0.347722	0.99916	0.52093	1
A330076H08Rik	6.55375	3.32313	5.27665	9.67651	6.17977	3.68156	3.83356	6.64463	6.34372	5.7237	0.160851	0.846282	0.99916	0.894723	1
A330093E20Rik	46.9686	36.5545	55.9325	27.0942	39.1385	28.5321	44.0859	59.8017	33.8332	41.3268	-0.0138112	0.966238	0.99916	0.179774	1
A330102I10Rik	9.83063	5.81548	3.16599	2.90295	9.26966	5.52234	10.5423	4.42975	11.6302	7.01214	0.511846	0.508382	0.99916	0.697329	1
A3galt2	138.721	132.925	109.754	118.053	115.356	107.686	126.507	118.496	121.588	121.01	-0.057515	0.74908	0.99916	0.656969	1
A430005L14Rik	417.255	367.206	414.745	369.643	386.236	437.186	391.981	348.843	429.258	395.817	-0.0321705	0.780379	0.99916	0.955011	1
A430033K04Rik	644.452	608.964	651.139	558.335	644.756	597.334	611.453	574.761	639.658	614.539	-0.0591039	0.507687	0.99916	0.64358	1
A430035B10Rik	1128.34	1243.68	1246.35	1146.67	1327.62	1257.25	1226.74	1375.44	1277.2	1247.7	0.0988039	0.188203	0.94933	0.418393	1
A430046D13Rik	635.714	675.427	601.539	595.105	640.636	690.293	673.748	645.637	657.632	646.192	0.0462885	0.599145	0.99916	0.855065	1
A430078G23Rik	0	3.32313	3.16599	0.967651	3.08989	2.76117	0.95839	1.10744	0	1.70818	-1.67038	0.327542	0.99916	0.538215	1
A430078I02Rik	72.0913	84.7399	82.3158	80.315	80.337	109.526	89.1302	66.4463	66.609	81.279	-0.104835	0.656377	0.99916	0.473002	1
A430085M09Rik	0	0	0	0	0	0	0	0	0	0	NA	NA	NA	NA	NA
A430088P11Rik	33.861	22.4312	29.5493	25.1589	23.6891	17.4874	28.7517	15.5041	9.51558	22.8831	-0.656604	0.14733	0.916383	0.342783	1
A430089I19Rik	0	0	0	0	0	0	0	0	0	0	NA	NA	NA	NA	NA
A430090L17Rik	3.27688	9.13862	4.22132	3.8706	4.11985	5.52234	4.79195	4.42975	6.34372	5.07945	-0.123473	0.884491	0.99916	0.929097	1
A430093F15Rik	9.83063	7.47705	5.27665	11.6118	3.08989	3.68156	2.87517	6.64463	4.22915	6.07962	-0.725656	0.38745	0.99916	0.68818	1
A430105I19Rik	602.945	568.256	693.352	581.558	662.265	620.343	571.2	599.124	544.503	604.839	-0.118895	0.220083	0.972961	0.366114	1
A4galt	280.719	298.251	296.548	284.489	303.839	333.181	289.434	295.686	284.41	296.284	-0.0111407	0.925086	0.99916	0.734395	1
A4gnt	50.2454	24.9235	30.6046	28.0619	47.3782	9.20391	15.3342	37.6529	7.40101	27.8673	-0.810145	0.146784	0.916241	0.351721	1
A530006G24Rik	0	0	0	0	0	0	0	0	0	0	NA	NA	NA	NA	NA
A530013C23Rik	13.1075	9.13862	17.9406	25.1589	23.6891	5.52234	13.4175	17.719	20.0884	16.198	0.358219	0.529078	0.99916	0.715901	1
A530016L24Rik	3.27688	0	1.05533	0.967651	0	0	0	1.10744	0	0.711922	-1.93262	0.450108	0.99916	0.639955	1
A530032D15Rik	3.27688	0	1.05533	1.9353	0	0	1.91678	2.21488	1.05729	1.27294	0.30068	0.866407	0.99916	0.752872	1
A530046M15Rik	0	0	0	0	0	0	0	0	0	0	NA	NA	NA	NA	NA
A530050N04Rik	112.506	123.787	105.533	100.636	116.386	127.014	119.799	108.529	131.104	116.144	0.0697896	0.710385	0.99916	0.919045	1
A530053G22Rik	0	0	0	0	0	0	0	0	0	0	NA	NA	NA	NA	NA
A530058N18Rik	1.09229	3.32313	1.05533	3.8706	3.08989	5.52234	4.79195	5.53719	3.17186	3.49495	1.25041	0.24939	0.991951	0.45757	1
A530064D06Rik	2.18458	0	2.11066	0.967651	4.11985	4.60195	3.83356	1.10744	1.05729	2.22033	0.557009	0.699775	0.99916	0.669934	1
A530065N20Rik	5.46146	2.49235	9.49798	1.9353	2.05992	7.36313	6.70873	5.53719	4.22915	5.03169	-0.0606837	0.946101	0.99916	0.789412	1
A530072M11Rik	44.784	46.5239	42.2132	51.2855	46.3483	49.7011	41.2108	56.4794	47.5779	47.3471	0.115724	0.683124	0.99916	0.868375	1
A530088E08Rik	1.09229	1.66157	10.5533	1.9353	5.14981	2.76117	6.70873	1.10744	3.17186	3.7935	-0.244556	0.825466	0.99916	0.928779	1
A530099J19Rik	3.27688	4.15392	5.27665	4.83825	5.14981	4.60195	1.91678	0	2.11457	3.48098	-1.6311	0.160305	0.931381	0.23598	1
A630001G21Rik	83.0142	93.8785	80.2051	95.7974	67.9775	92.0391	100.631	69.7686	82.4683	85.0866	-0.02324	0.919396	0.99916	0.994088	1
A630010A05Rik	0	0.830784	0	0	0	0	0	1.10744	0	0.215358	0.0762207	0.985097	0.99916	0.925062	1
A630012P03Rik	6.55375	5.81548	4.22132	2.90295	2.05992	0.920391	1.91678	2.21488	7.40101	3.7785	-0.530384	0.591499	0.99916	0.363854	1
A630019I02Rik	0	0	0	0	0	0	0	0	0	0	NA	NA	NA	NA	NA
A630020A06	17.4767	11.631	27.4386	17.4177	20.5992	16.567	9.5839	34.3306	22.203	19.6942	0.227212	0.655161	0.99916	0.849253	1
A630023A22Rik	37.1379	44.8623	53.8219	38.706	27.809	38.6564	51.753	21.0413	31.7186	38.3896	-0.368828	0.302278	0.99916	0.482355	1
A630023P12Rik	0	2.49235	1.05533	1.9353	4.11985	2.76117	0.95839	1.10744	0	1.60331	-0.835726	0.637722	0.99916	0.413592	1
A630033H20Rik	24.0304	32.4006	33.7706	30.9648	25.749	31.2933	32.5852	17.719	11.6302	26.6826	-0.534644	0.202248	0.957291	0.374052	1
A630066F11Rik	143.09	133.756	144.58	119.021	119.476	140.82	161.968	153.934	138.505	139.461	0.111642	0.506684	0.99916	0.306575	1
A630072M18Rik	518.839	553.302	515.001	529.305	534.55	574.324	549.157	543.752	525.471	538.189	0.0265608	0.767112	0.99916	0.881373	1
A630073D07Rik	15.2921	4.9847	4.22132	15.4824	5.14981	2.76117	9.5839	7.75207	1.05729	7.36497	-0.3943	0.655168	0.99916	0.892044	1
A630075F10Rik	112.506	123.787	112.92	119.989	127.715	108.606	106.381	97.4546	126.874	115.137	-0.0807884	0.668419	0.99916	0.84247	1
A630076J17Rik	1.09229	1.66157	2.11066	4.83825	2.05992	1.84078	7.66712	2.21488	1.05729	2.72697	1.18274	0.344649	0.99916	0.631182	1
A630077J23Rik	0	0.830784	0	1.9353	1.02996	0	1.91678	5.53719	1.05729	1.36748	2.99877	0.119271	0.893658	0.262274	1
A630089N07Rik	43.6917	21.6004	26.3833	29.9972	16.4794	29.4525	27.7933	35.438	25.3749	28.4678	-0.0397709	0.920865	0.99916	0.79461	1
A630095E13Rik	0	0	0	0	0	0	0	0	0	0	NA	NA	NA	NA	NA
A630095N17Rik	2.18458	5.81548	4.22132	3.8706	10.2996	7.36313	2.87517	2.21488	10.5729	5.49085	0.333904	0.715899	0.99916	0.665815	1
A730004F24Rik	0	0	0	0.967651	0	1.84078	0	2.21488	0	0.558145	2.00494	0.509371	0.99916	0.599283	1
A730006G06Rik	3.27688	0	3.16599	1.9353	0	0	1.91678	2.21488	1.05729	1.50746	-0.282498	0.864369	0.99916	0.629765	1
A730008H23Rik	0	0	0	0	0	0	0	0	0	0	NA	NA	NA	NA	NA
A730017C20Rik	80.8296	68.955	86.5371	63.865	73.1273	85.5963	87.2134	77.5207	78.2392	77.9871	0.0465752	0.837237	0.99916	0.853627	1
A730017L22Rik	367.01	383.822	350.37	393.834	386.236	439.947	416.899	490.595	430.316	406.559	0.27771	0.0105051	0.470282	0.0378739	0.716559
A730018C14Rik	0	0	1.05533	0.967651	0	0.920391	1.91678	0	0	0.540017	0.887264	0.756978	0.99916	0.942522	1
A730020E08Rik	164.936	181.111	141.414	157.727	214.232	141.74	161.968	179.405	178.681	169.024	0.0890152	0.616644	0.99916	0.87097	1
A730020M07Rik	16.3844	8.30784	10.5533	8.70886	11.3296	12.8855	16.2926	9.96695	11.6302	11.7843	0.125117	0.826697	0.99916	0.93519	1
A730036I17Rik	2.18458	0	1.05533	0	1.02996	0	0	0	0	0.474431	-2.47972	0.42708	0.99916	0.60625	1
A730043L09Rik	1.09229	0	3.16599	1.9353	1.02996	0	1.91678	1.10744	5.28643	1.72602	1.00556	0.520618	0.99916	0.622568	1
A730046J19Rik	1906.05	1911.63	1808.84	1914.98	1800.37	1955.83	2105.58	2072.02	2023.65	1944.33	0.140064	0.0126533	0.505896	0.0209917	0.57896
A730056A06Rik	21.8458	9.13862	33.7706	22.256	23.6891	27.6117	18.2094	18.8265	15.8593	21.2452	-0.272995	0.570851	0.99916	0.605895	1
A730082K24Rik	0	0	0	0	0	0	0	1.10744	0	0.123049	1.03799	0.799202	0.99916	0.978655	1
A730085K08Rik	0	5.81548	4.22132	2.90295	0	1.84078	0.95839	5.53719	3.17186	2.71644	-0.0915096	0.943517	0.99916	0.689795	1
A730090H04Rik	43.6917	24.0927	36.9366	33.8678	19.5693	23.9302	44.0859	23.2562	33.8332	31.4737	-0.0329351	0.931587	0.99916	0.490239	1
A730090N16Rik	16.3844	5.81548	13.7193	15.4824	19.5693	11.9651	9.5839	18.8265	6.34372	13.0767	-0.034252	0.954796	0.99916	0.701882	1
A830009L08Rik	12.0152	9.13862	7.38732	7.74121	11.3296	1.84078	4.79195	7.75207	10.5729	8.06329	-0.307615	0.673515	0.99916	0.813022	1
A830010M20Rik	3358.8	3381.29	3648.28	3096.48	3221.72	3198.36	3569.04	3790.76	3548.25	3423.66	0.0704653	0.163638	0.934391	0.000464943	0.0745947
A830011K09Rik	0	3.32313	4.22132	2.90295	5.14981	3.68156	0	1.10744	1.05729	2.38261	-1.8567	0.235053	0.981975	0.248826	1
A830018L16Rik	1326.04	1370.79	1394.09	1232.79	1462.55	1479.99	1525.76	1528.27	1353.33	1408.18	0.107446	0.163955	0.934704	0.353458	1
A830019L24Rik	2.18458	3.32313	4.22132	0	1.02996	0	3.83356	0	1.05729	1.73887	-0.964595	0.523519	0.99916	0.205334	1
A830052D11Rik	44.784	39.0468	46.4346	52.2532	25.749	39.5768	29.7101	49.8347	30.6613	39.7834	-0.243441	0.48112	0.99916	0.777664	1
A830080D01Rik	845.434	908.877	856.929	867.983	909.456	808.103	834.757	980.083	856.402	874.225	0.0303028	0.71456	0.99916	0.849845	1
A830082K12Rik	30.5842	38.216	30.6046	26.1266	36.0487	32.2137	24.9181	25.4711	11.6302	28.4237	-0.684193	0.0823647	0.84223	0.176771	1
A830082N09Rik	321.134	321.513	310.267	287.392	332.678	290.843	293.267	300.116	253.749	301.218	-0.169987	0.161517	0.931812	0.371254	1
A930001A20Rik	6.55375	9.9694	14.7746	13.5471	11.3296	10.1243	10.5423	4.42975	7.40101	9.85242	-0.472631	0.465781	0.99916	0.599036	1
A930001C03Rik	12.0152	35.7237	28.4939	23.2236	38.1086	55.2234	25.8765	35.438	32.7759	31.8754	0.285269	0.505155	0.99916	0.359828	1
A930002C04Rik	4.36917	0	0	0	0	0	2.87517	2.21488	5.28643	1.63841	1.29096	0.461936	0.99916	0.0908603	0.940091
A930003A15Rik	3.27688	0.830784	0	1.9353	2.05992	3.68156	0	2.21488	1.05729	1.67296	-0.333791	0.841893	0.99916	0.69394	1
A930003O13Rik	1.09229	10.8002	5.27665	11.6118	7.20973	4.60195	12.4591	2.21488	2.11457	6.37568	-0.0426562	0.963479	0.99916	0.852002	1
A930004D18Rik	113.598	76.4321	72.8178	80.315	59.7378	84.6759	83.3799	75.3058	95.1558	82.3798	-0.0445054	0.854112	0.99916	0.641395	1
A930005H10Rik	220.643	254.22	276.497	242.88	291.479	265.993	274.099	271.322	284.41	264.616	0.142147	0.278971	0.99916	0.550307	1
A930006I01Rik	3.27688	9.13862	7.38732	11.6118	2.05992	7.36313	6.70873	12.1818	5.28643	7.22385	0.265363	0.735733	0.99916	0.940794	1
A930006K02Rik	180.228	199.388	218.453	216.754	231.741	191.441	240.556	203.769	194.541	208.541	0.0968169	0.517395	0.99916	0.758863	1
A930007I19Rik	105.952	106.34	75.9838	95.7974	104.026	74.5516	97.7557	80.843	102.557	93.7564	-0.0374865	0.866243	0.99916	0.941769	1
A930009A15Rik	4.36917	8.30784	5.27665	3.8706	5.14981	6.44273	5.75034	7.75207	6.34372	5.9181	0.122905	0.874116	0.99916	0.901664	1
A930011G23Rik	8.73833	3.32313	3.16599	3.8706	2.05992	0.920391	3.83356	5.53719	3.17186	3.84678	-0.268497	0.783832	0.99916	0.531711	1
A930012L18Rik	29.4919	27.4159	32.7153	9.67651	30.8989	23.9302	19.1678	19.9339	11.6302	22.7623	-0.817998	0.0750543	0.827373	0.194807	1
A930013F10Rik	418.348	415.392	405.247	413.187	459.363	369.997	430.317	389.818	417.628	413.255	-0.000574052	0.99574	0.999514	0.999575	1
A930015D03Rik	93.9371	78.0937	117.142	107.409	87.5467	93.8798	88.1718	115.174	69.7809	94.5705	-0.0789678	0.735608	0.99916	0.92298	1
A930016O22Rik	132.167	134.587	164.632	132.568	151.404	150.944	162.926	139.537	152.249	146.779	0.0796847	0.63773	0.99916	0.880487	1
A930017M01Rik	116.875	88.0631	107.644	95.7974	140.075	89.2779	99.6725	104.099	87.7548	103.251	-0.0953619	0.665927	0.99916	0.779604	1
A930018P22Rik	0	0	2.11066	2.90295	1.02996	2.76117	0.95839	0	0	1.08479	-0.8765	0.698536	0.99916	0.410057	1
A930019D19Rik	14.1998	24.0927	43.2686	26.1266	32.9588	18.4078	29.7101	35.438	24.3176	27.6133	0.133523	0.755451	0.99916	0.884045	1
A930024E05Rik	101.583	102.186	109.754	85.1533	93.7265	100.323	120.757	105.207	101.5	102.243	0.0655169	0.734542	0.99916	0.475101	1
A930031H19Rik	0	0	0	0	0	0	0	0	0	0	NA	NA	NA	NA	NA
A930041C12Rik	2.18458	5.81548	4.22132	1.9353	4.11985	6.44273	6.70873	1.10744	1.05729	3.73253	-0.450734	0.677224	0.99916	0.887719	1
AA387883	17.4767	4.9847	16.8853	3.8706	8.23969	6.44273	5.75034	5.53719	7.40101	8.5098	-1.05655	0.13801	0.909823	0.202322	1
AA388235	530.854	581.548	619.479	502.211	519.101	555.916	577.909	610.199	558.247	561.718	0.0109875	0.905868	0.99916	0.221152	1
AA413626	56.7992	59.8164	50.6559	40.6413	36.0487	40.4972	51.753	66.4463	57.0935	51.0835	0.0619315	0.816671	0.99916	0.0776567	0.905925
AA414768	223.92	220.988	189.96	242.88	202.902	210.769	243.431	274.645	234.718	227.135	0.243461	0.0831448	0.842854	0.18136	1
AA415398	208.628	176.126	155.134	149.018	211.142	205.247	155.259	203.769	171.28	181.734	-0.026917	0.87981	0.99916	0.859355	1
AA465934	78.645	98.8632	101.312	119.021	62.8277	119.651	97.7557	99.6695	109.958	98.6336	0.137839	0.56535	0.99916	0.828362	1
AA467197	6.55375	4.9847	21.1066	9.67651	0	7.36313	1.91678	3.32232	3.17186	6.45507	-1.95625	0.0468018	0.73316	0.13281	1
AA474331	223.92	191.911	207.9	219.657	190.543	191.441	229.055	197.124	192.426	204.886	-0.00674672	0.963038	0.99916	0.936146	1
AA536875	2.18458	0	0	0	2.05992	0	0.95839	0	0	0.5781	-0.935438	0.757924	0.99916	0.932332	1
AA543186	89.5679	121.294	103.422	71.6062	80.337	102.163	75.7128	98.562	102.557	93.9137	-0.191524	0.390811	0.99916	0.371305	1
AA543401	0	0	0	0.967651	1.02996	0	0	0	0	0.221957	0.0761889	0.985103	0.99916	0.76149	1
AA545190	0	0	0	0	0	0	0	0	0	0	NA	NA	NA	NA	NA
AA619741	0	0	0	0.967651	0	0	0	0	0	0.107517	0.0761967	0.985102	0.99916	1	1
AA792892	0	0	0	0.967651	0	0	0	0	0	0.107517	0.0761967	0.985102	0.99916	1	1
AA986860	79.7373	84.7399	111.865	110.312	128.745	62.5866	80.5047	96.3471	70.8382	91.7418	-0.157695	0.546382	0.99916	0.555492	1
AB124611	93.9371	88.0631	106.588	75.4768	73.1273	106.765	81.4631	120.711	84.5829	92.3016	-0.0103466	0.964355	0.99916	0.713886	1
AF067061	0	0	0	0	0	0	0	0	0	0	NA	NA	NA	NA	NA
AF067063	0	1.66157	0	0	0	0	0	0	0	0.184619	-1.56988	0.698917	0.99916	0.80803	1
AF251705	43.6917	43.2007	78.0945	59.0267	44.2884	52.4623	53.6698	40.9752	50.7498	51.7954	-0.17402	0.567717	0.99916	0.849065	1
AF357355	1.09229	0	0	0	1.02996	0	0	1.10744	0	0.358855	0.0762162	0.982732	0.99916	0.999643	1
AF357359	28.3996	41.5392	36.9366	66.7679	29.8689	36.8156	47.9195	40.9752	38.0623	40.8094	0.2436	0.488082	0.99916	0.642413	1
AF357399	10.9229	12.4618	18.996	24.1913	25.749	21.169	19.1678	12.1818	25.3749	18.9127	0.427529	0.370133	0.99916	0.275821	1
AF357425	0	0	0	0	0	2.76117	0	1.10744	0	0.429846	1.03798	0.776309	0.99916	0.697937	1
AF357426	0	0.830784	0	1.9353	0	0	0	0	0	0.307343	-0.885575	0.828186	0.99916	0.834138	1
AF366264	0	0	1.05533	0	0	0	0	0	0	0.117259	-0.88556	0.828189	0.99916	1	1
AF529169	69.9067	90.5554	85.4818	101.603	81.367	79.1536	93.9222	89.7025	107.843	88.8373	0.240098	0.268251	0.99916	0.53099	1
AI115009	6.55375	0.830784	2.11066	5.80591	2.05992	3.68156	3.83356	5.53719	9.51558	4.43655	1.03042	0.297379	0.99916	0.554177	1
AI118078	105.952	105.51	105.533	112.248	95.7864	102.163	98.7141	105.207	121.588	105.856	0.0370338	0.846635	0.99916	0.939546	1
AI182371	46.9686	48.1854	53.8219	35.8031	48.4082	63.507	56.545	64.2314	49.6925	51.907	0.19424	0.499103	0.99916	0.724208	1
AI197445	26.215	14.9541	23.2173	25.1589	33.9887	23.0098	32.5852	36.5455	26.4322	26.9007	0.58404	0.137705	0.909823	0.330262	1
AI314180	4087.36	3929.61	3953.27	3982.85	3951.96	3877.61	3754.01	3975.7	3643.41	3906.2	-0.0737583	0.114925	0.887423	0.263188	1
AI314278	0	0	0	0	0	0	0	0	0	0	NA	NA	NA	NA	NA
AI317395	74.2758	72.2782	68.5965	77.4121	58.7078	60.7458	61.3369	62.0166	72.9528	67.5914	-0.132989	0.580013	0.99916	0.819166	1
AI413582	384.487	369.699	364.089	334.807	396.535	358.952	365.146	351.058	354.191	364.329	-0.0621738	0.566526	0.99916	0.846414	1
AI414108	744.943	745.213	693.352	597.041	605.617	648.875	752.336	758.595	683.007	692.109	0.00639021	0.938693	0.99916	0.00432143	0.286806
AI427809	28.3996	21.6004	22.1619	29.9972	35.0187	32.2137	30.6685	36.5455	38.0623	30.5186	0.548763	0.121385	0.894698	0.271147	1
AI429214	270.888	249.235	232.173	255.46	265.73	241.142	247.265	260.248	245.29	251.937	0.00113513	0.992886	0.999422	0.9859	1
AI450353	58.9838	62.3088	55.9325	54.1885	57.6779	54.303	52.7114	54.2645	56.0362	56.2674	-0.123446	0.627124	0.99916	0.876672	1
AI463170	76.4604	88.8938	77.0391	75.4768	73.1273	98.4818	77.6296	102.992	96.2131	85.146	0.184446	0.4107	0.99916	0.670511	1
AI464131	357.179	388.807	378.864	436.411	354.307	383.803	390.065	420.827	395.425	389.521	0.0986514	0.369767	0.99916	0.663647	1
AI467606	144.183	109.663	129.806	139.342	123.595	123.332	113.09	141.752	131.104	128.43	0.0118427	0.948571	0.99916	0.995292	1
AI504432	237.027	209.357	244.837	184.821	249.251	196.043	233.847	295.686	169.166	224.448	0.0163561	0.927545	0.99916	0.664295	1
AI506816	9.83063	7.47705	6.33198	23.2236	12.3595	13.8059	20.1262	9.96695	10.5729	12.6327	0.796391	0.182753	0.944191	0.179985	1
AI507597	6.55375	7.47705	5.27665	4.83825	10.2996	5.52234	4.79195	9.96695	8.45829	7.02054	0.250572	0.733949	0.99916	0.941396	1
AI593442	31.6765	24.0927	34.8259	27.0942	29.8689	17.4874	20.1262	26.5785	24.3176	26.2298	-0.347457	0.374954	0.99916	0.635224	1
AI597479	952.479	977.001	950.853	962.813	1053.65	929.595	978.516	970.116	966.36	971.265	0.0167751	0.815689	0.99916	0.910198	1
AI606473	0	0	1.05533	0.967651	0	0	0	0	0	0.224776	-0.885568	0.828188	0.99916	0.931383	1
AI607873	58.9838	59.8164	67.5412	81.2827	56.6479	66.2681	63.2537	49.8347	56.0362	62.185	-0.135608	0.598676	0.99916	0.57062	1
AI646519	3.27688	1.66157	3.16599	0	6.17977	0.920391	2.87517	2.21488	4.22915	2.72487	0.217785	0.861287	0.99916	0.94675	1
AI661453	381.21	285.79	313.433	303.842	324.438	288.082	273.141	304.546	287.582	306.896	-0.176997	0.171395	0.941256	0.39151	1
AI662270	46.9686	30.739	46.4346	39.6737	38.1086	28.5321	54.6282	40.9752	30.6613	39.6357	0.0381663	0.909388	0.99916	0.722299	1
AI837181	783.173	868.169	805.217	954.104	788.951	880.814	870.218	800.678	944.157	855.053	0.0890054	0.318848	0.99916	0.495559	1
AI839979	125.614	134.587	120.308	127.73	140.075	127.014	126.507	105.207	120.531	125.286	-0.111559	0.529575	0.99916	0.647727	1
AI846148	915.341	1055.93	985.679	1023.77	906.366	966.41	985.224	926.926	1006.54	974.687	-0.0204794	0.794162	0.99916	0.919645	1
AI847159	5.46146	7.47705	5.27665	0	0	2.76117	3.83356	1.10744	3.17186	3.23213	-1.16011	0.29754	0.99916	0.0962517	0.94737
AI854517	6.55375	5.81548	1.05533	4.83825	4.11985	4.60195	1.91678	13.2893	5.28643	5.27523	0.586901	0.525411	0.99916	0.759704	1
AI854703	64.4452	71.4474	71.7625	83.218	83.4269	94.8002	70.9208	80.843	67.6663	76.5034	0.0762404	0.735713	0.99916	0.284438	1
AI987944	469.686	484.347	474.899	532.208	578.838	557.757	482.07	514.959	428.201	502.552	-0.00477477	0.960995	0.99916	0.0243421	0.609344
AK010878	136.536	122.125	140.359	121.924	159.644	193.282	129.383	179.405	109.958	143.624	0.0695392	0.739986	0.99916	0.443467	1
AU015228	0	0	0	0	0	0	0	0	0	0	NA	NA	NA	NA	NA
AU015791	0	4.15392	2.11066	2.90295	1.02996	1.84078	0	1.10744	6.34372	2.16549	0.204298	0.889986	0.99916	0.971541	1
AU015836	4.36917	1.66157	0	1.9353	2.05992	1.84078	0	1.10744	1.05729	1.55905	-1.49956	0.388797	0.99916	0.637399	1
AU016765	0	0	1.05533	0.967651	0	0	0	0	1.05729	0.342252	0.0762158	0.983014	0.99916	1	1
AU018091	0	0	0	0	0	0.920391	0	0	0	0.102266	0.0761967	0.985102	0.99916	1	1
AU019823	1403.6	1400.7	1316	1322.78	1403.84	1298.67	1242.07	1476.22	1349.1	1357	-0.0202141	0.778435	0.99916	0.889707	1
AU019990	5.46146	3.32313	2.11066	1.9353	2.05992	1.84078	0.95839	5.53719	2.11457	2.81571	-0.353669	0.755564	0.99916	0.746756	1
AU021063	0	0	0	0	0	0	0	0	0	0	NA	NA	NA	NA	NA
AU021092	3152.35	3336.43	3461.48	3050.04	3065.17	3516.81	3365.86	3135.16	3260.67	3260.44	-0.0274879	0.654115	0.99916	0.745624	1
AU022252	467.501	432.007	405.247	500.276	485.112	467.558	400.607	357.703	438.774	439.421	-0.122894	0.249387	0.991951	0.0302563	0.653622
AU022751	0	0	0	0	0	2.76117	0	0	0	0.306797	0.0761849	0.985104	0.99916	0.64774	1
AU022754	205.351	198.557	254.335	186.757	182.303	206.168	208.929	191.587	174.452	200.938	-0.191102	0.206893	0.962179	0.339672	1
AU022793	10.9229	4.9847	1.05533	2.90295	5.14981	0.920391	1.91678	5.53719	9.51558	4.76729	2.96e-05	0.999976	0.999976	0.606548	1
AU023762	0	0	2.11066	0.967651	0	0	0	1.10744	0	0.465083	-0.899346	0.77946	0.99916	0.934827	1
AU040320	2502.44	2438.35	2462.09	2662.98	2416.29	2486.9	2547.4	2483.98	2624.19	2513.85	0.0488372	0.358399	0.99916	0.647322	1
AU040972	1731.28	1476.3	1633.65	1294.72	1609.83	922.231	1174.03	1475.11	1032.97	1372.24	-0.394821	0.0826467	0.84223	0.163796	1
AU041133	221.735	190.249	224.785	180.951	227.622	169.352	200.303	213.736	199.827	203.173	-0.0499229	0.742613	0.99916	0.652373	1
AV039307	65.5375	57.3241	67.5412	60.962	51.4981	33.1341	61.3369	43.1901	53.9216	54.9384	-0.258146	0.366328	0.99916	0.382968	1
AV051173	12.0152	13.2925	18.996	18.3854	5.14981	7.36313	8.62551	8.85951	8.45829	11.2384	-0.770204	0.215876	0.970071	0.438352	1
AV064505	0	0	0	0	0	0	0	0	0	0	NA	NA	NA	NA	NA
AV320801	5.46146	1.66157	1.05533	0	2.05992	0	1.91678	6.64463	2.11457	2.32381	0.391954	0.766736	0.99916	0.282818	1
AW011738	157.29	175.295	156.189	184.821	197.753	150.944	163.885	139.537	148.02	163.748	-0.115508	0.484645	0.99916	0.35149	1
AW046200	54.6146	73.109	73.8732	48.3825	75.1872	68.1089	69.004	81.9504	93.0412	70.8079	0.269234	0.286279	0.99916	0.349537	1
AW112010	22.9381	34.8929	22.1619	38.706	33.9887	10.1243	22.043	26.5785	19.0312	25.6072	-0.252133	0.588238	0.99916	0.79971	1
AW146154	219.551	240.927	256.445	247.719	252.341	264.152	263.557	240.314	220.973	245.109	0.0165715	0.900187	0.99916	0.755068	1
AW209491	415.071	476.039	464.346	443.184	462.453	392.086	447.568	433.008	440.888	441.627	-0.0384173	0.710513	0.99916	0.812243	1
AW495222	1.09229	1.66157	0	0.967651	0	0	0.95839	1.10744	0	0.643038	-0.435834	0.858236	0.99916	0.843054	1
AW549542	144.183	186.096	156.189	137.406	148.314	152.785	127.466	135.107	154.364	149.101	-0.22919	0.178316	0.943584	0.384109	1
AW549877	3247.38	3358.86	3305.3	3283.24	3543.07	3237.93	3259.48	3452.99	3066.13	3306.04	-0.0199727	0.716805	0.99916	0.75321	1
AW551984	86.2911	110.494	92.8691	86.1209	98.8763	96.641	104.464	112.959	105.729	99.3827	0.150595	0.448276	0.99916	0.580807	1
AW554918	981.97	952.078	955.074	927.977	968.164	903.824	996.725	1029.92	948.386	962.68	0.0425522	0.545304	0.99916	0.459158	1
AW822252	1.09229	3.32313	4.22132	1.9353	4.11985	0.920391	0	2.21488	1.05729	2.09827	-1.4454	0.323034	0.99916	0.600397	1
AY074887	3.27688	4.9847	2.11066	5.80591	2.05992	5.52234	3.83356	5.53719	2.11457	3.91619	0.123498	0.90153	0.99916	0.932774	1
AY358078	73.1836	74.7705	61.2092	74.5091	59.7378	59.8254	33.5436	70.8761	65.5518	63.6897	-0.308768	0.276503	0.99916	0.547933	1
AY512915	0	0.830784	0	0	0	0	0	1.10744	0	0.215358	0.0762207	0.985097	0.99916	0.925062	1
AY512931	4.36917	0	3.16599	3.8706	1.02996	2.76117	0	0	1.05729	1.80602	-2.72313	0.138291	0.909823	0.272086	1
AY702102	1.09229	0.830784	3.16599	9.67651	1.02996	1.84078	3.83356	1.10744	2.11457	2.74354	0.508977	0.70362	0.99916	0.564339	1
AY702103	0	0.830784	0	1.9353	0	2.76117	0	0	0	0.61414	-0.885579	0.766168	0.99916	0.407302	1
AY761184	0	0	0	0	0	0	0	0	0	0	NA	NA	NA	NA	NA
AY761185	0	0	0	0	0	0	0	0	0	0	NA	NA	NA	NA	NA
Aaas	653.191	582.379	614.202	682.194	570.599	564.199	625.828	612.413	594.195	611.022	-0.011512	0.903748	0.99916	0.96848	1
Aacs	1624.24	1520.33	1386.7	1549.21	1584.08	1569.27	1529.59	1488.4	1518.26	1530.01	0.00190862	0.976542	0.99916	0.640859	1
Aadac	2.18458	0	0	6.77356	2.05992	1.84078	0	1.10744	1.05729	1.66929	0.0349464	0.985704	0.99916	0.234082	1
Aadacl2	0	0	0	0	0	0	0	0	0	0	NA	NA	NA	NA	NA
Aadacl3	0	0	0	0	0	0	0	0	0	0	NA	NA	NA	NA	NA
Aadat	1.09229	0.830784	1.05533	4.83825	4.11985	0	1.91678	0	0	1.53925	-0.568338	0.770413	0.99916	0.415553	1
Aaed1	527.577	520.901	504.448	527.37	530.43	482.285	432.234	496.132	455.69	497.452	-0.167744	0.0801086	0.841963	0.153635	1
Aagab	2691.41	2616.14	2590.84	2638.78	2548.13	2712.39	2601.07	2645.67	2654.85	2633.25	0.000669713	0.989067	0.999183	0.999851	1
Aak1	4992.87	4820.21	4735.27	4799.55	5188.95	4806.28	4839.87	4873.84	4770.48	4869.7	-0.00623005	0.891568	0.99916	0.780961	1
Aamdc	490.439	445.3	501.282	446.087	434.644	520.941	480.153	532.678	497.982	483.278	0.0735453	0.475937	0.99916	0.574255	1
Aamp	3317.29	3457.72	3277.86	3383.88	3147.56	3495.64	3388.87	3532.73	3400.23	3377.98	0.0373084	0.46794	0.99916	0.675759	1
Aanat	57.8915	71.4474	70.7072	77.4121	57.6779	75.472	83.3799	84.1653	96.2131	74.9296	0.394641	0.0888002	0.85183	0.186922	1
Aar2	1118.51	1187.19	1221.02	1163.12	1176.22	1300.51	1171.15	1296.81	1207.42	1204.66	0.0583631	0.417127	0.99916	0.694857	1
Aard	133.26	158.68	153.023	155.792	213.202	118.73	142.8	143.967	169.166	154.291	0.0325172	0.870124	0.99916	0.799679	1
Aars	5064.96	5151.69	4755.32	5187.58	4816.1	5047.42	5237.6	5172.85	5238.85	5074.71	0.0634575	0.169587	0.941256	0.322092	1
Aars2	1244.12	1277.75	1216.8	1216.34	1106.18	1237.93	1242.07	1152.84	1305.75	1222.2	-0.0149486	0.832711	0.99916	0.577392	1
Aarsd1	976.509	1016.05	994.122	964.748	998.033	999.544	967.015	1026.6	1043.54	998.462	0.0226778	0.741175	0.99916	0.873169	1
Aasdh	727.466	822.476	736.621	719.932	720.973	847.68	824.215	748.628	763.361	767.928	0.0296585	0.741233	0.99916	0.929454	1
Aasdhppt	783.173	762.659	799.941	747.994	810.58	780.491	824.215	819.504	715.783	782.705	0.00951429	0.906969	0.99916	0.98604	1
Aass	318.949	325.667	356.702	319.325	324.438	334.102	314.352	317.835	303.441	323.868	-0.0972454	0.383575	0.99916	0.676799	1
Aatf	549.423	555.794	506.559	543.82	511.891	560.518	535.74	539.323	581.508	542.73	0.0382037	0.675483	0.99916	0.898674	1
Aatk	1925.71	1990.56	1918.59	2073.68	1985.77	2309.26	1951.28	1825.06	2105.06	2009.44	0.0112542	0.868769	0.99916	0.116222	0.976432
Abat	758.051	746.874	703.906	752.832	809.55	797.979	670.873	699.901	700.981	737.883	-0.0933094	0.236865	0.982621	0.0553844	0.822474
Abca1	2195.51	2120.99	2168.7	2449.12	2375.09	2042.35	2065.33	1737.57	1855.54	2112.24	-0.195624	0.00840519	0.433719	0.00065334	0.0903296
Abca12	14.1998	14.1233	22.1619	8.70886	16.4794	3.68156	1.91678	9.96695	9.51558	11.1949	-1.25199	0.0676935	0.808555	0.163395	1
Abca13	7125.02	7551.82	7263.84	7057.08	7982.2	6702.28	6585.09	7045.52	6753.95	7118.53	-0.106509	0.063044	0.791003	0.131271	1
Abca14	24.0304	21.6004	16.8853	18.3854	27.809	24.8505	25.8765	16.6116	17.9739	21.5581	-0.0422498	0.921928	0.99916	0.85168	1
Abca15	0	0.830784	1.05533	0.967651	0	0.920391	0	0	0	0.419351	-1.73032	0.572312	0.99916	0.700276	1
Abca16	0	0	0	0	0	0	0	0	0	0	NA	NA	NA	NA	NA
Abca17	21.8458	7.47705	12.664	6.77356	7.20973	9.20391	10.5423	16.6116	15.8593	12.0208	0.0487015	0.932632	0.99916	0.278639	1
Abca2	6616.01	6799.96	7220.57	6884.84	6742.13	7204.82	7377.68	6690.04	7422.15	6995.36	0.0587227	0.250873	0.991951	0.485161	1
Abca3	6474.01	6002.41	6059.71	6561.64	6120.03	6161.09	6478.71	5953.59	6710.6	6280.2	0.0469772	0.369838	0.99916	0.668906	1
Abca4	128.89	100.525	91.8138	124.827	113.296	101.243	134.175	93.0248	95.1558	109.217	0.0122224	0.95444	0.99916	0.917493	1
Abca5	4826.84	5169.97	5090.92	4976.63	5641.1	5174.44	5135.05	5228.22	4705.98	5105.46	-0.00208825	0.970337	0.99916	0.390825	1
Abca6	105.952	114.648	97.0904	142.245	114.326	118.73	124.591	104.099	94.0985	112.864	0.0226264	0.908551	0.99916	0.393591	1
Abca7	2963.39	2921.87	3011.91	3017.14	2711.89	3258.18	3263.32	3072.03	3579.97	3088.86	0.156577	0.0204902	0.60398	0.0369073	0.707342
Abca8a	725.282	780.106	634.254	797.344	796.16	702.258	643.079	627.918	613.226	702.181	-0.185412	0.0464844	0.73316	0.00830151	0.397928
Abca8b	254.504	296.59	257.501	275.781	312.078	264.152	234.805	191.587	214.629	255.736	-0.336111	0.014123	0.528196	0.0070322	0.376461
Abca9	470.778	480.193	503.393	521.564	518.071	404.972	426.483	445.19	438.774	467.713	-0.150611	0.166644	0.939707	0.308878	1
Abcb10	1283.44	1369.96	1376.15	1286.98	1364.7	1434.89	1380.08	1379.87	1345.93	1358	0.0263869	0.68362	0.99916	0.913726	1
Abcb11	27.3073	26.5851	34.8259	28.0619	52.528	32.2137	29.7101	32.1157	22.203	31.7279	-0.0751438	0.841945	0.99916	0.468446	1
Abcb1a	363.733	396.284	336.651	360.934	413.015	369.077	351.729	265.785	297.098	350.478	-0.261299	0.0376403	0.693921	0.0275264	0.628213
Abcb1b	41.5071	38.216	51.7112	53.2208	38.1086	36.8156	24.9181	37.6529	30.6613	39.2013	-0.496882	0.13309	0.905739	0.255145	1
Abcb4	66.6298	70.6166	42.2132	62.8973	92.6966	72.7109	71.8792	50.9422	75.0673	67.2948	0.138261	0.616071	0.99916	0.450637	1
Abcb5	21.8458	9.13862	12.664	8.70886	19.5693	10.1243	15.3342	15.5041	19.0312	14.6578	0.207961	0.70004	0.99916	0.778791	1
Abcb6	794.096	902.231	891.754	905.721	888.857	767.606	779.171	796.248	818.34	838.225	-0.114304	0.17972	0.943584	0.353058	1
Abcb7	1181.86	1178.88	1199.91	1191.18	1352.34	1206.63	1091.61	1405.34	1154.56	1218.03	0.0351397	0.684855	0.99916	0.688821	1
Abcb8	1419.98	1369.96	1406.76	1258.91	1272	1390.71	1312.99	1218.18	1359.67	1334.35	-0.108131	0.107868	0.877757	0.206494	1
Abcb9	399.779	395.453	449.571	405.446	471.722	393.007	464.819	423.042	429.258	425.788	0.0837716	0.439576	0.99916	0.734344	1
Abcc1	6229.34	6302.32	6475.51	6229.74	6140.63	6173.06	6385.75	5923.69	6191.47	6227.95	-0.0385691	0.353303	0.99916	0.585125	1
Abcc10	2286.17	2467.43	2337.56	2356.23	2568.72	2562.37	2461.14	2169.47	2572.38	2420.16	0.0223141	0.734729	0.99916	0.474511	1
Abcc12	25.1227	27.4159	31.6599	20.3207	19.5693	17.4874	20.1262	25.4711	12.6874	22.2067	-0.532536	0.202594	0.957291	0.308116	1
Abcc2	1.09229	6.64627	4.22132	2.90295	6.17977	8.28352	5.75034	5.53719	6.34372	5.21749	0.525145	0.554923	0.99916	0.801939	1
Abcc3	2115.77	1925.76	1905.93	2048.52	1910.58	1985.28	2036.58	1657.84	1930.61	1946.32	-0.0788895	0.27899	0.99916	0.460063	1
Abcc4	4058.96	4021.82	4110.51	3918.99	4166.2	4142.68	4076.03	4150.68	4413.11	4117.66	0.0521169	0.270356	0.99916	0.472966	1
Abcc5	6304.71	6221.74	5665.02	5870.74	5861.51	6399.48	5938.18	5260.33	6146.01	5963.08	-0.0686908	0.260697	0.996521	0.456043	1
Abcc6	80.8296	73.109	97.0904	39.6737	47.3782	61.6662	56.545	63.124	72.9528	65.8188	-0.380183	0.134608	0.906714	0.0146814	0.508275
Abcc8	137.629	114.648	97.0904	108.377	126.685	67.1885	91.047	54.2645	70.8382	96.4186	-0.686788	0.00797215	0.421835	0.0273327	0.627803
Abcc9	306.934	294.097	338.761	357.063	305.899	286.241	238.639	261.355	264.322	294.812	-0.297535	0.0200992	0.603819	0.0240667	0.609344
Abcd1	1078.09	1068.39	1019.45	1040.22	1069.1	924.072	1037.94	951.29	992.792	1020.15	-0.0858122	0.255431	0.995821	0.497701	1
Abcd2	4410.67	4363.28	4509.43	3981.88	4677.06	4435.36	4537.97	4550.46	4283.07	4416.58	0.00972751	0.862542	0.99916	0.858046	1
Abcd3	3304.18	3272.46	3371.78	3348.07	3467.88	3116.44	3006.47	3197.17	2980.49	3229.44	-0.115423	0.0286471	0.661739	0.0452689	0.768998
Abcd4	365.918	370.529	388.362	349.322	328.558	358.952	391.981	364.347	400.712	368.742	0.0417392	0.691716	0.99916	0.302932	1
Abce1	2896.76	2931.84	2904.27	2809.09	3107.39	2962.74	2867.5	3021.09	2697.14	2910.87	-0.024841	0.654862	0.99916	0.683035	1
Abcf1	3332.58	3231.75	3249.36	3353.88	3134.17	3248.06	3257.57	3181.67	3477.42	3274.05	0.0153655	0.760337	0.99916	0.870803	1
Abcf2	2019.65	2002.19	1947.09	2069.81	1999.16	2066.28	1944.57	1911.44	1940.12	1988.92	-0.0423463	0.415504	0.99916	0.285415	1
Abcf3	1696.33	1629.17	1624.15	1701.13	1584.08	1769.91	1788.35	1510.55	1623.99	1658.63	-0.00641171	0.926467	0.99916	0.843775	1
Abcg1	3214.61	3070.58	3106.89	3231.95	3176.4	3200.2	3407.07	2778.56	3077.76	3140.45	-0.0187793	0.764747	0.99916	0.702263	1
Abcg2	446.747	421.207	369.366	469.311	458.333	357.112	365.146	277.967	297.098	384.699	-0.39384	0.00351434	0.312499	0.001695	0.168948
Abcg3	21.8458	9.13862	15.83	16.4501	28.8389	18.4078	15.3342	21.0413	20.0884	18.5528	0.286285	0.557981	0.99916	0.6328	1
Abcg4	207.535	186.926	219.509	216.754	188.483	219.973	217.554	193.802	214.629	207.241	0.0324732	0.820418	0.99916	0.967719	1
Abcg5	17.4767	2.49235	9.49798	7.74121	3.08989	8.28352	11.5007	2.21488	7.40101	7.74424	-0.44589	0.584853	0.99916	0.745649	1
Abcg8	6.55375	9.13862	5.27665	4.83825	7.20973	4.60195	3.83356	3.32232	4.22915	5.44489	-0.891066	0.284706	0.99916	0.560688	1
Abhd1	5.46146	4.15392	7.38732	0.967651	5.14981	6.44273	1.91678	3.32232	6.34372	4.57174	-0.553153	0.560108	0.99916	0.824791	1
Abhd10	567.992	633.888	703.906	627.038	633.426	644.273	695.791	761.918	704.153	663.598	0.180761	0.0460294	0.73065	0.0673318	0.865579
Abhd11	936.094	967.863	960.351	897.98	902.246	878.973	910.47	850.513	957.902	918.044	-0.0752119	0.298909	0.99916	0.367533	1
Abhd11os	38.2302	56.4933	49.6005	56.1238	61.7977	46.9399	63.2537	43.1901	44.406	51.115	0.0612113	0.834209	0.99916	0.812519	1
Abhd12	3511.72	3231.75	3538.52	3535.8	3358.71	3410.05	3768.39	3673.37	3835.84	3540.46	0.134518	0.00715284	0.41099	0.00898061	0.406881
Abhd12b	5.46146	0.830784	3.16599	10.6442	1.02996	5.52234	7.66712	14.3967	1.05729	5.53064	1.32125	0.20438	0.95907	0.448446	1
Abhd13	1436.36	1516.18	1574.55	1505.66	1550.09	1571.11	1564.09	1652.3	1466.46	1537.42	0.0482214	0.452823	0.99916	0.748387	1
Abhd14a	734.02	687.889	699.684	801.215	682.865	810.864	768.628	730.909	841.6	750.853	0.143135	0.108592	0.877904	0.237171	1
Abhd14b	3289.98	3151.99	2935.93	2896.18	3129.02	3147.74	3017.01	2920.32	3085.16	3063.7	-0.0556164	0.318382	0.99916	0.605281	1
Abhd15	90.6602	55.6625	52.7665	53.2208	52.528	70.8701	58.4618	45.405	52.8643	59.1599	-0.335868	0.23934	0.984895	0.500566	1
Abhd16a	6351.68	6225.89	6525.11	6406.82	6189.04	6857.83	6660.81	6229.34	7144.08	6510.07	0.0689755	0.201903	0.957291	0.436242	1
Abhd16b	156.198	156.187	137.193	132.568	110.206	173.954	161.009	148.397	208.285	153.778	0.202554	0.289932	0.99916	0.258016	1
Abhd17a	3055.14	3004.11	3060.46	3121.64	2795.32	3319.85	3394.62	3297.95	3560.94	3178.89	0.169289	0.00478323	0.350421	0.00803095	0.395905
Abhd17b	868.372	853.215	897.031	899.915	905.336	798.899	948.806	1036.56	758.074	885.135	0.0673578	0.493667	0.99916	0.700522	1
Abhd17c	736.205	757.675	771.447	778.959	788.951	772.208	702.5	916.959	786.621	779.058	0.0848341	0.352554	0.99916	0.648386	1
Abhd2	2154	2130.96	2071.61	2382.36	2253.56	2110.46	1909.11	1876	2178.01	2118.45	-0.0923203	0.164183	0.934759	0.0269825	0.627803
Abhd3	2028.39	2027.11	1986.13	2075.61	1907.49	2135.31	2152.54	2160.61	2113.52	2065.19	0.0890085	0.112953	0.882349	0.246146	1
Abhd4	1921.34	1956.5	1835.22	2108.51	1903.37	1956.75	1841.07	1868.25	1990.87	1931.32	-0.00404764	0.946552	0.99916	0.458257	1
Abhd5	830.142	882.292	878.035	912.495	909.456	953.525	932.513	932.463	926.183	906.345	0.106686	0.131537	0.903651	0.243699	1
Abhd6	564.715	572.41	603.649	653.164	615.917	649.796	604.744	563.686	637.544	607.292	0.0539018	0.535968	0.99916	0.253462	1
Abhd8	1694.14	1602.58	1520.73	1701.13	1541.85	1680.63	1686.77	1748.65	1828.05	1667.17	0.127641	0.0482745	0.739437	0.119902	0.984861
Abi1	2209.71	2239.79	2188.76	2173.34	2386.42	2104.01	2132.42	2395.39	2071.22	2211.23	-0.0092818	0.88683	0.99916	0.976069	1
Abi2	935.002	967.863	933.968	928.945	1003.18	920.391	961.265	1018.84	857.459	947.435	-0.000539687	0.994516	0.999422	0.994669	1
Abi3	193.336	186.096	175.185	209.013	197.753	230.098	215.638	182.727	148.02	193.096	-0.0189653	0.905743	0.99916	0.300323	1
Abi3bp	1064.98	998.602	1032.11	1039.26	1200.94	847.68	878.843	888.166	787.678	970.918	-0.276494	0.00640328	0.393187	0.00841547	0.401539
Abl1	4298.17	4295.15	4268.81	4315.72	4311.42	4282.58	4070.28	3889.32	4313.73	4227.24	-0.0674805	0.145194	0.914029	0.21744	1
Abl2	2194.41	2155.05	2085.33	2187.86	2196.91	2096.65	2075.87	2120.74	2176.95	2143.31	-0.0140731	0.789072	0.99916	0.898755	1
Ablim1	2874.91	2709.19	2909.55	2719.1	2752.06	2839.41	2864.63	2975.69	2832.47	2830.78	0.0308724	0.538952	0.99916	0.476479	1
Ablim2	838.88	811.676	838.988	874.757	810.58	946.162	820.381	885.951	992.792	868.907	0.116384	0.177457	0.943584	0.38505	1
Ablim3	237.027	220.988	241.671	186.757	213.202	181.317	163.885	170.546	222.03	204.158	-0.329968	0.0308174	0.667828	0.0677865	0.86658
Abo	7.64604	2.49235	7.38732	5.80591	2.05992	1.84078	7.66712	23.2562	7.40101	7.28407	1.14556	0.150144	0.920623	0.0540733	0.81697
Abr	8819.16	8637.66	8604.11	9164.62	8474.52	8981.17	9300.21	8838.47	9275.57	8899.5	0.0732602	0.079746	0.841963	0.212375	1
Abra	0	0	0	0	3.08989	4.60195	2.87517	0	0	1.17411	2.43409	0.317479	0.99916	0.220943	1
Abracl	371.379	314.036	391.528	327.066	331.648	322.137	354.604	496.132	328.816	359.705	0.132122	0.352358	0.99916	0.179312	1
Abt1	386.671	394.622	395.749	439.314	437.734	414.176	406.357	363.24	381.68	402.171	-0.0308242	0.76228	0.99916	0.222196	1
Abtb1	1118.51	1226.24	1234.74	1140.86	1166.95	1167.98	1249.74	1120.73	1169.36	1177.23	-0.0160968	0.816419	0.99916	0.817279	1
Abtb2	194.428	176.957	213.177	213.851	205.992	234.7	160.051	214.843	211.457	202.828	0.00418508	0.978556	0.99916	0.460398	1
Acaa1a	2469.67	2462.44	2369.22	2403.65	2314.32	2515.43	2515.77	2421.97	2626.3	2455.42	0.05095	0.347211	0.99916	0.456454	1
Acaa1b	159.475	128.771	203.679	111.28	139.045	129.775	159.093	168.331	127.932	147.487	-0.106111	0.582227	0.99916	0.155498	1
Acaa2	1370.83	1421.47	1541.84	1344.07	1393.54	1408.2	1340.79	1496.15	1371.3	1409.8	-0.0431336	0.523809	0.99916	0.626754	1
Acaca	834.511	838.261	853.763	830.245	720.973	896.46	787.796	815.075	890.235	829.702	-0.0195835	0.822837	0.99916	0.877988	1
Acacb	254.504	244.25	255.39	280.619	239.981	235.62	188.803	239.207	218.858	239.692	-0.223171	0.107496	0.877247	0.176058	1
Acad10	412.886	362.222	376.753	397.705	383.146	457.434	381.439	338.876	412.342	391.422	-0.0214072	0.853358	0.99916	0.481683	1
Acad11	2771.14	2849.59	2625.66	2703.62	2616.1	2751.05	2498.52	2375.46	2672.82	2651.55	-0.128347	0.0234029	0.629424	0.062557	0.849499
Acad12	134.352	121.294	131.916	150.954	123.595	164.75	155.259	129.57	150.135	140.203	0.170878	0.332386	0.99916	0.505099	1
Acad8	1515.01	1533.63	1510.18	1397.29	1567.6	1645.66	1492.21	1499.47	1466.46	1514.17	-0.0324425	0.624872	0.99916	0.756206	1
Acad9	2016.37	1853.48	1915.43	1754.35	1779.77	1745.06	1727.98	1838.35	1763.55	1821.59	-0.117646	0.0385337	0.702028	0.0384768	0.719902
Acadl	1334.78	1365.81	1330.77	1346.97	1354.4	1165.21	1157.73	1328.93	1191.56	1286.24	-0.133529	0.0766523	0.83426	0.20838	1
Acadm	3070.43	2964.24	3122.72	2750.06	2932.3	3079.63	2828.21	2759.74	2970.98	2942.03	-0.0969505	0.0768986	0.834916	0.198313	1
Acads	739.482	661.304	719.736	714.126	664.325	744.596	723.584	722.05	692.523	709.081	0.0143275	0.863542	0.99916	0.984753	1
Acadsb	1754.22	1777.88	1700.14	1765.96	1892.04	1751.5	1700.18	1709.89	1516.15	1729.77	-0.0872021	0.169792	0.941256	0.0997703	0.957522
Acadvl	2979.77	3228.42	3054.13	2972.62	2935.39	3156.94	3021.8	3080.89	3138.03	3063.11	-0.00448835	0.930255	0.99916	0.798893	1
Acan	529.762	461.085	461.18	613.491	459.363	590.891	615.286	480.628	482.123	521.534	0.123047	0.32461	0.99916	0.273975	1
Acap1	712.174	684.566	663.803	774.121	639.606	772.208	751.377	653.389	725.299	708.505	0.04916	0.597764	0.99916	0.64499	1
Acap2	3652.62	3548.28	3529.03	3673.2	3766.57	3572.04	3504.83	3575.92	3357.94	3575.6	-0.0395323	0.395689	0.99916	0.253923	1
Acap3	2554.87	2740.75	2451.53	2479.12	2368.91	2749.21	2727.58	2604.7	2865.25	2615.77	0.0807653	0.213028	0.968444	0.215378	1
Acat1	3161.09	3362.18	3328.51	3159.38	3304.12	3399	3141.6	3513.9	3223.67	3288.16	0.00300774	0.956135	0.99916	0.998468	1
Acat2	509.008	438.654	401.026	495.437	523.221	582.607	434.15	478.413	532.872	488.377	0.100096	0.380997	0.99916	0.0844558	0.920282
Acat3	10.9229	9.13862	12.664	8.70886	12.3595	4.60195	15.3342	17.719	11.6302	11.4533	0.455141	0.429804	0.99916	0.383143	1
Acbd3	1759.68	1789.51	1742.35	1757.25	1835.39	1722.05	1727.02	1813.98	1830.16	1775.27	0.0206414	0.713547	0.99916	0.930179	1
Acbd4	492.624	522.563	532.942	540.917	491.292	553.155	491.654	471.769	561.419	517.593	-0.0224396	0.820222	0.99916	0.843086	1
Acbd5	4162.72	4135.64	4020.81	3989.63	4375.28	4111.39	3962.94	4384.35	3942.62	4120.6	-0.00387907	0.942099	0.99916	0.908381	1
Acbd6	812.665	764.321	818.937	780.894	802.34	853.202	914.304	854.943	911.381	834.776	0.164074	0.0312953	0.667828	0.0672544	0.865275
Acbd7	1113.05	1140.67	1119.71	890.239	1024.81	1121.04	1163.48	1105.22	1176.76	1095	0.0304358	0.703156	0.99916	0.0528211	0.81395
Accs	397.594	476.039	505.503	411.252	494.382	419.698	500.279	408.645	435.602	449.888	-0.0363393	0.760259	0.99916	0.879014	1
Accsl	5.46146	3.32313	3.16599	0.967651	0	3.68156	0.95839	2.21488	7.40101	3.01934	-0.177546	0.879845	0.99916	0.542709	1
Acd	758.051	776.783	849.541	810.892	734.363	774.049	824.215	778.529	819.397	791.758	0.0236497	0.76649	0.99916	0.729518	1
Ace	521.023	449.454	506.559	638.65	527.34	493.329	469.611	425.256	453.576	498.311	-0.128122	0.250842	0.991951	0.0254438	0.610692
Ace2	117.968	120.464	121.363	157.727	104.026	127.934	108.298	100.777	91.9839	116.727	-0.256094	0.196985	0.954189	0.158352	1
Ace3	17.4767	18.2772	21.1066	19.353	18.5393	23.9302	29.7101	18.8265	24.3176	21.2819	0.364012	0.387962	0.99916	0.676787	1
Acer1	0	0	0	0	0	0	1.91678	0	0	0.212975	1.83305	0.65061	0.99916	0.759322	1
Acer2	690.328	611.457	647.973	599.944	683.895	651.637	700.583	495.025	602.653	631.499	-0.11307	0.306932	0.99916	0.528893	1
Acer3	468.593	467.731	491.784	442.217	504.681	404.051	513.697	560.364	396.482	472.178	0.0423597	0.72963	0.99916	0.594663	1
Ache	466.409	534.194	582.543	511.887	487.172	497.011	572.159	479.521	560.362	521.251	0.0266261	0.798355	0.99916	0.554808	1
Acin1	6345.12	6632.98	6358.37	6638.09	6407.39	6782.36	6589.89	6218.27	6690.51	6518.11	0.0118544	0.787873	0.99916	0.705559	1
Ackr1	401.963	343.114	330.319	287.392	270.88	408.653	350.771	364.347	416.571	352.668	0.0744039	0.610276	0.99916	0.298607	1
Ackr2	18.569	21.6004	22.1619	37.7384	25.749	11.9651	25.8765	19.9339	11.6302	21.6916	-0.114857	0.813244	0.99916	0.706655	1
Ackr3	1188.41	1212.11	1230.52	1236.66	1194.76	1270.14	1301.49	1152.84	1250.77	1226.41	0.0300472	0.654333	0.99916	0.881805	1
Ackr4	580.007	623.088	595.207	565.108	550	587.209	625.828	509.422	569.877	578.416	-0.0760677	0.419124	0.99916	0.628431	1
Acly	4599.64	4494.54	4415.5	4564.41	4329.96	4495.19	4324.25	4392.1	4480.78	4455.15	-0.0338037	0.432325	0.99916	0.73022	1
Acmsd	4.36917	14.1233	11.6086	9.67651	25.749	15.6466	12.4591	13.2893	11.6302	13.1724	0.291664	0.626344	0.99916	0.435274	1
Acnat1	989.616	1037.65	980.402	757.671	1002.15	1052.93	850.092	766.347	778.163	912.78	-0.328742	0.00118595	0.168138	0.00421715	0.286806
Acnat2	0	0	0	0	0	0	1.91678	0	0	0.212975	1.83305	0.65061	0.99916	0.759322	1
Aco1	2062.25	2078.62	2003.02	2132.7	2022.84	2173.96	2043.29	1719.85	1968.67	2022.8	-0.0994424	0.127671	0.899997	0.0822531	0.915324
Aco2	6088.43	6163.58	6252.83	6305.21	6144.75	6174.9	6193.11	6136.32	6342.66	6200.2	0.0129729	0.733651	0.99916	0.940208	1
Acot1	356.087	324.006	337.706	348.354	376.966	285.321	290.392	339.984	320.358	331.019	-0.0983798	0.43512	0.99916	0.694576	1
Acot10	233.75	236.773	263.833	213.851	210.112	232.859	224.263	246.959	211.457	230.429	-0.105242	0.432555	0.99916	0.479167	1
Acot11	278.534	234.281	258.556	302.875	252.341	242.063	272.183	233.67	215.686	254.465	-0.0913273	0.521424	0.99916	0.600176	1
Acot12	114.691	108.002	107.644	104.506	120.506	131.616	104.464	104.099	94.0985	109.958	-0.124852	0.512186	0.99916	0.455157	1
Acot13	553.792	585.702	570.934	558.335	597.378	538.429	563.533	578.083	599.481	571.741	0.0241095	0.783103	0.99916	0.899905	1
Acot2	135.444	103.848	129.806	114.183	173.034	135.297	140.883	147.289	159.65	137.715	0.284082	0.137585	0.909823	0.317174	1
Acot3	0	1.66157	4.22132	0	1.02996	1.84078	4.79195	0	4.22915	1.97497	0.627524	0.681284	0.99916	0.598435	1
Acot4	5.46146	2.49235	9.49798	4.83825	4.11985	6.44273	7.66712	2.21488	6.34372	5.45315	-0.072662	0.932764	0.99916	0.983888	1
Acot5	0	0.830784	1.05533	0	0	0	1.91678	0	0	0.422544	0.0362541	0.991152	0.999369	0.711184	1
Acot6	108.137	101.356	104.478	108.377	111.236	115.049	94.8806	112.959	144.848	111.258	0.166568	0.402605	0.99916	0.703697	1
Acot7	374.656	368.037	434.796	413.187	362.547	328.579	348.854	374.314	415.514	380.054	-0.0477399	0.6927	0.99916	0.748898	1
Acot8	524.3	519.24	488.618	544.788	520.131	604.697	542.448	516.066	537.102	533.043	0.0586062	0.531483	0.99916	0.405158	1
Acot9	131.075	137.079	124.529	130.633	123.595	142.661	123.632	137.322	134.275	131.645	0.00598787	0.972096	0.99916	0.996117	1
Acox1	4205.32	4317.58	3911.06	4056.39	4004.49	4139	3777.97	3905.94	3945.79	4029.28	-0.0973064	0.0443626	0.722408	0.118463	0.980557
Acox2	573.453	598.995	533.997	534.143	588.108	434.424	391.023	373.207	439.831	496.354	-0.504068	1.33e-05	0.012394	4.91e-05	0.0161915
Acox3	1248.49	1310.98	1269.56	1227.95	1269.94	1259.09	1236.32	1220.4	1268.74	1256.83	-0.0404766	0.512357	0.99916	0.796461	1
Acoxl	19.6613	19.108	31.6599	42.5766	22.6592	37.736	21.0846	42.0827	29.604	29.5747	0.397009	0.333106	0.99916	0.376245	1
Acp1	1040.95	1013.56	1160.86	991.842	1050.56	1054.77	1059.98	1151.74	1045.66	1063.32	0.0194121	0.795667	0.99916	0.609436	1
Acp2	3891.84	3711.94	3855.12	3727.39	3616.2	4054.32	3791.39	3823.99	3999.71	3830.21	0.0199	0.701519	0.99916	0.866521	1
Acp5	10978.6	9706.87	9549.69	11054.4	8575.46	10696.8	8832.52	9237.14	10043.2	9852.74	-0.104965	0.334737	0.99916	0.525927	1
Acp6	271.981	306.559	298.659	356.096	305.899	323.057	296.142	325.587	293.926	308.656	0.0587753	0.623633	0.99916	0.363783	1
Acpp	1187.32	1108.27	1229.46	1027.65	1143.26	1031.76	1044.64	982.298	946.271	1077.88	-0.243531	0.00112292	0.161505	0.00469804	0.301434
Acpt	12.0152	9.13862	9.49798	10.6442	4.11985	8.28352	3.83356	7.75207	7.40101	8.07622	-0.696567	0.318714	0.99916	0.600356	1
Acr	169.305	186.926	179.406	173.21	153.464	152.785	161.968	182.727	160.708	168.944	-0.0872228	0.568454	0.99916	0.56895	1
Acrbp	368.102	410.407	359.868	366.74	360.487	418.778	401.565	304.546	399.654	376.683	-0.0421722	0.73522	0.99916	0.909665	1
Acrv1	2.18458	8.30784	1.05533	0	3.08989	0	1.91678	6.64463	1.05729	2.69515	-0.301964	0.820483	0.99916	0.393111	1
Acsbg1	1262.69	1470.49	1133.43	1428.25	1251.4	1497.48	1166.36	1361.04	1382.93	1328.23	0.0136458	0.886172	0.99916	0.447059	1
Acsbg2	1.09229	1.66157	1.05533	1.9353	0	1.84078	4.79195	0	4.22915	1.84515	1.24039	0.41406	0.99916	0.612494	1
Acsf2	535.223	521.732	556.159	504.146	532.49	486.887	513.697	495.025	503.268	516.514	-0.0919107	0.309081	0.99916	0.531775	1
Acsf3	1110.86	1100.79	1122.87	1067.32	1185.49	1133	1110.77	1064.25	1304.69	1133.34	0.0616812	0.43807	0.99916	0.733905	1
Acsl1	2644.44	2674.29	2890.55	2530.41	2909.64	2470.33	2384.47	2445.22	2274.22	2580.4	-0.208474	0.00146228	0.187572	0.00453386	0.295321
Acsl3	2663.01	2656.01	2677.37	2540.08	2546.07	2375.53	2278.09	2539.36	2245.68	2502.36	-0.179586	0.0017871	0.209276	0.00735265	0.380597
Acsl4	2102.66	2208.22	2115.94	2131.74	2397.75	2170.28	2192.8	2499.49	1941.18	2195.56	0.0448837	0.560386	0.99916	0.724607	1
Acsl5	2718.71	2803.89	2596.11	2476.22	2734.55	2711.47	2547.4	2517.21	2572.38	2630.88	-0.088865	0.104886	0.874931	0.265118	1
Acsl6	9003.76	8900.18	8790.91	9454.92	8891.66	9642.01	9821.58	9068.81	9801.05	9263.88	0.104255	0.020343	0.603819	0.0626527	0.849499
[truncated: 21,132 more rows]

## Sheet: mTAAR_enhancer2_KO
RNA-seq analysis results of TAAR enhancer 2 knockout mice
	normalized counts in DESeq2									Statistical analysis in DESeq2
Gene_ID	WT_1	WT_2	WT_3	Het_1	Het_2	Het_3	Homo_1	Homo_2	Homo_3	Mean	log2FoldChange (homo vs WT)	pvalue (homo vs WT)	padj (homo vs WT)	LRT_p_value	LRT_padj
Xkr4	410.581	651.597	259.867	497.219	375.895	647.664	473.182	529.604	379.867	469.497	0.0633798	0.847523	0.999913	0.82266	1
Rp1	111.638	136.435	95.9364	131.476	90.6345	97.7036	108.319	57.8407	53.331	98.1461	-0.658915	0.0446399	0.999913	0.10975	1
Sox17	310.106	317.565	244.964	267.733	276.674	297.14	287.33	243.112	317.179	284.645	-0.0421554	0.805274	0.999913	0.950105	1
Mrpl15	561.913	455.569	423.797	487.657	478.932	386.785	446.958	422.056	435.069	455.415	-0.141418	0.371996	0.999913	0.665037	1
Lypla1	1139.95	1048.36	1038.53	1098.42	1057.08	1239.93	956.626	977.869	1013.29	1063.34	-0.128895	0.213873	0.999913	0.140455	1
Tcea1	3123.39	3969.96	3326.11	3294.08	3554.78	4414.79	3215.36	3833.75	3862.29	3621.61	0.0663438	0.675725	0.999913	0.777125	1
Rgs20	759.14	401.465	360.46	719.533	471.299	467.366	754.811	475.378	514.598	547.117	0.199562	0.535655	0.999913	0.822931	1
Atp6v1h	1551.77	2171.99	1906.62	1458.19	2047.39	2265.31	1440.07	2189.81	2150.08	1909.03	0.0376792	0.869551	0.999913	0.983232	1
Oprk1	506.094	573.97	182.559	519.929	545.715	524.779	497.126	514.24	568.864	492.586	0.323941	0.342753	0.999913	0.548054	1
Npbwr1	3.72128	1.56822	4.65711	0	6.67833	2.01451	3.42059	1.80752	2.8069	2.96383	-0.301734	0.804814	0.999913	0.970104	1
Rb1cc1	3444.66	4543.93	3421.11	3547.47	3969.79	4692.79	3248.42	4199.78	3924.98	3888.1	-0.00477074	0.978108	0.999913	0.800501	1
Fam150a	0	0	0	2.39048	0	0	0	0	0	0.265608	0.029907	0.994152	0.999913	0.698942	1
St18	316.308	297.963	192.804	347.814	273.812	324.336	335.218	301.856	326.536	301.85	0.257273	0.222422	0.999913	0.414432	1
Pcmtd1	1967.31	2921.6	2479.44	2108.4	2478.62	2931.11	1945.18	2724.84	2460.71	2446.36	-0.0476016	0.813508	0.999913	0.929909	1
Sntg1	22.3277	17.2505	10.2456	15.5381	25.7593	29.2104	20.5236	29.8241	28.069	22.0831	0.676663	0.145192	0.999913	0.32353	1
Rrs1	740.534	542.605	516.008	706.386	532.358	502.62	763.933	502.491	433.198	582.237	-0.0819732	0.748092	0.999913	0.949375	1
Adhfe1	648.742	714.326	479.682	647.819	711.719	709.107	583.782	779.946	775.639	672.307	0.216162	0.249948	0.999913	0.487457	1
2610203C22Rik	18.6064	26.6598	16.7656	32.2714	18.1269	31.2249	19.3834	19.8827	19.6483	22.5077	-0.0867196	0.841644	0.999913	0.508507	1
3110035E14Rik	12.4043	14.114	5.58853	13.1476	19.0809	24.1741	13.6824	14.4602	14.0345	14.5207	0.393272	0.472223	0.999913	0.308736	1
Mybl1	1590.23	2000.27	915.587	1566.96	1986.33	2111.2	1540.41	1873.5	1929.27	1723.75	0.245785	0.351591	0.999913	0.436083	1
Vcpip1	1603.87	2031.63	1786.47	1674.53	1951.98	2121.28	1513.04	1887.96	1949.86	1835.62	-0.0193438	0.901817	0.999913	0.782127	1
1700034P13Rik	0	2.35234	0.931422	0	1.90809	5.03627	3.42059	2.71128	0.935632	1.92174	1.00234	0.527761	0.999913	0.772626	1
Sgk3	679.753	979.356	920.244	732.681	897.759	1063.66	714.904	1005.89	992.705	887.439	0.0724599	0.736026	0.999913	0.936015	1
Mcmdc2	33.4915	19.6028	23.2855	32.2714	49.6105	28.2031	27.3648	34.3429	29.0046	30.7975	0.272447	0.493467	0.999913	0.373336	1
Snhg6	131.485	83.1159	105.251	120.719	88.7264	78.5658	117.44	99.4137	93.5632	102.031	-0.036466	0.890513	0.999913	0.848993	1
Tcf24	76.9064	90.1729	136.919	69.3238	64.8752	96.6964	61.5707	75.0121	64.5586	81.7817	-0.597869	0.0472045	0.999913	0.123224	1
Ppp1r42	282.817	435.966	298.055	316.738	356.814	453.264	272.507	423.864	382.673	358.078	0.0843672	0.735374	0.999913	0.841795	1
Cops5	1807.3	2132.78	2183.25	1797.64	2169.5	2153.51	1869.93	2238.62	2327.85	2075.6	0.0716798	0.611424	0.999913	0.839279	1
Cspp1	4103.33	4914.81	3521.7	4161.82	4322.79	4849.93	4109.27	4789.03	4528.46	4366.79	0.0984891	0.502717	0.999913	0.763194	1
Arfgef1	5140.32	6515.19	5640.69	5217.21	5926.54	6339.65	5031.7	5843.72	5550.17	5689.47	-0.0747296	0.571016	0.999913	0.766987	1
Cpa6	29.7702	54.8878	23.2855	37.0524	44.8402	48.3482	21.6638	56.0332	66.4299	42.479	0.413945	0.396417	0.999913	0.693603	1
Prex2	400.657	631.21	479.682	381.281	478.932	636.584	363.723	488.031	434.133	477.137	-0.234581	0.336752	0.999913	0.566919	1
A830018L16Rik	1112.66	1277.32	1000.35	1276.51	1254.57	1370.87	1120.81	1421.62	1222.87	1228.62	0.151323	0.280431	0.999913	0.328561	1
Gm17644	0	0	0	0	0	0	0	0	0	0	NA	NA	NA	NA	NA
Sulf1	2028.1	2314.7	4110.36	2152.62	2136.11	2582.6	2162.96	2246.75	2475.68	2467.76	-0.29613	0.233738	0.999913	0.376999	1
Slco5a1	604.087	777.055	673.418	658.576	724.122	709.107	627.109	753.737	771.896	699.901	0.0659255	0.644809	0.999913	0.896187	1
Prdm14	0	1.56822	1.86284	1.19524	0.954047	0	1.1402	0	4.67816	1.26652	0.716641	0.706228	0.999913	0.764801	1
Ncoa2	3839.12	3898.6	3655.83	4209.63	3989.83	3847.71	4146.9	3887.98	4093.39	3952.11	0.0899525	0.237997	0.999913	0.434761	1
Tram1	2572.64	3177.22	3301.89	2328.32	2777.23	3268.54	2411.52	2685.07	2745.14	2807.51	-0.207317	0.19588	0.999913	0.431717	1
Lactb2	869.538	915.059	735.823	922.724	753.698	949.84	891.635	856.765	791.545	854.07	0.0106227	0.940681	0.999913	0.908677	1
Xkr9	3.72128	1.56822	2.79426	3.58571	3.81619	4.02901	0	8.13385	5.61379	3.69581	0.826136	0.463869	0.999913	0.763394	1
Gm5523	0	0	0	2.39048	0.954047	0	2.2804	0.903761	0	0.725409	2.5561	0.375014	0.999913	0.511167	1
Eya1	4296.83	4255.38	3154.72	4819.2	4099.54	3851.74	4940.48	4092.23	4373.14	4209.25	0.195477	0.225615	0.999913	0.472946	1
Msc	4.9617	4.70467	4.65711	8.36667	1.90809	2.01451	3.42059	2.71128	2.8069	3.95017	-0.685023	0.479671	0.999913	0.777028	1
Trpa1	23.5681	41.5579	19.5599	23.9048	44.8402	49.3554	23.9442	41.573	48.6529	35.2174	0.424739	0.366798	0.999913	0.550148	1
Kcnb2	104.196	123.89	62.4052	124.305	99.2209	146.052	143.665	109.355	81.4	110.499	0.198643	0.546714	0.999913	0.575877	1
Terf1	615.251	670.416	508.556	579.691	608.682	640.613	615.707	626.306	645.586	612.312	0.0728319	0.584332	0.999913	0.858227	1
Sbspon	22.3277	35.285	29.8055	20.319	44.8402	57.4135	46.7481	39.7655	27.1333	35.9598	0.363558	0.421917	0.999913	0.542564	1
4930444P10Rik	79.3872	63.5131	80.1022	71.7143	65.8293	76.5513	69.5521	53.3219	36.4896	66.2734	-0.488748	0.0941032	0.999913	0.197195	1
Rpl7	9363.97	13167.6	14261.9	8621.25	13854.7	14259.7	9227.62	15500.4	15042.2	12588.8	0.112221	0.674341	0.999913	0.88587	1
Rdh10	439.111	517.514	565.373	454.19	550.485	485.496	440.117	412.115	458.46	480.318	-0.218626	0.131333	0.999913	0.269958	1
Stau2	1259.03	1246.74	1126.09	1292.05	1110.51	1194.6	1328.33	1161.33	1136.79	1206.16	-0.0027203	0.981109	0.999913	0.991251	1
Ube2w	1502.16	1768.17	1705.43	1500.02	1722.06	1984.29	1321.49	1828.31	1842.26	1686.02	0.00480151	0.977822	0.999913	0.915019	1
Tceb1	688.436	936.23	876.468	719.533	871.045	947.826	682.979	945.334	867.331	837.242	-0.00387169	0.983488	0.999913	0.990256	1
D030040B21Rik	6.20213	4.70467	4.65711	1.19524	6.67833	4.02901	4.56079	5.42256	2.8069	4.47297	-0.271676	0.757786	0.999913	0.918719	1
Tmem70	471.362	656.302	559.784	441.043	670.695	629.534	466.341	608.231	621.26	569.395	0.00620365	0.976838	0.999913	0.974449	1
Ly96	48.3766	56.4561	80.1022	49.0048	54.3807	79.573	66.1315	80.4347	69.2368	64.8552	0.219036	0.474358	0.999913	0.686593	1
Jph1	725.649	597.493	487.133	668.138	589.601	614.425	730.867	603.712	583.834	622.317	0.0849165	0.629554	0.999913	0.889193	1
Gdap1	2496.98	2886.32	2151.58	2517.17	2727.62	3004.64	2526.68	2771.83	2899.52	2664.7	0.121569	0.385299	0.999913	0.584353	1
Pi15	346.079	413.227	358.597	458.971	372.079	498.591	445.818	481.705	423.841	422.101	0.271157	0.0836888	0.999913	0.16592	1
Gm16070	2.48085	4.70467	3.72569	1.19524	2.86214	11.0798	11.402	1.80752	2.8069	4.67386	0.508019	0.650285	0.999913	0.884518	1
Crispld1	377.089	372.453	379.089	513.952	438.862	456.286	510.809	371.446	436.94	428.547	0.222756	0.143788	0.999913	0.102401	1
Crisp4	0	0	0	0	0	0	0	0	0	0	NA	NA	NA	NA	NA
Defb44-ps	0	0	0.931422	0	0	0	0	0	0	0.103491	-0.931841	0.819361	0.999913	1	1
Defb18	0	0	0	0	0	0	0	0	0	0	NA	NA	NA	NA	NA
Defb41	0	0	0	0	0	0	0	0	0	0	NA	NA	NA	NA	NA
Gm15386	0	0	0	0	0	0	0	0	0	0	NA	NA	NA	NA	NA
Tfap2d	0	3.92056	0.931422	0	2.86214	2.01451	0	2.71128	0	1.38221	-0.848119	0.701367	0.999913	0.911593	1
Tfap2b	1273.92	1252.23	1037.6	1605.2	1413.9	1307.42	1686.35	1414.39	1469.88	1384.54	0.35885	0.00997622	0.999913	0.0276917	1
Pkhd1	7.44255	7.05701	4.65711	7.17143	20.035	3.02176	9.12159	5.42256	12.1632	8.45469	0.481966	0.558623	0.999913	0.705522	1
4930486I03Rik	0	0	0	0	0	0	0	0	0	0	NA	NA	NA	NA	NA
Linc-md1	0	0	0	0	0	0	0	0	0	0	NA	NA	NA	NA	NA
Il17a	0	0	8.38279	0	0	0	0	2.71128	0	1.23268	-1.61835	0.674761	0.999913	0.554393	1
Il17f	0	0.784112	20.4913	3.58571	1.90809	2.01451	0	0.903761	0.935632	3.40257	-3.48834	0.0571961	0.999913	0.152254	1
Mcm3	912.953	468.115	536.499	799.614	607.728	474.416	774.195	574.792	558.572	634.098	-0.00602212	0.9835	0.999913	0.995701	1
6720483E21Rik	7.44255	12.5458	19.5599	20.319	13.3567	10.0725	10.2618	18.979	19.6483	14.6873	0.298479	0.601245	0.999913	0.868716	1
Paqr8	437.87	493.206	516.008	460.167	491.334	494.562	366.004	464.533	449.103	463.643	-0.177135	0.202657	0.999913	0.348998	1
Efhc1	828.604	692.371	516.008	665.748	555.256	538.881	678.418	489.838	412.614	597.526	-0.365941	0.122762	0.999913	0.299658	1
Tram2	97.9936	83.1159	124.81	111.157	108.761	101.733	145.945	98.5099	92.6276	107.184	0.135882	0.601533	0.999913	0.872369	1
Tmem14a	107.917	144.277	105.251	143.429	134.521	152.095	132.263	142.794	110.405	130.328	0.101141	0.632791	0.999913	0.463113	1
Gsta3	2272.46	2310.78	2142.27	1929.11	2399.43	2152.5	2231.37	2533.24	2148.21	2235.49	0.0398186	0.739102	0.999913	0.739809	1
Gm4956	3.72128	1.56822	0.931422	0	3.81619	0	1.1402	3.61504	0.935632	1.74755	-0.0795055	0.960888	0.999913	0.924178	1
Khdc1a	4.9617	0.784112	0	0	0.954047	0	1.1402	0	0.935632	0.975077	-1.45242	0.535563	0.999913	0.597717	1
Khdc1c	0	0	0	0	0	0	0	0	0	0	NA	NA	NA	NA	NA
Khdc1b	0	0.784112	2.79426	0	0	0	1.1402	0	0	0.524286	-1.76375	0.631045	0.999913	0.65916	1
Kcnq5	59.5404	59.5925	162.067	111.157	59.1509	66.4787	122.001	76.8197	60.8161	86.4027	-0.119888	0.800162	0.999913	0.867762	1
Rims1	347.319	480.661	339.037	371.719	419.781	392.829	378.546	496.165	437.876	407.104	0.167633	0.366144	0.999913	0.608549	1
4933415F23Rik	0	0	0	0	0	0	0	0	0	0	NA	NA	NA	NA	NA
Ogfrl1	736.813	718.246	896.027	650.21	674.512	754.433	737.708	685.051	640.908	721.545	-0.189146	0.164128	0.999913	0.292723	1
B3gat2	49.617	65.8654	40.0511	66.9333	60.105	42.3047	62.7109	51.5144	55.2023	54.9227	0.113213	0.716756	0.999913	0.917522	1
Smap1	2126.09	1826.2	1798.57	2226.73	1829.86	1809.03	2392.14	1783.12	1800.16	1954.65	0.0552313	0.73276	0.999913	0.943353	1
Sdhaf4	152.572	217.199	171.382	155.381	216.569	219.581	139.104	279.262	193.676	193.858	0.177191	0.539529	0.999913	0.81966	1
Fam135a	4193.88	6279.17	4080.56	4269.39	5691.85	6743.56	3941.67	6630.89	5893.54	5302.72	0.178064	0.489736	0.999913	0.7017	1
Col9a1	1180.88	886.046	1137.27	1753.41	1404.36	1493.76	2135.59	1319.49	1289.3	1400.01	0.566325	0.0114353	0.999913	0.0206913	1
Col19a1	9.9234	12.5458	6.51995	9.56191	10.4945	15.1088	3.42059	13.5564	9.35632	10.0542	-0.122065	0.855054	0.999913	0.823625	1
Lmbrd1	1677.06	2102.99	2170.21	1696.04	1890.92	2234.09	1828.88	1942.18	2066.81	1956.58	-0.0281562	0.852193	0.999913	0.973364	1
Adgrb3	126.523	135.651	82.8965	136.257	167.912	139.001	126.562	150.928	130.053	132.865	0.241771	0.30848	0.999913	0.30103	1
Gm20172	0	0	0	0	0	0	0	0	0	0	NA	NA	NA	NA	NA
4931408C20Rik	0	0	0	0	0	0	0	0	0	0	NA	NA	NA	NA	NA
Gm597	0	0	0	0	0	0	0	0	0	0	NA	NA	NA	NA	NA
Phf3	5820.08	5489.57	5081.84	6235.56	5243.44	5384.78	6079.54	5379.18	5069.25	5531.47	0.0119441	0.920273	0.999913	0.939545	1
Ptp4a1	430.428	450.08	422.865	376.5	446.494	503.627	388.808	480.801	460.331	439.993	0.0303393	0.842916	0.999913	0.97664	1
Gm13363	0	0	0	0	0	0	0	0	0	0	NA	NA	NA	NA	NA
4931428L18Rik	6.20213	7.84112	5.58853	5.97619	4.77024	9.06528	10.2618	6.32633	4.67816	6.74553	0.0885082	0.900937	0.999913	0.990169	1
Lgsn	2.48085	6.27289	0.931422	2.39048	2.86214	6.04352	3.42059	0.903761	8.42069	3.74737	0.366117	0.750862	0.999913	0.950207	1
Pih1d3	0	0	0	0	0	0	0	0	0	0	NA	NA	NA	NA	NA
Gm4850	0	0	0	0	0	0	0	0	0	0	NA	NA	NA	NA	NA
Khdrbs2	19.8468	30.5804	12.1085	23.9048	30.5295	38.2756	11.402	39.7655	47.7172	28.2367	0.661782	0.253162	0.999913	0.481694	1
Gm9839	0	0	0	0	0	0	0	0	0	0	NA	NA	NA	NA	NA
Gm5415	0	0	0	0	0.954047	0	0	0	0	0.106005	0.0299159	0.99415	0.999913	1	1
Prim2	391.974	306.588	252.415	327.495	296.709	305.198	379.686	288.3	321.857	318.914	0.0601386	0.759847	0.999913	0.897351	1
1700001G17Rik	66.983	84.6841	72.6509	84.8619	62.0131	68.4933	80.9541	67.7821	70.1724	73.1772	-0.0468174	0.846195	0.999913	0.954536	1
Rab23	1317.33	1322.8	1289.09	1274.12	1245.99	1241.94	1209.75	1299.61	1269.65	1274.48	-0.055404	0.468578	0.999913	0.666688	1
Bag2	356.002	301.883	349.283	372.914	333.917	309.227	376.265	307.279	285.368	332.46	-0.056051	0.730998	0.999913	0.902436	1
Zfp451	1113.9	1439.63	1183.84	1031.49	1355.7	1327.56	1152.74	1302.32	1407.19	1257.15	0.0467223	0.774242	0.999913	0.93431	1
Gm15455	1.24043	2.35234	0	0	0	3.02176	2.2804	0.903761	1.87126	1.29666	0.461613	0.806499	0.999913	0.929958	1
Bend6	39.6936	34.5009	35.394	34.6619	44.8402	36.2611	39.9069	29.8241	36.4896	36.8414	-0.0444909	0.886581	0.999913	0.90723	1
Dst	7832.05	10284.4	8454.51	9144.77	9485.14	10579.2	8584.55	10902.1	9869.04	9459.53	0.14367	0.324623	0.999913	0.543884	1
Ccdc115	1013.43	762.157	740.48	913.162	752.743	734.288	976.01	817.904	803.708	834.875	0.0473787	0.783231	0.999913	0.8021	1
Imp4	833.566	713.542	722.783	849.814	769.916	623.49	823.223	682.339	671.784	743.384	-0.0597343	0.708754	0.999913	0.928427	1
Ptpn18	788.91	829.59	1075.79	726.705	891.08	872.282	827.784	931.777	901.013	871.659	-0.0184758	0.906921	0.999913	0.74499	1
Prss39	0	0	0	0	0.954047	1.00725	0	0	0	0.217922	0.0299091	0.994152	0.999913	0.752541	1
Cfc1	0	1.56822	0	0	0	0	0	0	0	0.174247	-1.61194	0.690921	0.999913	0.82789	1
Prss40	0	0	0	0	0	1.00725	0	0	0.935632	0.215876	0.991697	0.807978	0.999913	0.923767	1
Amer3	39.6936	41.5579	40.9825	68.1286	45.7943	48.3482	33.0658	50.6106	47.7172	46.211	0.110838	0.724101	0.999913	0.408943	1
AA619741	0	0.784112	0	0	0	0	0	0	0	0.0871235	-0.931841	0.819361	0.999913	1	1
Arhgef4	156.294	148.981	122.948	204.386	142.153	132.957	179.011	104.836	126.31	146.431	-0.0654325	0.809505	0.999913	0.688336	1
Fam168b	3795.7	3459.5	3978.1	4090.1	3740.82	3503.23	4116.12	3390.01	3443.13	3724.08	-0.0371145	0.760042	0.999913	0.913008	1
Plekhb2	1400.44	1528.23	1714.75	1467.75	1602.8	1540.09	1404.72	1568.93	1376.31	1511.56	-0.0947606	0.408547	0.999913	0.665794	1
Hs6st1	3885.01	2825.16	4125.27	4032.73	3102.56	2937.15	3897.2	3028.5	2585.15	3379.86	-0.188108	0.380221	0.999913	0.678656	1
Uggt1	3990.45	4395.73	5241.11	4457.04	4067.1	4013.91	4353.28	3756.93	4056.9	4259.16	-0.163967	0.205902	0.999913	0.420658	1
Neurl3	96.7532	165.448	1045.05	101.595	108.761	332.394	142.525	171.715	117.89	253.571	-1.59722	0.084129	0.999913	0.171555	1
Arid5a	451.515	455.569	1426.94	411.162	421.689	693.998	486.865	403.077	391.094	571.323	-0.866108	0.03905	0.999913	0.0983314	1
Kansl3	3538.93	3577.9	3906.38	3816.4	3624.43	3495.17	3536.9	3568.05	3670.48	3637.18	-0.0329241	0.681124	0.999913	0.917156	1
Fer1l5	2.48085	3.13645	3.72569	5.97619	6.67833	5.03627	2.2804	2.71128	2.8069	3.87026	-0.268179	0.775978	0.999913	0.356206	1
Lman2l	4077.28	4499.23	4471.75	4277.76	4766.42	4362.42	3597.33	4872.17	4518.17	4382.5	-0.00659245	0.960623	0.999913	0.934069	1
Cnnm4	987.379	850.761	850.388	1068.54	899.667	816.883	1022.76	929.066	890.721	924.018	0.0812236	0.562796	0.999913	0.842882	1
Cnnm3	743.015	736.281	832.691	705.191	772.778	726.23	648.773	788.079	748.505	744.616	-0.0799441	0.505959	0.999913	0.770931	1
Ankrd23	269.172	326.191	346.489	294.029	343.457	335.415	346.62	356.986	382.673	333.448	0.201866	0.170348	0.999913	0.349386	1
Ankrd39	225.757	269.734	312.958	294.029	293.847	330.379	265.666	323.546	319.986	292.878	0.167429	0.326684	0.999913	0.503833	1
Sema4c	1775.05	1905.39	2844.56	1679.31	2051.2	1886.59	1762.75	2068.71	1925.53	1988.79	-0.180802	0.349248	0.999913	0.481717	1
Fam178b	117.84	134.867	142.507	107.571	179.361	169.219	96.9169	137.372	168.414	139.341	0.0284116	0.918809	0.999913	0.715734	1
Cox5b	2143.45	1318.09	1395.27	2028.32	1461.6	1194.6	2013.59	1623.15	1463.33	1626.82	0.0710807	0.779997	0.999913	0.889143	1
Actr1b	8442.33	7570.6	7726.14	8727.63	8130.39	7766.93	8408.96	8292.01	8203.62	8140.96	0.0694419	0.406638	0.999913	0.687454	1
4933424G06Rik	19.8468	22.7392	13.9713	14.3429	14.3107	31.2249	25.0844	21.6903	14.0345	19.6939	0.0964675	0.849862	0.999913	0.979062	1
Zap70	42.1745	40.7738	69.8566	43.0286	50.5645	44.3192	57.0099	58.7445	54.2666	51.1931	0.151457	0.619235	0.999913	0.624318	1
Tmem131	4613.14	3883.71	4374.89	4953.07	3842.9	3754.03	5105.81	3598.78	3792.12	4213.16	-0.0427319	0.810046	0.999913	0.966734	1
Cnga3	29.7702	7.84112	10.2456	23.9048	16.2188	18.1306	27.3648	15.3639	15.9057	18.3051	0.323803	0.5904	0.999913	0.83142	1
Inpp4a	1592.71	2048.1	2063.1	1641.06	2152.33	2010.48	1622.5	2188	2321.3	1959.95	0.10416	0.575795	0.999913	0.842094	1
Coa5	1920.18	2184.54	2322.03	1972.14	2201.94	2213.94	2021.57	2097.63	2076.17	2112.24	-0.05373	0.610278	0.999913	0.86239	1
Unc50	749.217	807.635	915.587	745.829	800.446	865.231	754.811	929.97	784.995	817.08	-0.00170443	0.990126	0.999913	0.956486	1
Mgat4a	1679.54	2789.87	2594.94	1973.34	2715.22	2806.21	1940.62	2463.65	2805.96	2418.82	0.0290962	0.901248	0.999913	0.934266	1
4930594C11Rik	1.24043	3.92056	2.79426	1.19524	5.72428	2.01451	2.2804	4.5188	1.87126	2.83997	0.0924541	0.934801	0.999913	0.989193	1
2010300C02Rik	1994.6	1481.19	1220.16	1972.14	1380.51	1331.59	2028.41	1399.02	1327.66	1570.59	0.0182759	0.941909	0.999913	0.995687	1
Tsga10	697.119	930.741	619.395	643.038	748.927	891.42	638.511	765.485	703.595	737.581	-0.0933741	0.633154	0.999913	0.822443	1
Lipt1	107.917	87.8205	88.485	105.181	96.3588	86.6238	61.5707	91.2798	128.182	94.8243	-0.00615551	0.983099	0.999913	0.994498	1
Mitd1	444.072	528.491	664.104	445.824	394.976	492.547	428.715	454.592	425.712	475.448	-0.3241	0.0654992	0.999913	0.117515	1
Mrpl30	643.781	824.102	881.125	676.505	788.043	816.883	656.754	903.761	831.777	780.303	0.025737	0.885291	0.999913	0.926874	1
Lyg2	31.0106	45.4785	40.0511	29.881	24.8052	36.2611	21.6638	25.3053	26.1977	31.1838	-0.67969	0.0532166	0.999913	0.148038	1
Lyg1	2.48085	3.13645	0.931422	4.78095	0	0	6.84119	0	0	2.01898	0.0349766	0.98747	0.999913	0.968413	1
Txndc9	1974.76	2184.54	2143.2	2045.05	2176.18	2297.55	2075.16	2392.25	2287.62	2175.15	0.0998047	0.318061	0.999913	0.607088	1
Eif5b	3538.93	3210.15	3115.6	3346.67	2786.77	3172.85	3400.07	2899.26	2816.25	3142.95	-0.11395	0.354621	0.999913	0.629413	1
Rev1	1685.74	1992.43	1786.47	1668.55	2089.36	2151.49	1586.02	1991.89	2071.49	1891.49	0.0479134	0.75885	0.999913	0.768311	1
Aff3	3548.86	3032.94	2903.24	3802.05	3238.99	3047.95	3614.43	3066.46	3088.52	3260.38	0.0428403	0.756088	0.999913	0.810955	1
Lonrf2	378.33	467.331	342.763	433.871	477.978	448.228	389.948	467.244	437.876	427.063	0.122617	0.437117	0.999913	0.46784	1
Chst10	135.206	119.969	95.005	131.476	122.118	121.878	136.824	137.372	143.152	127	0.259831	0.176011	0.999913	0.394239	1
Nms	0	0	0	0	0	0	0	0	0	0	NA	NA	NA	NA	NA
Pdcl3	1076.69	969.162	1092.56	1020.73	1061.85	1147.26	1054.68	1063.73	1038.55	1058.36	0.00983841	0.919675	0.999913	0.897265	1
Npas2	725.649	560.64	691.115	837.862	485.61	608.381	760.512	514.24	566.993	639	-0.102614	0.666734	0.999913	0.908573	1
Rpl31	3321.86	3089.4	3772.26	2940.29	3572.91	3090.25	3091.08	4093.13	3593.76	3396.1	0.0821927	0.577078	0.999913	0.528661	1
Tbc1d8	899.308	900.16	1132.61	781.686	905.391	964.949	923.561	845.92	892.593	916.242	-0.140168	0.32132	0.999913	0.505229	1
Cnot11	1447.58	1067.18	1121.43	1342.25	1069.49	1048.55	1409.29	1078.19	972.121	1172.9	-0.0714225	0.714902	0.999913	0.915036	1
Rnf149	1154.84	1168.33	2288.5	1043.44	1067.58	1336.63	1043.28	1077.28	1064.75	1249.4	-0.534077	0.0411847	0.999913	0.0929971	1
Creg2	16.1255	33.7168	42.8454	37.0524	19.0809	32.2321	34.2059	31.6316	28.069	30.5511	0.00026078	0.999533	0.999913	0.971864	1
Rfx8	1.24043	3.13645	4.65711	0	0	2.01451	0	0	2.8069	1.53949	-1.67226	0.401592	0.999913	0.506524	1
Gm3646	2.48085	0	1.86284	0	0.954047	0	0	0	0	0.588638	-2.97951	0.401873	0.999913	0.580649	1
1700066B17Rik	3.72128	0	0	0	2.86214	2.01451	3.42059	0.903761	1.87126	1.64373	0.839494	0.653757	0.999913	0.906692	1
Map4k4	6800.01	6399.14	6936.3	7255.1	6493.25	6647.87	7518.47	6069.66	6888.12	6778.66	0.0241052	0.824553	0.999913	0.973452	1
Gm16894	7.44255	14.114	6.51995	9.56191	5.72428	8.05803	12.5422	6.32633	3.74253	8.22575	-0.354967	0.622081	0.999913	0.8671	1
Il1r2	39.6936	66.6495	672.486	11.9524	20.989	131.95	21.6638	56.9369	18.7126	115.67	-2.99966	0.0177178	0.999913	0.042584	1
Il1r1	486.247	527.707	1212.71	451.8	471.299	558.019	457.22	458.207	471.558	566.085	-0.683468	0.0320075	0.999913	0.0603778	1
Il1rl2	164.977	153.686	214.227	184.067	125.934	150.081	199.535	111.163	129.117	159.198	-0.281733	0.310861	0.999913	0.566645	1
Il1rl1	42.1745	59.5925	101.525	40.6381	57.2428	70.5078	34.2059	56.0332	58.0092	57.7699	-0.456044	0.263626	0.999913	0.526147	1
Il18r1	132.726	184.266	456.397	108.767	104.945	251.813	134.543	131.949	93.5632	177.663	-1.10467	0.0226448	0.999913	0.0628079	1
Il18rap	23.5681	119.185	781.463	47.8095	85.8643	210.516	37.6265	122.911	77.6574	167.4	-1.95561	0.0891865	0.999913	0.198317	1
Slc9a4	45.8957	13.3299	37.2569	8.36667	11.4486	33.2394	11.402	16.2677	11.2276	20.9372	-1.29617	0.0529593	0.999913	0.135012	1
Slc9a2	693.398	559.072	505.762	637.062	520.91	540.895	598.604	527.796	566.993	572.277	-0.0520481	0.743222	0.999913	0.935362	1
Mfsd9	305.145	350.498	330.655	357.376	301.479	311.241	346.62	282.877	286.303	319.133	-0.112737	0.451273	0.999913	0.737772	1
Tmem182	6.20213	2.35234	1.86284	7.17143	0	3.02176	14.8226	0.903761	6.54942	4.76514	1.1148	0.384955	0.999913	0.579749	1
4930448I06Rik	0	0	0	0	0	0	0	0	0	0	NA	NA	NA	NA	NA
Pantr1	1.24043	3.92056	0.931422	0	1.90809	2.01451	0	0.903761	0.935632	1.31716	-1.70669	0.335786	0.999913	0.616239	1
Pou3f3	6.20213	5.48878	5.58853	8.36667	6.67833	9.06528	4.56079	4.5188	3.74253	6.02354	-0.426624	0.56468	0.999913	0.443666	1
2900092D14Rik	6.20213	1.56822	0.931422	3.58571	3.81619	0	5.70099	0.903761	1.87126	2.73108	-0.0150308	0.991336	0.999913	0.987739	1
Pantr2	0	0.784112	0.931422	0	0	0	1.1402	1.80752	0	0.518139	0.724639	0.806844	0.999913	0.62164	1
Dalir	1.24043	0	0	0	0	0	1.1402	0	0.935632	0.368473	0.987081	0.806643	0.999913	0.821404	1
Mrps9	734.332	904.081	802.885	790.052	805.216	871.274	818.662	864.899	877.623	829.892	0.0668388	0.562156	0.999913	0.825918	1
Gpr45	2.48085	1.56822	4.65711	1.19524	1.90809	0	6.84119	0.903761	0.935632	2.27668	-0.0386301	0.977331	0.999913	0.563798	1
Tgfbrap1	2100.04	2016.74	2231.69	2217.17	2188.58	1956.09	2261.01	2169.03	2045.29	2131.74	0.0283901	0.767893	0.999913	0.948658	1
AI597479	678.513	795.874	842.936	645.429	821.435	942.789	633.95	856.765	794.351	779.116	-0.0202976	0.913748	0.999913	0.914031	1
Fhl2	241.883	191.323	241.238	182.871	202.258	209.509	197.254	185.271	198.354	205.551	-0.210897	0.195699	0.999913	0.380255	1
Nck2	1295	973.083	991.032	1355.4	982.669	961.927	1248.52	929.97	1014.22	1083.54	-0.0291656	0.883406	0.999913	0.971358	1
1500015O10Rik	245.604	214.063	172.313	237.852	218.477	176.269	244.002	215.095	232.972	217.405	0.13392	0.489129	0.999913	0.731312	1
Uxs1	1081.65	900.945	796.365	1001.61	892.034	853.144	1172.12	923.644	1065.68	965.245	0.186954	0.236143	0.999913	0.355697	1
Tpp2	2020.65	2197.87	1957.85	2117.96	1969.15	2169.62	2002.19	2001.83	1989.15	2047.36	-0.0441402	0.610039	0.999913	0.763589	1
Mettl21c	0	2.35234	0.931422	0	0	4.02901	0	0	0	0.81253	-2.61582	0.450022	0.999913	0.588443	1
Tex30	248.085	280.712	275.701	231.876	286.214	302.176	239.442	322.643	237.65	269.389	-0.00871744	0.962661	0.999913	0.978657	1
Kdelc1	589.202	619.448	618.464	551.005	628.717	666.802	490.285	664.264	676.462	611.628	0.00440672	0.977659	0.999913	0.994659	1
Bivm	868.298	1059.34	907.205	784.076	1017.97	1112.01	746.83	1009.5	1003.93	945.462	-0.0384665	0.835811	0.999913	0.915193	1
Ercc5	1120.1	1544.7	1393.41	1249.02	1526.48	1434.33	1091.17	1449.63	1580.28	1376.57	0.0217362	0.906383	0.999913	0.960475	1
Mettl21e	1.24043	7.84112	0.931422	13.1476	6.67833	3.02176	6.84119	6.32633	7.48505	5.94592	0.976366	0.327345	0.999913	0.493607	1
Gulp1	724.408	688.45	574.687	708.776	707.903	806.81	659.035	633.536	737.278	693.432	0.0317508	0.816618	0.999913	0.445775	1
4930521E06Rik	0	0	0	0	0	0	0	0	0	0	NA	NA	NA	NA	NA
Col3a1	24158.5	14503.7	14673.6	22091.6	15377.3	14779.4	21529.2	12815.3	14930.8	17206.6	-0.114207	0.674693	0.999913	0.910016	1
Col5a2	12378.2	9512.06	10722.5	12015.7	9393.55	9714.96	12683.6	8402.26	10839.3	10629.1	-0.0307198	0.868469	0.999913	0.936106	1
Wdr75	922.876	1052.28	1034.81	856.986	899.667	1060.64	880.233	1030.29	976.8	968.286	-0.0604667	0.639858	0.999913	0.753558	1
Slc40a1	320.03	286.985	445.219	265.343	340.595	348.51	286.19	309.99	325.6	325.385	-0.190205	0.356804	0.999913	0.632027	1
Stk-ps2	0	0	0	0	0.954047	0	0	0.903761	0.935632	0.310382	1.79889	0.656635	0.999913	0.827635	1
Dnah7b	456.477	382.647	286.878	400.405	267.133	347.503	425.294	288.3	252.621	345.251	-0.221198	0.405523	0.999913	0.69581	1
Slc39a10	1768.85	2340.57	2247.52	1970.95	2304.98	2285.46	1844.84	2206.08	2466.33	2159.51	0.0354959	0.82549	0.999913	0.957444	1
Tmeff2	11.1638	17.2505	4.65711	16.7333	8.58643	5.03627	13.6824	9.03761	9.35632	10.6115	-0.0619272	0.930187	0.999913	0.977818	1
9330175M20Rik	1.24043	1.56822	0.931422	3.58571	0	0	1.1402	0	0	0.940665	-1.82095	0.452737	0.999913	0.747554	1
Sdpr	337.396	362.26	407.963	343.033	362.538	404.916	332.938	346.14	398.579	366.196	-0.0403241	0.782011	0.999913	0.946611	1
Nabp1	362.204	432.046	627.778	343.033	387.343	515.714	312.414	418.441	407.935	422.99	-0.32068	0.203053	0.999913	0.437825	1
Myo1b	2936.09	3338.75	3223.65	3061	3012.88	3298.76	3052.31	2873.96	3068.87	3096.25	-0.0794877	0.374789	0.999913	0.654094	1
Stat4	84.3489	86.2523	140.645	76.4952	63.9212	91.6601	94.6365	86.761	87.0138	90.1926	-0.217317	0.434396	0.999913	0.314912	1
Stat1	1360.75	1207.53	3225.51	1312.37	826.205	1035.46	1364.82	878.456	759.733	1330.09	-0.948559	0.0113064	0.999913	0.0155214	1
Gls	2668.15	3692.38	3432.29	2772.95	3530.93	3826.56	2736.48	3632.21	3624.64	3324.07	0.0290293	0.878254	0.999913	0.967195	1
Nab1	1405.4	1569.79	1842.35	1320.74	1451.11	1595.49	1243.96	1390.89	1427.77	1471.94	-0.246194	0.0786442	0.999913	0.209078	1
Tmem194b	410.581	486.149	482.476	349.01	442.678	453.264	405.911	475.378	465.945	441.266	-0.0350032	0.820716	0.999913	0.610131	1
Mfsd6	2851.74	2863.58	2638.72	2771.76	2512.96	2578.57	2695.43	2411.23	2409.25	2637.03	-0.152952	0.0985157	0.999913	0.252211	1
Inpp1	287.779	410.091	357.666	332.276	401.654	386.785	295.311	343.429	360.218	352.801	-0.0827982	0.639891	0.999913	0.644386	1
Hibch	580.519	813.124	620.327	554.591	751.789	792.709	598.604	789.887	773.768	697.257	0.101608	0.620142	0.999913	0.883511	1
1700019D03Rik	40.934	57.2402	44.7082	51.3952	39.1159	46.3337	37.6265	48.8031	51.4598	46.4019	-0.0566204	0.849339	0.999913	0.962974	1
Mstn	157.534	141.14	407.031	199.605	116.394	183.32	133.403	112.97	154.379	178.42	-0.81721	0.0457341	0.999913	0.127208	1
1700019A02Rik	6.20213	16.4663	4.65711	9.56191	10.4945	19.1378	18.2432	11.7489	15.9057	12.4908	0.708759	0.277962	0.999913	0.545087	1
Pms1	250.566	265.03	161.136	201.995	205.12	265.915	198.395	272.936	264.784	231.764	0.123624	0.613639	0.999913	0.83406	1
Ormdl1	501.132	718.246	626.847	437.457	741.295	693.998	449.238	746.506	748.505	629.247	0.0743732	0.782898	0.999913	0.960048	1
Osgepl1	297.702	365.396	289.672	276.1	354.906	372.684	250.844	401.27	381.738	332.257	0.118432	0.596318	0.999913	0.866412	1
Asnsd1	682.234	840.568	809.405	635.867	818.573	881.347	583.782	887.493	808.386	771.962	-0.0327879	0.869842	0.999913	0.981131	1
Dnah7a	261.73	238.37	185.353	234.267	167.912	194.4	209.796	142.794	173.092	200.857	-0.384037	0.0916296	0.999913	0.240633	1
Stk17b	1215.62	1542.35	2082.66	1338.67	1342.34	1952.06	1259.92	1494.82	1569.99	1533.16	-0.162885	0.48246	0.999913	0.779127	1
Hecw2	1450.06	1878.73	1443.7	1543.05	1637.15	1904.72	1525.59	1703.59	1811.38	1655.33	0.0781983	0.608838	0.999913	0.813883	1
Ccdc150	172.419	150.549	129.468	115.938	153.602	166.197	136.824	133.757	113.211	141.329	-0.234581	0.274907	0.999913	0.517462	1
Gtf3c3	770.304	1068.74	908.136	724.314	921.61	965.956	725.166	922.74	943.117	883.343	-0.0852132	0.644819	0.999913	0.881661	1
Pgap1	360.964	556.719	407.031	382.476	477.978	557.011	328.377	512.432	495.885	453.208	0.0120778	0.960988	0.999913	0.913343	1
Ankrd44	998.542	1097.76	1118.64	1072.13	1071.4	1170.43	1034.16	1051.98	1006.74	1069.09	-0.0575428	0.540642	0.999913	0.567908	1
Sf3b1	12087.9	15323.1	14908.3	11964.3	14334.6	15231.7	12147.7	15025	14968.2	13999	-0.00615067	0.967961	0.999913	0.982821	1
Coq10b	418.023	456.353	649.201	368.133	478.932	597.301	370.564	516.951	448.168	478.181	-0.189763	0.437535	0.999913	0.73795	1
Hspd1	3994.17	4771.32	3715.44	3995.68	4348.55	4348.31	3847.03	4245.87	4295.49	4173.54	-0.0109455	0.928082	0.999913	0.957406	1
Hspe1	912.953	522.218	464.779	727.9	560.026	436.141	823.223	563.043	582.899	621.465	0.0528926	0.859415	0.999913	0.804587	1
Mob4	1762.64	1933.62	1682.15	1658.99	1798.38	2121.28	1464.01	1959.35	1900.27	1808.97	-0.0144215	0.926195	0.999913	0.901643	1
Rftn2	453.996	446.16	479.682	423.114	432.184	446.213	457.22	407.596	436.94	442.567	-0.0855527	0.434006	0.999913	0.669827	1
Mars2	245.604	263.462	196.53	252.195	266.179	247.784	212.077	256.668	223.616	240.457	-0.0258543	0.878199	0.999913	0.656351	1
Boll	0	0.784112	3.72569	0	0	1.00725	0	0.903761	0	0.713424	-2.1006	0.458733	0.999913	0.652413	1
Plcl1	306.385	337.952	354.872	335.862	442.678	368.655	336.358	416.634	467.816	374.135	0.28921	0.103885	0.999913	0.253998	1
9130227L01Rik	4.9617	7.84112	3.72569	8.36667	6.67833	4.02901	3.42059	4.5188	4.67816	5.35779	-0.399546	0.619748	0.999913	0.764748	1
1700003I22Rik	0	0	0	0	0	0	0	0	0	0	NA	NA	NA	NA	NA
Hsfy2	0	0	0	0	0	0	0	0	0	0	NA	NA	NA	NA	NA
Satb2	1156.08	1133.04	1004.07	1454.6	1220.23	1098.91	1411.57	1079.99	1112.47	1185.66	0.129552	0.419415	0.999913	0.464322	1
9130024F11Rik	239.402	131.731	124.81	204.386	100.175	128.928	191.553	87.6648	136.602	149.473	-0.252586	0.520973	0.999913	0.796587	1
BC055402	19.8468	55.6719	52.1596	37.0524	53.4267	76.5513	28.505	75.0121	101.984	55.5788	0.679951	0.208794	0.999913	0.454578	1
4930558J18Rik	11.1638	12.5458	10.2456	22.7095	20.035	17.1233	20.5236	24.4015	19.6483	17.5996	0.924093	0.037472	0.999913	0.0851931	1
1700066M21Rik	398.177	468.115	444.288	424.31	449.356	475.424	345.48	471.763	447.232	436.016	-0.0514147	0.741773	0.999913	0.841458	1
Tyw5	277.855	324.622	263.592	192.433	290.03	333.401	222.339	358.793	294.724	284.199	0.0171101	0.946193	0.999913	0.91183	1
9430016H08Rik	313.828	226.608	323.203	346.619	261.409	269.944	340.919	246.727	259.17	287.603	-0.0277693	0.898816	0.999913	0.971243	1
Spats2l	692.157	509.673	667.829	699.214	393.068	494.562	739.989	470.859	465.009	570.262	-0.158148	0.555116	0.999913	0.664985	1
Kctd18	501.132	576.322	579.344	452.995	550.485	544.924	518.79	516.951	577.285	535.359	-0.0405747	0.760169	0.999913	0.760997	1
Sgol2a	390.734	433.614	259.867	447.019	436	433.119	458.36	393.136	420.099	407.994	0.228961	0.246685	0.999913	0.327978	1
Aox1	133.966	174.857	187.216	147.014	188.901	146.052	128.842	150.928	199.29	161.896	-0.0521903	0.826523	0.999913	0.971801	1
Aox3	1930.1	2622.85	2674.11	1788.08	2497.7	2385.18	1988.51	2242.23	2214.64	2260.38	-0.165631	0.353242	0.999913	0.633264	1
Aox4	76.9064	50.1832	33.5312	40.6381	32.4376	66.4787	51.3089	32.5354	25.2621	45.4757	-0.556573	0.221949	0.999913	0.471714	1
Aox2	11689.8	16899.2	6854.33	12982.7	17513.4	15518.8	12514.8	17017.8	17627.3	14290.9	0.412028	0.157837	0.999913	0.305233	1
Bzw1	4516.39	5840.85	5849.33	4351.86	5510.58	6246.99	4153.74	5643.08	5683.03	5310.65	-0.0662455	0.730541	0.999913	0.932679	1
Clk1	5407.01	7433.38	7435.54	4746.29	6735.58	8352.15	4478.7	7221.05	8268.18	6675.32	-0.0220911	0.935029	0.999913	0.992775	1
Ppil3	219.555	236.018	243.101	210.362	225.155	244.763	213.217	244.919	237.65	230.527	-0.00609277	0.966199	0.999913	0.957467	1
Nif3l1	765.342	649.245	534.636	633.476	598.188	664.787	659.035	619.98	607.225	636.879	-0.0454208	0.763862	0.999913	0.94976	1
Orc2	1531.93	2136.7	1711.95	1599.23	2062.65	2164.59	1586.02	2173.54	1995.7	1884.7	0.0967504	0.611712	0.999913	0.812636	1
Fam126b	906.751	1484.32	1136.33	970.533	1287.01	1775.79	875.672	1507.47	1336.08	1253.33	0.0760757	0.789724	0.999913	0.792058	1
Ndufb3	910.472	1002.88	895.096	946.629	1004.61	893.434	899.616	1255.32	1087.2	988.363	0.207687	0.153628	0.999913	0.281486	1
Gm20257	80.6276	98.014	83.8279	64.5429	83.9562	103.747	72.9727	84.0498	83.2712	83.8899	-0.130035	0.597712	0.999913	0.868525	1
Als2cr12	42.1745	22.7392	21.4227	16.7333	22.8971	12.087	18.2432	18.0752	21.5195	21.7658	-0.55671	0.227817	0.999913	0.261843	1
Cflar	1796.14	2423.69	3344.73	1745.05	2267.77	2531.23	1601.98	2186.2	2424.22	2257.89	-0.284205	0.266045	0.999913	0.509962	1
Casp8	481.285	536.333	717.195	401.6	488.472	545.932	538.174	499.78	520.211	525.442	-0.156561	0.404717	0.999913	0.345868	1
Trak2	3536.45	4324.38	4176.49	4272.98	4628.08	4332.2	3826.51	4455.54	4403.08	4217.3	0.0752804	0.517255	0.999913	0.502916	1
Stradb	493.689	548.878	543.95	478.095	598.188	575.142	459.5	587.445	566.993	539.098	0.0250655	0.867492	0.999913	0.927607	1
Als2cr11	1.24043	3.13645	5.58853	4.78095	2.86214	3.02176	4.56079	6.32633	6.54942	4.22964	0.777501	0.380525	0.999913	0.600222	1
Tmem237	838.528	886.046	825.239	854.595	871.999	934.731	842.607	984.196	962.765	888.967	0.130263	0.217157	0.999913	0.465981	1
Mpp4	32.2511	35.285	28.8741	17.9286	45.7943	45.3264	17.103	41.573	43.9747	34.2345	0.0980858	0.840402	0.999913	0.929911	1
Als2	826.123	1076.59	1042.26	852.205	1051.36	1005.24	854.009	974.254	991.77	963.756	-0.063815	0.670547	0.999913	0.908969	1
Cdk15	16.1255	27.4439	24.217	20.319	17.1729	15.1088	34.2059	21.6903	17.777	21.5623	0.0911397	0.836267	0.999913	0.543463	1
Fzd7	1321.05	1048.36	1010.59	1435.48	1064.72	983.08	1427.53	992.329	1026.39	1145.5	0.02814	0.894214	0.999913	0.978401	1
Gm973	855.893	577.89	460.122	744.633	451.264	446.213	818.662	351.563	318.115	558.262	-0.348069	0.369501	0.999913	0.664135	1
Sumo1	1706.83	2067.7	2046.33	1632.7	1969.15	2297.55	1613.38	2268.44	2152.89	1972.77	0.052013	0.776637	0.999913	0.959583	1
Nop58	1544.33	1564.3	1400.86	1468.95	1413.9	1648.87	1560.93	1486.69	1435.26	1502.68	-0.00883297	0.931946	0.999913	0.987967	1
Bmpr2	7203.15	9036.11	7009.88	7804.91	8227.71	9425.88	7288.15	8393.23	8278.47	8074.16	0.0433213	0.756604	0.999913	0.633307	1
Fam117b	909.232	853.898	991.964	839.057	910.161	859.187	974.87	820.615	781.253	882.248	-0.0976169	0.437861	0.999913	0.712554	1
Ica1l	104.196	103.503	89.4165	113.548	128.796	109.791	103.758	97.6062	133.795	109.379	0.176326	0.408023	0.999913	0.49196	1
Wdr12	246.845	425.773	346.489	298.81	404.516	378.727	335.218	394.943	427.584	362.101	0.180388	0.428652	0.999913	0.729745	1
Carf	569.355	779.407	529.047	565.348	644.936	738.317	488.005	691.377	684.882	632.297	-0.0108355	0.959297	0.999913	0.950276	1
Nbeal1	1147.39	1684.27	1012.46	1178.5	985.531	1696.22	1029.6	1210.14	1081.59	1225.08	-0.211394	0.393274	0.999913	0.612524	1
Cyp20a1	461.438	546.526	519.733	437.457	527.588	551.975	459.5	564.851	566.993	515.118	0.0582564	0.70329	0.999913	0.888094	1
Abi2	857.134	868.796	944.461	905.991	892.034	1021.36	889.355	925.451	870.138	908.302	0.00748025	0.942027	0.999913	0.703474	1
Raph1	2554.04	2782.03	2605.19	2746.66	2643.67	2760.88	2657.8	2545.89	2771.34	2674.17	0.00532454	0.946035	0.999913	0.880235	1
Cd28	23.5681	14.114	67.9938	7.17143	15.2648	26.1886	18.2432	15.3639	18.7126	22.9578	-1.01571	0.132575	0.999913	0.171065	1
Ctla4	0	12.5458	81.0337	0	4.77024	24.1741	1.1402	8.13385	0	14.6442	-3.32528	0.0653182	0.999913	0.201492	1
Icos	17.366	17.2505	109.908	19.1238	5.72428	43.3119	6.84119	18.0752	7.48505	27.2317	-2.15219	0.0172169	0.999913	0.061609	1
9530026F06Rik	0	0	0	0	0.954047	0	0	0	0	0.106005	0.0299159	0.99415	0.999913	1	1
Pard3b	883.183	945.639	692.978	898.819	895.851	900.485	930.402	868.514	939.374	883.916	0.118459	0.385335	0.999913	0.656089	1
Nrp2	8133.47	6889.21	6820.8	8982.21	7210.69	7219.99	8971.08	6470.93	7430.79	7569.91	0.0664479	0.680911	0.999913	0.82025	1
4930487H11Rik	0	0	0	0	0	0	0	0	0	0	NA	NA	NA	NA	NA
Ino80d	2246.41	3321.5	3110.02	2178.92	3093.02	3280.63	2128.75	3146.9	2988.41	2832.73	-0.0706657	0.756512	0.999913	0.950754	1
Ino80dos	348.56	410.875	339.037	377.695	407.378	408.945	391.088	498.876	462.202	404.962	0.299137	0.0432573	0.999913	0.123781	1
Ndufs1	2632.18	3463.42	3126.78	2490.88	3324.86	3532.44	2422.92	3568.95	3446.87	3112.14	0.0333859	0.868878	0.999913	0.986347	1
Eef1b2	2694.2	2388.4	2423.56	2266.17	2472.89	2480.87	2378.45	2408.52	2513.11	2447.35	-0.0390165	0.663793	0.999913	0.821318	1
Gpr1	1.24043	0	0	0	1.90809	0	0	0	0	0.349836	-0.931855	0.819358	0.999913	0.821266	1
Zdbf2	94.2723	93.3093	105.251	101.595	79.1859	101.733	95.7767	82.2422	86.0781	93.2715	-0.152729	0.469785	0.999913	0.766227	1
Adam23	1141.19	1139.31	932.353	1327.91	1120.05	1062.65	1226.85	1120.66	1087.2	1128.69	0.0962101	0.488289	0.999913	0.634942	1
Dytn	11.1638	38.4215	19.5599	22.7095	22.8971	40.2901	12.5422	38.8617	35.554	26.8889	0.318771	0.593187	0.999913	0.839479	1
Mdh1b	368.406	457.921	332.517	346.619	382.573	423.047	324.957	422.96	413.549	385.839	0.00291674	0.987245	0.999913	0.997234	1
Fastkd2	548.268	664.927	610.081	529.491	604.866	683.925	519.93	690.473	634.358	609.591	0.0165341	0.919342	0.999913	0.990425	1
4933402D24Rik	1.24043	0	0	5.97619	0	0	0	0	0.935632	0.905805	0.0299203	0.993271	0.999913	0.685437	1
Gm13749	1.24043	2.35234	2.79426	0	2.86214	0	4.56079	2.71128	0	1.83569	0.154839	0.926626	0.999913	0.755302	1
Klf7	707.042	835.863	794.503	926.31	931.15	815.875	816.382	779.042	889.786	832.884	0.0862069	0.472121	0.999913	0.278253	1
Creb1	2741.34	3919.78	3117.47	2897.26	3695.98	4141.83	2501.6	3896.11	3767.79	3408.79	0.0558888	0.801128	0.999913	0.830443	1
Mettl21a	313.828	426.557	372.569	295.224	424.551	374.698	244.002	377.772	392.965	358.018	-0.133401	0.569908	0.999913	0.834127	1
2810408I11Rik	21.0872	25.8757	16.7656	21.5143	22.8971	29.2104	14.8226	37.0542	36.4896	25.0796	0.478244	0.299323	0.999913	0.576876	1
Ccnyl1	886.904	976.219	840.142	976.51	999.842	1019.34	907.598	1014.02	1020.77	960.15	0.122125	0.244858	0.999913	0.327864	1
Fzd5	382.051	341.873	410.757	399.21	357.768	291.096	490.285	312.701	301.273	365.224	-0.0411571	0.85599	0.999913	0.877508	1
Plekhm3	1874.28	2389.19	2433.8	2250.63	2295.44	2140.41	2101.39	2239.52	2270.78	2221.72	-0.0195216	0.87467	0.999913	0.985928	1
Akr1cl	0	0	0	0	0	1.00725	0	0	0	0.111917	0.0299159	0.99415	0.999913	1	1
Cryge	0	0	0	0	0	0	0	0	0	0	NA	NA	NA	NA	NA
Crygd	0	0	0	0	0	0	0	0	0	0	NA	NA	NA	NA	NA
Crygc	0	0	0	0	0	0	0	0	0	0	NA	NA	NA	NA	NA
Crygb	0	0	0	0	0	0	0	0	0	0	NA	NA	NA	NA	NA
Cryga	0	0.784112	0	0	0	0	0	0	1.87126	0.295042	0.858597	0.831878	0.999913	0.841238	1
D630023F18Rik	42.1745	25.8757	29.8055	22.7095	24.8052	25.1813	54.7295	29.8241	23.3908	30.944	0.143491	0.734909	0.999913	0.42209	1
Idh1	3675.38	4434.94	4247.28	3586.91	4402.93	4535.66	3601.89	4389.57	4664.12	4170.96	0.0342744	0.819931	0.999913	0.974284	1
Pikfyve	1411.6	1992.43	1742.69	1576.52	1817.46	1964.14	1445.77	1861.75	1827.29	1737.74	-0.00391447	0.981909	0.999913	0.923789	1
Pth2r	7.44255	7.84112	8.38279	10.7571	12.4026	10.0725	11.402	11.7489	4.67816	9.4142	0.223648	0.719602	0.999913	0.72779	1
Crygf	1.24043	0	0	0	0	0	0	1.80752	0	0.338661	0.815433	0.840373	0.999913	0.841458	1
Map2	4134.34	4421.61	3251.59	4276.56	4164.42	4588.04	3794.58	4147.36	4381.56	4128.9	0.0618164	0.652807	0.999913	0.58395	1
Unc80	363.445	374.021	144.37	412.357	345.365	308.22	280.489	338.007	366.768	325.893	0.16125	0.622934	0.999913	0.704858	1
Rpe	1312.37	1588.61	1240.65	1337.47	1516.94	1810.03	1158.44	1633.1	1556.89	1461.61	0.07037	0.70433	0.999913	0.648767	1
Kansl1l	911.713	1191.85	982.65	939.457	1037.05	1341.66	1002.23	1070.05	1075.98	1061.4	0.0276177	0.870529	0.999913	0.816962	1
Acadl	1267.71	1239.68	1953.19	1178.5	1012.24	1275.18	1148.18	1067.34	1022.65	1240.52	-0.462507	0.0190329	0.999913	0.0438408	1
Myl1	22.3277	10.1935	7.45137	10.7571	4.77024	12.087	29.6452	12.6527	3.74253	12.6252	0.2091	0.795813	0.999913	0.669965	1
Lancl1	1118.86	1158.92	1085.11	1156.99	1169.66	1167.41	1135.64	1216.46	1250	1162.12	0.099552	0.236483	0.999913	0.495244	1
Cps1	3.72128	10.1935	0	2.39048	28.6214	4.02901	2.2804	10.8451	10.292	8.04146	0.739288	0.566385	0.999913	0.590032	1
Erbb4	9.9234	11.7617	4.65711	9.56191	7.63238	4.02901	5.70099	4.5188	0	6.42059	-1.391	0.144027	0.999913	0.333808	1
Ikzf2	1002.26	1540	1417.62	989.657	1495.95	1746.58	856.289	1621.35	1470.81	1348.95	-0.00428957	0.988228	0.999913	0.926653	1
Spag16	814.959	714.326	584.933	721.924	561.934	621.476	806.12	435.613	465.009	636.255	-0.309874	0.223702	0.999913	0.477813	1
Vwc2l	0	3.13645	0	3.58571	0	0	4.56079	0	1.87126	1.46158	0.972846	0.711296	0.999913	0.916757	1
Bard1	137.687	150.549	140.645	138.648	182.223	178.284	201.815	189.79	194.611	168.25	0.446997	0.00872811	0.999913	0.0318229	1
Abca12	12.4043	12.5458	9.31422	16.7333	2.86214	7.05078	29.6452	9.94137	9.35632	12.2059	0.501901	0.50295	0.999913	0.504983	1
Atic	1314.85	1026.4	1104.67	1319.54	1030.37	1001.21	1363.68	984.196	1086.27	1136.8	-0.00464658	0.979587	0.999913	0.971673	1
Fn1	11501.2	7682.73	12251	13618.5	10004.1	8963.55	15034.7	8263.99	9438.65	10750.9	0.0585563	0.829477	0.999913	0.972684	1
Apol7d	3.72128	1.56822	1.86284	1.19524	2.86214	4.02901	1.1402	0.903761	0	1.9203	-1.80692	0.238364	0.999913	0.35619	1
Gm8883	1.24043	0	0	0	0	0	0	0	0	0.137825	-0.931841	0.819361	0.999913	0.967327	1
4933417E11Rik	9.9234	10.9776	7.45137	3.58571	8.58643	7.05078	5.70099	13.5564	6.54942	8.15356	-0.123309	0.855177	0.999913	0.722286	1
Mreg	1230.5	1216.94	1326.34	1336.28	1154.4	1079.78	1313.51	1228.21	1183.57	1229.95	-0.019219	0.86726	0.999913	0.764661	1
Pecr	285.298	341.873	275.701	242.633	307.203	308.22	242.862	283.781	307.823	288.377	-0.114272	0.51465	0.999913	0.802582	1
Tmem169	251.806	184.266	136.919	192.433	164.096	187.349	175.591	192.501	182.448	185.268	-0.050463	0.829154	0.999913	0.953456	1
Xrcc5	953.887	1214.59	935.147	954.995	1100.97	1308.42	970.309	1233.63	1267.78	1104.42	0.16134	0.373365	0.999913	0.658086	1
2020-03-04	1624.96	1223.21	1222.96	1733.1	1132.45	1123.09	1660.13	1266.17	1184.51	1352.29	0.014286	0.949449	0.999913	0.980645	1
Smarcal1	1237.94	1445.9	1333.8	1313.57	1438.7	1268.13	1254.22	1369.2	1458.65	1346.68	0.0222048	0.844071	0.999913	0.974292	1
Ankar	0	0.784112	0	0	0	0	1.1402	1.80752	0	0.414648	1.50277	0.701939	0.999913	0.728303	1
Rpl37a	1957.39	1157.35	1457.67	1782.1	1368.1	1129.13	1751.34	1603.27	1478.3	1520.52	0.0808298	0.723287	0.999913	0.743651	1
Igfbp2	1658.45	1003.66	842.005	1606.4	1149.63	984.087	1696.62	929.97	1188.25	1228.79	0.123043	0.691933	0.999913	0.918112	1
Igfbp5	30129.9	17553.1	30844	32805.7	16516.5	17494	33430.6	15109.1	15480	23262.6	-0.294684	0.427546	0.999913	0.70059	1
Tnp1	0	0.784112	0	0	0	0	0	2.71128	0	0.388377	1.39506	0.72741	0.999913	0.75287	1
1700027A15Rik	0	0.784112	0	0	0.954047	0	2.2804	1.80752	0.935632	0.751301	2.26556	0.322928	0.999913	0.466118	1
Pinc	6.20213	5.48878	45.6397	2.39048	0	16.1161	4.56079	6.32633	0.935632	9.73998	-2.2809	0.0878899	0.999913	0.191452	1
D530049I02Rik	0	0	0	0	0	2.01451	0	0.903761	0	0.324252	0.991689	0.807979	0.999913	0.810921	1
6030407O03Rik	13.6447	28.228	19.5599	19.1238	45.7943	20.1451	17.103	28.0166	37.4253	25.449	0.415724	0.437748	0.999913	0.644377	1
Tns1	2985.7	2943.56	2694.6	3249.85	3087.3	2566.48	3337.36	2652.54	3059.52	2952.99	0.0692875	0.609269	0.999913	0.873784	1
Rufy4	127.764	100.366	126.673	142.233	115.44	98.7109	133.403	113.874	105.726	118.243	-0.00513917	0.981706	0.999913	0.997317	1
Cxcr2	59.5404	136.435	821.514	72.9095	87.7724	193.393	76.3933	148.217	67.3655	184.838	-1.801	0.0580932	0.999913	0.107583	1
Cxcr1	0	0	5.58853	0	0	0	0	0	0	0.620948	-3.36151	0.395148	0.999913	0.451629	1
Arpc2	3564.98	3191.34	4101.98	3493.68	3077.76	3421.64	3582.5	3231.85	3169.92	3426.18	-0.121128	0.333063	0.999913	0.536184	1
Gpbar1	1.24043	0	0	0	0	0	1.1402	0	0	0.264514	0.0299399	0.994146	0.999913	0.908979	1
Aamp	2834.37	2061.43	2580.97	2538.69	2227.7	2123.29	2531.24	2171.74	2311.95	2375.71	-0.0914129	0.539176	0.999913	0.708096	1
Pnkd	860.855	548.878	562.579	1024.32	664.017	578.164	1076.35	635.344	625.938	730.716	0.245698	0.417076	0.999913	0.692285	1
Tmbim1	844.73	743.338	1170.8	846.229	766.1	796.738	806.12	796.213	733.535	833.756	-0.240205	0.177565	0.999913	0.352159	1
Catip	457.717	344.225	318.546	337.057	285.26	284.046	394.509	228.651	232.972	320.332	-0.388999	0.124472	0.999913	0.264258	1
Slc11a1	45.8957	71.3542	706.018	77.6905	75.3698	106.769	57.0099	102.125	64.5586	145.199	-1.87965	NA	NA	NA	NA
Ctdsp1	2639.63	1425.52	1959.71	2384.5	1615.2	1575.34	2742.18	1534.59	1488.59	1929.47	-0.0633655	0.835064	0.999913	0.934444	1
Vil1	19.8468	8.62523	14.9027	19.1238	14.3107	72.5223	18.2432	17.1715	12.1632	21.8788	0.147473	0.833146	0.999913	0.0948596	1
Usp37	967.532	1313.39	1337.52	1054.2	1223.09	1302.38	1072.93	1285.15	1240.65	1199.65	-0.0089002	0.956889	0.999913	0.994864	1
Rqcd1	1410.36	1373.76	1402.72	1341.06	1311.82	1371.88	1443.49	1255.32	1375.38	1365.09	-0.0399627	0.650902	0.999913	0.80459	1
Plcd4	33.4915	57.2402	46.5711	43.0286	68.6914	65.4715	36.4863	57.8407	75.7862	53.8453	0.303394	0.418665	0.999913	0.590737	1
Zfp142	992.34	916.627	944.461	927.505	1059.95	854.151	990.832	947.141	903.82	948.536	-0.00540606	0.962616	0.999913	0.998725	1
Bcs1l	240.643	237.586	201.187	233.071	231.834	240.734	188.133	215.095	242.329	225.623	-0.0695133	0.664649	0.999913	0.736302	1
Rnf25	1206.93	1098.54	1195.01	1075.71	1196.38	1091.86	1175.54	1133.32	1152.7	1147.33	-0.0151343	0.869685	0.999913	0.826733	1
Stk36	1522	1912.45	1928.97	1590.86	2130.39	1911.77	1547.25	2187.1	2121.08	1872.43	0.126471	0.493727	0.999913	0.790642	1
Ttll4	1025.83	1325.93	1360.81	1269.34	1349.98	1398.07	1143.62	1294.19	1354.79	1280.28	0.0296036	0.833918	0.999913	0.71003	1
Cyp27a1	544.547	635.915	760.971	507.976	673.558	625.505	454.939	702.222	658.685	618.257	-0.0961753	0.651951	0.999913	0.862261	1
Prkag3	14.8851	11.7617	10.2456	7.17143	14.3107	8.05803	10.2618	17.1715	8.42069	11.3652	-0.0232755	0.968111	0.999913	0.860632	1
Wnt6	86.8298	74.4906	72.6509	78.8857	88.7264	74.5368	99.1973	52.4181	83.2712	79.0008	0.00305296	0.991344	0.999913	0.975803	1
Wnt10a	14.8851	4.70467	4.65711	13.1476	3.81619	6.04352	6.84119	7.23009	1.87126	7.02186	-0.576186	0.519108	0.999913	0.784422	1
Cdk5r2	1987.16	707.269	760.971	2012.78	748.927	611.403	1999.91	749.218	701.724	1142.15	-0.00176016	0.998001	0.999913	0.998462	1
Fev	0	0	0	0	0	0	0	0.903761	0	0.100418	0.991705	0.807976	0.999913	1	1
Cryba2	7.44255	7.05701	4.65711	9.56191	4.77024	5.03627	9.12159	7.23009	2.8069	6.40929	-0.00881123	0.990838	0.999913	0.99907	1
Ccdc108	6403.08	6496.37	6739.77	6034.76	6732.71	6171.44	6089.8	6348.92	6405.34	6380.24	-0.0596055	0.43535	0.999913	0.695376	1
Ihh	19.8468	14.114	21.4227	32.2714	21.9431	15.1088	18.2432	18.0752	23.3908	20.4907	0.120772	0.792811	0.999913	0.773202	1
Nhej1	63.2617	76.0589	85.6908	46.6143	92.5426	93.6746	80.9541	94.8949	74.8505	78.7269	0.15241	0.622853	0.999913	0.881422	1
Slc23a3	78.1468	65.0813	72.6509	64.5429	73.4617	67.486	67.2717	85.8573	57.0735	70.1747	-0.0301438	0.904295	0.999913	0.969335	1
Cnppd1	3273.48	2684.8	3194.78	3382.52	2902.21	2554.4	3471.9	2887.52	2779.76	3014.6	-0.00209655	0.989146	0.999913	0.934531	1
Fam134a	3698.95	2742.82	3123.99	3504.44	3235.17	2756.85	3807.12	3011.33	2938.82	3202.17	0.0288473	0.863623	0.999913	0.97139	1
Zfand2b	764.102	653.165	743.274	712.362	756.56	642.628	809.541	779.042	761.604	735.809	0.123166	0.289423	0.999913	0.37323	1
Abcb6	618.972	562.208	541.156	497.219	579.107	536.866	531.332	514.24	523.954	545.006	-0.132	0.246352	0.999913	0.49387	1
Atg9a	1926.38	1441.98	2023.98	2074.93	1736.37	1458.5	2078.58	1738.84	1733.73	1801.48	0.0421442	0.82001	0.999913	0.92065	1
Ankzf1	819.921	1078.15	1135.4	818.738	1087.61	1050.57	765.073	1134.22	1177.96	1007.52	0.0204772	0.923794	0.999913	0.963302	1
Glb1l	1193.29	1515.69	1448.36	1275.32	1625.7	1517.93	1248.52	1540.01	1667.3	1448.01	0.0995876	0.545118	0.999913	0.805102	1
Stk16	1584.02	1583.12	1672.83	1514.37	1737.32	1562.25	1510.76	1811.14	1686.01	1629.09	0.0498603	0.645929	0.999913	0.847863	1
Tuba4a	1956.15	1328.29	1371.05	1839.47	1447.29	1395.05	2047.8	1495.72	1497.95	1597.64	0.115465	0.583282	0.999913	0.828603	1
A630095N17Rik	0	1.56822	0	0	0	1.00725	1.1402	0	0	0.412853	-0.651025	0.870338	0.999913	0.985277	1
Dnajb2	1648.53	1516.47	1601.11	1558.59	1664.81	1429.29	1571.19	1665.63	1449.29	1567.21	-0.0236788	0.820868	0.999913	0.946169	1
Ptprn	493.689	318.349	214.227	444.629	503.737	342.466	404.77	419.345	440.683	397.988	0.305141	0.285582	0.999913	0.441171	1
Resp18	45.8957	49.399	47.5025	47.8095	20.989	40.2901	47.8883	30.7279	34.6184	40.569	-0.343831	0.355856	0.999913	0.502516	1
Dnpep	1120.1	1027.97	1157.76	975.314	1048.5	977.036	936.103	1023.96	1102.17	1040.99	-0.108667	0.310458	0.999913	0.394908	1
Des	43.4149	44.6944	42.8454	19.1238	27.6674	33.2394	54.7295	26.2091	39.2965	36.8023	-0.133939	0.718979	0.999913	0.164257	1
Gm15179	0	0	0.931422	0	0	1.00725	0	0.903761	0.935632	0.419785	0.845849	0.790919	0.999913	0.947503	1
Speg	441.591	343.441	413.551	439.848	427.413	387.793	412.752	363.312	380.802	401.167	-0.0481427	0.738109	0.999913	0.710673	1
Gmppa	1459.98	1216.16	1402.72	1374.52	1191.61	1116.04	1384.2	1278.82	1192.93	1290.78	-0.0804524	0.537775	0.999913	0.529194	1
Asic4	0	11.7617	9.31422	2.39048	0.954047	2.01451	7.98139	1.80752	2.8069	4.33675	-0.791562	0.508184	0.999913	0.295551	1
Chpf	1070.49	440.671	667.829	1044.64	627.763	539.888	1066.09	554.909	532.375	727.183	-0.0164662	0.96601	0.999913	0.994842	1
Tmem198	172.419	126.242	114.565	169.724	165.05	136.987	159.628	163.581	147.83	150.669	0.198319	0.343643	0.999913	0.553567	1
Obsl1	724.408	586.516	673.418	747.024	706.949	639.606	737.708	689.57	654.007	684.356	0.0708546	0.581665	0.999913	0.795854	1
Inha	480.045	315.997	343.695	435.067	353.952	320.307	506.248	362.408	348.991	385.19	0.0972046	0.674683	0.999913	0.835851	1
Stk11ip	3091.14	3152.91	3598.08	3153.04	3400.23	3118.46	3046.61	3349.34	3347.69	3250.83	-0.014473	0.884965	0.999913	0.968328	1
Slc4a3	756.659	709.621	809.405	811.567	803.308	775.585	785.597	856.765	967.443	808.439	0.199274	0.0909004	0.999913	0.228454	1
Gm17751	1.24043	0	0	0	0.954047	2.01451	0	0.903761	0.935632	0.672041	0.858776	0.73626	0.999913	0.851931	1
Epha4	331.194	335.6	339.037	370.524	316.744	318.292	307.854	253.053	305.016	319.701	-0.218424	0.123495	0.999913	0.216179	1
Pax3	576.798	482.229	365.117	490.048	493.243	458.3	530.192	387.713	396.708	464.483	-0.115005	0.572434	0.999913	0.776985	1
Sgpp2	1873.04	1296.14	1055.3	2086.89	1435.84	1190.57	1844.84	1392.7	1565.31	1526.74	0.185678	0.481748	0.999913	0.752201	1
Farsb	1581.54	2009.68	1948.53	1537.08	1758.31	1907.74	1625.92	1793.06	1952.66	1790.5	-0.0451145	0.754267	0.999913	0.819351	1
Mogat1	69.4638	89.3888	43.7768	60.9571	94.4507	95.6891	62.7109	90.3761	72.9793	75.5325	0.157516	0.64215	0.999913	0.656789	1
Acsl3	2786	2872.99	2405.86	2569.76	2376.53	2793.11	2642.98	2277.48	2513.11	2581.98	-0.117881	0.323293	0.999913	0.613997	1
Utp14b	596.645	665.711	591.453	681.286	692.638	722.201	599.744	624.499	635.294	645.497	0.00285198	0.977713	0.999913	0.140087	1
Kcne4	135.206	174.073	213.296	94.4238	174.591	203.465	93.4963	152.736	119.761	151.227	-0.513509	0.118875	0.999913	0.282814	1
Scg2	1405.4	1176.17	675.281	1190.46	1044.68	1008.26	1323.77	1045.65	1284.62	1128.25	0.166598	0.502735	0.999913	0.731124	1
Ap1s3	745.496	623.369	660.378	736.267	637.304	611.403	617.987	617.269	633.423	653.655	-0.11608	0.349886	0.999913	0.627008	1
Wdfy1	4378.7	2444.08	2677.84	4308.83	2483.39	2746.78	3001	2347.07	2617.9	3000.62	-0.25384	0.349804	0.999913	0.557322	1
Mrpl44	506.094	498.695	419.14	448.214	442.678	418.01	464.061	436.516	469.687	455.899	-0.0547672	0.656909	0.999913	0.621534	1
Serpine2	12307.5	12112.2	12067.5	12796.2	11683.3	11777.8	12425.9	11968.5	12144.5	12142.6	0.00203858	0.975859	0.999913	0.984287	1
Fam124b	28.5298	30.5804	16.7656	22.7095	40.07	51.3699	20.5236	24.4015	37.4253	30.264	0.123997	0.789799	0.999913	0.377893	1
Cul3	4393.59	5069.28	4505.29	4448.68	4575.61	5058.43	4406.87	4662.5	4395.6	4612.87	-0.0533091	0.58658	0.999913	0.780742	1
1700016L21Rik	0	0.784112	0	2.39048	0	2.01451	2.2804	0	0.935632	0.933903	1.59614	0.508847	0.999913	0.65183	1
Dock10	547.028	828.022	1098.15	505.586	811.894	812.854	554.136	779.946	753.184	743.422	-0.245265	0.389989	0.999913	0.639133	1
Nyap2	457.717	661.79	536.499	510.367	600.096	614.425	480.023	679.628	623.131	573.742	0.105109	0.587624	0.999913	0.862791	1
Irs1	1461.22	1598.02	1863.77	1625.52	1673.4	1661.97	1598.56	1571.64	1642.97	1633.01	-0.0335163	0.763749	0.999913	0.919517	1
Rhbdd1	743.015	698.644	788.914	809.176	705.995	719.179	806.12	683.243	641.843	732.903	-0.0668329	0.609995	0.999913	0.837365	1
Col4a4	35.9723	44.6944	40.9825	38.2476	44.8402	42.3047	25.0844	41.573	53.331	40.7811	-0.016157	0.962749	0.999913	0.985412	1
Col4a3	24.8085	28.228	46.5711	27.4905	27.6674	43.3119	19.3834	38.8617	36.4896	32.5347	-0.0684956	0.875081	0.999913	0.986507	1
Mff	1489.75	1659.18	1572.24	1467.75	1607.57	1744.56	1425.25	1641.23	1654.2	1584.64	-0.000277545	0.998057	0.999913	0.955601	1
Tm4sf20	0	0.784112	0	0	0	0	0	0	0	0.0871235	-0.931841	0.819361	0.999913	1	1
Agfg1	1595.19	1658.4	1698.91	1730.7	1532.2	1800.97	1552.95	1588.81	1667.3	1647.27	-0.0426055	0.659414	0.999913	0.746131	1
Slc19a3	7.44255	32.9327	34.4626	17.9286	37.2079	39.2829	21.6638	23.4978	30.8759	27.255	0.00444188	0.993812	0.999913	0.80706	1
Ccl20	40.934	148.197	997.552	27.4905	32.4376	449.235	33.0658	145.505	43.0391	213.051	-2.42032	0.0833085	0.999913	0.240459	1
Daw1	112.879	158.391	125.742	129.086	131.659	121.878	125.422	82.2422	97.3057	120.511	-0.393869	0.0903701	0.999913	0.198012	1
Sphkap	814.959	707.269	454.534	803.2	624.901	556.004	771.914	606.424	773.768	679.219	0.123355	0.60943	0.999913	0.845572	1
Pid1	444.072	387.351	357.666	519.929	470.345	402.901	547.295	386.81	500.563	446.326	0.271361	0.136263	0.999913	0.282885	1
Dner	1719.23	1768.17	1158.69	1692.46	1823.18	1510.88	1679.51	1634	1774.89	1640.11	0.131386	0.454114	0.999913	0.720973	1
Trip12	9418.55	11425.3	10527.9	10604.2	10741.6	10917.6	9911.74	10299.3	10621.3	10496.4	-0.0252851	0.78878	0.999913	0.782967	1
Fbxo36	554.47	464.194	432.18	558.176	478.932	472.402	573.52	470.859	516.469	502.356	0.107107	0.481168	0.999913	0.779784	1
Slc16a14	4.9617	12.5458	4.65711	19.1238	4.77024	2.01451	13.6824	9.94137	4.67816	8.48612	0.324343	0.726128	0.999913	0.940147	1
A530032D15Rik	7.44255	5.48878	9.31422	2.39048	2.86214	2.01451	1.1402	2.71128	0.935632	3.81109	-2.18679	0.0302441	0.999913	0.0493449	1
Gm7609	8.68298	15.6822	6.51995	5.97619	4.77024	5.03627	6.84119	2.71128	1.87126	6.45462	-1.4886	0.0671989	0.999913	0.153168	1
C130026I21Rik	11.1638	29.0121	23.2855	13.1476	11.4486	16.1161	10.2618	8.13385	0.935632	13.7228	-1.74831	0.0149066	0.999913	0.0532341	1
Sp110	219.555	214.063	526.253	206.776	158.372	261.886	201.815	182.56	196.483	240.862	-0.725709	0.0425408	0.999913	0.0830806	1
Sp140	145.13	210.926	522.527	151.795	175.545	207.494	98.0571	150.024	143.152	200.517	-1.16706	0.00604102	0.999913	0.0200424	1
Sp100	607.808	642.972	1224.82	493.633	490.38	700.041	442.397	498.876	407	611.992	-0.87703	0.002042	0.861146	0.00698256	1
A630001G21Rik	112.879	188.971	281.289	81.2762	154.556	248.792	98.0571	179.848	222.68	174.261	-0.220609	0.634288	0.999913	0.824831	1
9930111H07Rik	6.20213	0	0	0	0	0	0	0	0	0.689125	-3.49077	0.376749	0.999913	0.433098	1
Cab39	3872.61	4224.79	4112.23	3871.38	4146.29	4291.91	3841.33	3944.01	3829.54	4014.9	-0.0725295	0.355507	0.999913	0.511927	1
Itm2c	3543.9	3018.05	3567.34	3557.03	3120.69	2807.22	3452.52	3112.55	3072.61	3250.21	-0.0716065	0.577557	0.999913	0.743432	1
4933407L21Rik	94.2723	101.935	70.788	93.2286	104.945	113.82	100.337	114.778	118.825	101.437	0.32449	0.144946	0.999913	0.33145	1
Gpr55	4.9617	7.84112	21.4227	1.19524	6.67833	5.03627	4.56079	9.94137	9.35632	7.8882	-0.520195	0.530013	0.999913	0.281441	1
Spata3	0	0	0	0	0	0	0	0	0	0	NA	NA	NA	NA	NA
2810459M11Rik	99.234	72.9224	87.5536	108.767	78.2319	93.6746	117.44	74.1084	72.9793	89.4346	0.0262282	0.925303	0.999913	0.909742	1
Psmd1	4272.02	4564.32	4361.85	4449.87	4048.98	4230.47	4439.93	4037.1	4404.02	4312.06	-0.0356151	0.665524	0.999913	0.807589	1
Htr2b	11.1638	10.9776	15.8342	5.97619	3.81619	3.02176	5.70099	6.32633	13.0988	8.4351	-0.588061	0.365638	0.999913	0.0816101	1
Armc9	1139.95	1137.75	1109.32	1164.16	1201.15	1157.33	1111.69	1227.31	1117.14	1151.76	0.0300211	0.724261	0.999913	0.799497	1
B3gnt7	205.911	138.004	251.484	167.333	111.624	139.001	171.03	90.3761	111.34	154.011	-0.678139	0.0339494	0.999913	0.0809173	1
Ncl	13536.8	12142.8	11014.1	13452.4	10844.7	11743.6	14417.8	10703.2	11237.9	12121.5	-0.0132379	0.932433	0.999913	0.986345	1
Gm24148	11.1638	12.5458	11.1771	2.39048	7.63238	12.087	9.12159	18.0752	9.35632	10.3944	0.0726311	0.910928	0.999913	0.52564	1
C130036L24Rik	23.5681	39.2056	26.0798	13.1476	30.5295	31.2249	21.6638	49.7068	39.2965	30.4914	0.313698	0.511775	0.999913	0.505538	1
Nmur1	1.24043	4.70467	5.58853	1.19524	0.954047	1.00725	5.70099	1.80752	2.8069	2.7784	-0.219713	0.838501	0.999913	0.282191	1
1700019O17Rik	12.4043	13.3299	15.8342	13.1476	15.2648	16.1161	20.5236	17.1715	21.5195	16.1457	0.502918	0.254726	0.999913	0.47318	1
Ptma	31465.9	25810.6	24030.7	31826.8	26243.9	26407.2	32086.3	27843.1	29032.7	28305.2	0.129856	0.359649	0.999913	0.654729	1
Pde6d	3232.55	3032.16	3191.05	3163.8	3197.97	3002.62	3134.41	3258.06	2783.5	3110.68	-0.0430716	0.640112	0.999913	0.892346	1
Cops7b	898.068	737.065	746.069	860.571	731.754	730.259	817.522	759.159	804.643	787.235	0.00224515	0.986158	0.999913	0.950405	1
Nppc	4.9617	2.35234	9.31422	10.7571	17.1729	3.02176	10.2618	7.23009	4.67816	7.75	0.414627	0.636295	0.999913	0.570748	1
Dis3l2	972.493	664.143	730.234	986.071	726.03	732.273	933.822	677.821	727.922	794.534	-0.0157914	0.940411	0.999913	0.952425	1
Alppl2	0	0	0	1.19524	0	0	0	0	0	0.132804	0.0299159	0.99415	0.999913	0.957775	1
Alpi	0	0	0	2.39048	0.954047	0	2.2804	0	0	0.624991	2.06423	0.574805	0.999913	0.665883	1
Akp3	0	0	0	0	0	0	0	1.80752	0	0.200836	1.7772	0.660678	0.999913	0.786044	1
Ecel1	16.1255	3.92056	11.1771	11.9524	11.4486	4.02901	17.103	3.61504	13.0988	10.2744	0.129348	0.873077	0.999913	0.936463	1
Prss56	8.68298	16.4663	52.1596	10.7571	8.58643	14.1016	9.12159	9.03761	6.54942	15.0514	-1.65613	0.0223515	0.999913	0.0483231	1
Chrnd	97.9936	52.5355	40.9825	64.5429	59.1509	54.3917	69.5521	39.7655	56.1379	59.4503	-0.202358	0.597617	0.999913	0.86969	1
Chrng	2.48085	0.784112	1.86284	1.19524	0	0	0	2.71128	0	1.00381	-0.861979	0.690756	0.999913	0.666191	1
Eif4e2	1295	1162.84	1360.81	1118.74	1296.55	1309.43	1291.84	1308.65	1316.43	1273.37	0.0375569	0.73119	0.999913	0.806686	1
Efhd1	177.381	91.7411	95.005	162.552	103.991	77.5585	208.656	114.778	118.825	127.832	0.284068	0.468495	0.999913	0.618553	1
Gigyf2	3017.95	3003.15	3027.12	3284.51	2861.19	2942.19	3250.71	2881.19	2911.69	3019.97	-0.00114908	0.990314	0.999913	0.996813	1
Kcnj13	359.723	472.819	384.677	338.252	577.199	432.112	350.041	514.24	477.172	434.026	0.13979	0.559743	0.999913	0.789694	1
3110079O15Rik	31.0106	0.784112	27.9426	47.8095	28.6214	20.1451	52.4491	18.979	26.1977	28.2155	0.718724	0.40728	0.999913	0.656501	1
Ngef	207.151	241.506	186.284	211.557	236.604	212.531	213.217	252.149	233.908	221.656	0.138093	0.401936	0.999913	0.699171	1
Neu2	318.789	370.885	376.294	320.324	378.757	349.517	263.386	463.629	397.644	359.914	0.0783973	0.716822	0.999913	0.883198	1
Inpp5d	298.942	317.565	792.64	351.4	343.457	368.655	363.723	309.99	338.699	387.23	-0.478121	0.160684	0.999913	0.307774	1
Atg16l1	984.898	1177.74	1196.88	937.067	1156.31	1133.16	1005.65	1250.8	1291.17	1125.96	0.078256	0.610532	0.999913	0.670476	1
Scarna6	11.1638	4.70467	3.72569	7.17143	7.63238	2.01451	4.56079	7.23009	3.74253	5.77177	-0.291594	0.734166	0.999913	0.941644	1
Sag	8.68298	39.2056	27.0112	29.881	22.8971	27.1958	4.56079	28.9203	31.8115	24.4629	-0.202854	0.773649	0.999913	0.919458	1
Dgkd	2753.74	3478.32	3643.72	3044.27	3571.95	3463.95	2868.74	3671.98	3729.43	3358.46	0.0562917	0.722936	0.999913	0.939048	1
Usp40	1443.86	1789.34	1502.38	1523.93	1647.64	1801.98	1503.92	1615.02	1723.43	1616.83	0.0313375	0.806378	0.999913	0.860599	1
Ugt1a10	0	0	0.931422	0	0	0	0	0.903761	0	0.203909	0.0299399	0.994146	0.999913	0.949436	1
Ugt1a9	0	0	0	0	0.954047	1.00725	0	0	0	0.217922	0.0299091	0.994152	0.999913	0.752541	1
Ugt1a7c	280.336	329.327	262.661	409.967	276.674	284.046	368.284	268.417	261.041	304.528	0.037793	0.866003	0.999913	0.782187	1
Ugt1a6b	45.8957	36.0691	26.0798	27.4905	39.1159	37.2684	51.3089	20.7865	12.1632	32.9087	-0.367806	0.489792	0.999913	0.760875	1
Ugt1a6a	133.966	96.4458	102.456	117.133	77.2778	88.6383	160.768	84.9535	78.5931	104.47	-0.0389637	0.906554	0.999913	0.760145	1
Ugt1a5	0	0	0	0	0	0	1.1402	0	0	0.126689	0.991705	0.807976	0.999913	0.983643	1
Ugt1a2	1.24043	2.35234	0	3.58571	0.954047	2.01451	0	0.903761	0.935632	1.33182	-0.938048	0.608603	0.999913	0.598513	1
Dnajb3	58.3	42.342	31.6683	52.5905	34.3457	43.3119	54.7295	65.0708	36.4896	46.5387	0.251397	0.49325	0.999913	0.711952	1
Ugt1a1	14.8851	14.8981	22.3541	27.4905	15.2648	14.1016	6.84119	19.8827	11.2276	16.3273	-0.443584	0.433574	0.999913	0.59129	1
Mroh2a	83.1085	109.776	87.5536	70.5191	128.796	99.7181	69.5521	115.681	125.375	98.8977	0.147712	0.641157	0.999913	0.894549	1
Hjurp	951.406	1236.54	1086.04	815.152	1369.06	1280.22	865.41	1480.36	1438.07	1169.14	0.208813	0.418791	0.999913	0.716223	1
6430706D22Rik	0	0	0	0	0	0	0	0	0	0	NA	NA	NA	NA	NA
A730008H23Rik	3.72128	0	0	1.19524	0.954047	1.00725	2.2804	1.80752	2.8069	1.53029	1.04049	0.528158	0.999913	0.737018	1
Trpm8	3.72128	4.70467	10.2456	5.97619	1.90809	3.02176	2.2804	5.42256	1.87126	4.35021	-0.957864	0.317612	0.999913	0.537923	1
Spp2	0	1.56822	0	0	0	0	0	0	0.935632	0.278206	-0.650159	0.87259	0.999913	0.866672	1
Glrp1	1.24043	0.784112	1.86284	0	3.81619	0	0	1.80752	0	1.05679	-1.05467	0.656577	0.999913	0.881969	1
Gm19589	0	0	0	1.19524	0	0	0	0	0	0.132804	0.0299159	0.99415	0.999913	0.957775	1
Arl4c	709.523	571.618	893.233	745.829	496.105	625.505	712.624	529.604	500.563	642.734	-0.319809	0.169874	0.999913	0.368619	1
Platr5	1.24043	1.56822	0.931422	0	0	1.00725	1.1402	1.80752	2.8069	1.16688	0.62485	0.689229	0.999913	0.418952	1
1700067G17Rik	2.48085	0	0.931422	0	0	0	0	0	0.935632	0.4831	-1.6618	0.661697	0.999913	0.688311	1
Sh3bp4	1185.85	982.492	1133.54	1226.31	984.577	956.891	1288.42	946.238	881.365	1065.08	-0.0838516	0.648062	0.999913	0.895084	1
C030007H22Rik	0	0	0	0	0	0	0	0	0	0	NA	NA	NA	NA	NA
Agap1	4528.79	3889.19	4033.99	4773.78	4193.99	3947.43	4922.24	3869	4076.55	4248.33	0.0474342	0.727077	0.999913	0.912881	1
4933400F21Rik	0	0	0	0	0	0	0	0.903761	0	0.100418	0.991705	0.807976	0.999913	1	1
Gbx2	0	2.35234	3.72569	1.19524	0.954047	0	3.42059	0.903761	0	1.39463	-0.561901	0.759742	0.999913	0.733189	1
Asb18	0	0	0	0	0	0	0	0	0	0	NA	NA	NA	NA	NA
Iqca	558.191	363.044	315.752	504.391	289.076	271.958	500.547	183.463	200.225	354.072	-0.485161	0.241982	0.999913	0.5061	1
Ackr3	751.698	736.281	768.423	805.591	769.916	688.962	785.597	799.828	931.889	782.02	0.158711	0.177776	0.999913	0.304866	1
Cops8	1111.42	1016.99	1201.53	1105.6	1074.26	1084.81	1112.83	1056.5	1030.13	1088.23	-0.0574436	0.563831	0.999913	0.846558	1
Col6a3	5678.67	3599.07	4544.41	5854.28	4182.54	3718.78	6109.18	3462.31	4075.61	4580.54	-0.0183343	0.944839	0.999913	0.997559	1
Mlph	1750.24	1558.03	1510.77	1620.74	1437.75	1333.6	1606.54	1256.23	1291.17	1485.01	-0.214453	0.130592	0.999913	0.309798	1
Prlh	0	0.784112	4.65711	0	2.86214	0	1.1402	1.80752	1.87126	1.45804	-0.189829	0.918502	0.999913	0.889488	1
Rab17	234.44	177.209	181.627	188.848	159.326	153.103	137.964	171.715	145.023	172.139	-0.374788	0.0553147	0.999913	0.149117	1
Lrrfip1	2812.04	2558.56	3199.43	2749.05	2447.13	2616.85	2869.88	2394.97	2462.58	2678.94	-0.149566	0.239453	0.999913	0.430769	1
Rbm44	14.8851	10.1935	3.72569	5.97619	13.3567	2.01451	11.402	9.03761	10.292	8.98702	0.107783	0.891527	0.999913	0.804841	1
Ramp1	311.347	196.812	255.209	256.976	221.339	222.603	237.161	233.17	219.873	239.388	-0.138726	0.47857	0.999913	0.745377	1
Ube2f	1219.34	1136.96	1242.52	1270.54	1071.4	1176.47	1295.27	1187.54	1130.24	1192.25	0.00556473	0.959664	0.999913	0.931348	1
Scly	333.674	264.246	356.734	365.743	337.733	294.118	304.433	330.776	275.076	318.059	-0.0656527	0.704983	0.999913	0.752746	1
Espnl	22.3277	18.0346	49.3653	17.9286	29.5755	20.1451	9.12159	11.7489	20.5839	22.0923	-1.10648	0.0499759	0.999913	0.147094	1
Klhl30	35.9723	27.4439	25.1484	16.7333	30.5295	14.1016	10.2618	18.0752	14.9701	21.4707	-1.01174	0.0336953	0.999913	0.102143	1
Fam132b	43.4149	34.5009	52.1596	60.9571	36.2538	32.2321	57.0099	50.6106	41.1678	45.3674	0.194652	0.582026	0.999913	0.803606	1
Ilkap	1498.43	1699.95	1569.45	1378.11	1606.62	1656.93	1396.74	1641.23	1669.17	1568.51	-0.0185848	0.88138	0.999913	0.95254	1
1700020N18Rik	16.1255	7.05701	5.58853	14.3429	9.54047	7.05078	10.2618	4.5188	3.74253	8.69203	-0.627944	0.404084	0.999913	0.573544	1
Hes6	1493.47	1060.12	834.554	1304	1236.45	994.159	1261.06	1148.68	1290.24	1180.3	0.128316	0.551897	0.999913	0.837775	1
Per2	2467.21	2441.72	2182.32	2690.48	2671.33	2547.34	2483.35	2600.12	2808.77	2543.63	0.154979	0.0993092	0.999913	0.162022	1
Traf3ip1	3780.82	4249.1	4175.56	3921.58	4306.57	3874.9	3645.21	4189.84	4035.38	4019.88	-0.0403184	0.687216	0.999913	0.918623	1
Asb1	585.481	696.291	763.766	584.471	764.192	757.455	596.324	774.523	781.253	700.417	0.0729272	0.68426	0.999913	0.920024	1
Twist2	21.0872	8.62523	13.9713	22.7095	12.4026	11.0798	14.8226	6.32633	10.292	13.4796	-0.464522	0.450906	0.999913	0.632892	1
Hdac4	527.181	522.218	627.778	592.838	547.623	475.424	547.295	527.796	523.018	543.464	-0.0705209	0.604352	0.999913	0.861295	1
Ndufa10	2106.24	1504.71	1504.25	2025.93	1519.8	1422.24	2050.08	1524.64	1439	1677.43	-0.0285736	0.89474	0.999913	0.980601	1
Olfr1416	53.3383	57.2402	43.7768	76.4952	62.0131	40.2901	61.5707	53.3219	53.331	55.7086	0.120528	0.697401	0.999913	0.801754	1
Olfr1415	23.5681	50.1832	38.1883	43.0286	40.07	51.3699	41.0471	54.2256	67.3655	45.4496	0.522938	0.148791	0.999913	0.347644	1
Olfr1414	97.9936	89.3888	117.359	120.719	106.853	81.5875	83.2345	93.0874	88.885	97.6787	-0.197594	0.396309	0.999913	0.594855	1
Olfr1413	16.1255	21.171	13.0399	14.3429	24.8052	28.2031	20.5236	28.9203	23.3908	21.1692	0.528545	0.239774	0.999913	0.470248	1
Olfr1412	60.7808	59.5925	43.7768	41.8333	66.7833	85.6166	41.0471	65.0708	80.4643	60.5517	0.191988	0.60439	0.999913	0.782121	1
Olfr1411	43.4149	40.7738	44.7082	40.6381	36.2538	35.2539	45.6079	34.3429	34.6184	39.5124	-0.176178	0.549475	0.999913	0.755354	1
Olfr1410	27.2894	37.6374	33.5312	27.4905	41.9781	39.2829	21.6638	35.2467	38.3609	33.609	-0.0480551	0.896529	0.999913	0.866405	1
Olfr12	130.245	102.719	96.8678	132.671	122.118	135.979	119.721	99.4137	135.667	119.489	0.112856	0.597368	0.999913	0.494314	1
Myeov2	617.732	361.476	428.454	582.081	496.105	405.923	592.903	554.005	455.653	499.37	0.189991	0.417469	0.999913	0.716978	1
Otos	3.72128	3.13645	0	3.58571	0.954047	2.01451	2.2804	2.71128	0.935632	2.14881	-0.19361	0.887036	0.999913	0.989376	1
Gpc1	4098.37	2468.38	2730.93	4030.34	2834.48	2497.99	4238.12	2591.08	2744.21	3137.1	0.0423304	0.877305	0.999913	0.987086	1
Ankmy1	186.064	145.845	92.2107	176.895	148.831	130.943	176.731	125.623	106.662	143.312	-0.0509869	0.868184	0.999913	0.865853	1
Dusp28	141.408	132.515	134.125	160.162	146.923	129.936	172.17	149.121	132.86	144.358	0.152952	0.402616	0.999913	0.69847	1
Rnpepl1	3104.78	2145.33	2509.25	3007.22	2577.84	2185.74	3019.25	2429.31	2522.46	2611.24	0.0392641	0.83054	0.999913	0.971653	1
9430060I03Rik	27.2894	25.8757	24.217	33.4667	27.6674	19.1378	25.0844	34.3429	22.4552	26.6151	0.0883481	0.819658	0.999913	0.974205	1
Capn10	1273.92	1242.82	1173.59	1228.7	1370.97	1229.86	1312.37	1388.18	1289.3	1278.86	0.113386	0.225278	0.999913	0.479133	1
Gpr35	27.2894	70.5701	353.94	35.8571	41.024	91.6601	23.9442	46.0918	42.1034	81.3867	-2.00932	0.00808703	0.999913	0.0204755	1
Aqp12	0	0	0.931422	0	0	1.00725	0	0	0	0.215408	-0.931849	0.81936	0.999913	0.927979	1
Kif1a	15980.4	14623.7	13215	17772	15707.4	13259.5	17604.7	15251.9	16393.2	15534.2	0.168589	0.226552	0.999913	0.480887	1
Agxt	0	0	0	0	0.954047	0	0	0.903761	0	0.206423	0.991697	0.807978	0.999913	0.931989	1
2310007B03Rik	132.726	65.8654	89.4165	84.8619	61.059	52.3772	75.2531	58.7445	54.2666	74.9522	-0.606791	0.0725541	0.999913	0.137676	1
Sned1	932.8	1449.82	1196.88	1104.4	1444.43	1496.78	1259.92	1386.37	1662.62	1326	0.266503	0.190568	0.999913	0.415901	1
Mterf4	460.198	535.548	487.133	496.024	490.38	521.757	502.827	511.529	494.949	500.039	0.0218323	0.842204	0.999913	0.974767	1
Pask	516.017	602.982	601.698	628.695	609.636	656.729	521.071	642.574	667.105	605.168	0.0889295	0.518469	0.999913	0.602571	1
Ppp1r7	1446.34	1579.2	1399.93	1589.67	1528.38	1498.79	1485.68	1521.93	1489.53	1504.38	0.022296	0.794698	0.999913	0.780777	1
Ano7	48.3766	41.5579	49.3653	35.8571	31.4836	31.2249	42.1873	27.1128	26.1977	37.0404	-0.553445	0.0891227	0.999913	0.163333	1
Hdlbp	30127.4	31065.7	31673	33216.9	30497.1	30949.9	34069.1	30244.4	32288.7	31570.2	0.0568279	0.477846	0.999913	0.777248	1
2020-09-02	4899.68	6414.03	6015.12	4859.84	5870.25	6580.39	4964.42	6207.03	6016.11	5758.54	-0.0119482	0.94242	0.999913	0.996943	1
Farp2	604.087	659.438	567.236	643.038	603.912	666.802	728.587	653.419	611.903	637.602	0.120655	0.320421	0.999913	0.610447	1
Stk25	3308.21	3705.71	3798.34	3322.76	3831.45	3570.71	3262.11	3717.17	4046.61	3618.12	0.0281416	0.814637	0.999913	0.943012	1
Bok	405.619	343.441	380.951	335.862	479.886	344.481	387.667	407.596	391.094	386.289	0.0726473	0.674495	0.999913	0.914999	1
Thap4	677.272	555.935	614.738	634.671	574.337	556.004	644.212	502.491	531.439	587.9	-0.138655	0.342115	0.999913	0.636865	1
Atg4b	1417.81	1467.86	1581.55	1374.52	1557.01	1418.21	1321.49	1493.92	1500.75	1459.24	-0.0493854	0.637359	0.999913	0.884304	1
Dtymk	553.23	610.823	565.373	542.638	697.409	654.715	509.669	747.41	716.694	621.996	0.191491	0.285638	0.999913	0.552683	1
Ing5	545.787	588.084	717.195	492.438	605.82	689.969	592.903	604.616	645.586	609.155	-0.00703912	0.966568	0.999913	0.95049	1
D2hgdh	627.655	578.675	610.081	654.991	691.684	603.345	591.763	648.9	670.848	630.882	0.0764751	0.491079	0.999913	0.625874	1
Gal3st2	198.468	239.154	113.633	204.386	280.49	206.487	238.301	254.861	239.522	219.478	0.409699	0.1378	0.999913	0.300758	1
Gm9994	132.726	174.073	98.7307	161.357	215.615	160.153	141.385	148.217	157.186	154.382	0.136645	0.585104	0.999913	0.252821	1
Gm6086	692.157	844.488	548.607	747.024	904.437	764.506	622.548	879.359	860.781	762.656	0.180384	0.381368	0.999913	0.544634	1
Neu4	3.72128	13.3299	11.1771	10.7571	8.58643	17.1233	11.402	20.7865	21.5195	13.1559	0.896591	0.145813	0.999913	0.324045	1
Pdcd1	18.6064	25.0916	44.7082	13.1476	21.9431	28.2031	12.5422	21.6903	31.8115	24.1938	-0.419002	0.432851	0.999913	0.609825	1
4930440C22Rik	0	0	0	0	0	0	0	0	0	0	NA	NA	NA	NA	NA
Fam174a	766.583	574.754	509.488	686.067	588.647	550.968	656.754	642.574	604.418	620.028	0.0433558	0.80661	0.999913	0.938844	1
St8sia4	239.402	441.455	575.618	256.976	441.724	578.164	253.124	415.73	451.91	406.012	-0.165587	0.662395	0.999913	0.865157	1
4930598F16Rik	0	0	0	0	0	0	0	0	0	0	NA	NA	NA	NA	NA
1700063A18Rik	0	0	0	0	0	0	0	0	0	0	NA	NA	NA	NA	NA
4930533P14Rik	0	0	0	0	0	0	0	0	0	0	NA	NA	NA	NA	NA
Slco4c1	843.489	950.344	572.824	958.581	859.597	874.296	770.774	815.192	793.416	826.501	0.00766925	0.967224	0.999913	0.526445	1
Panct2	869.538	1244.39	870.879	1051.81	1144.86	1132.15	872.252	1285.15	1123.69	1066.08	0.135967	0.488644	0.999913	0.690311	1
Slco6b1	0	0	0	0	0	0	0	0	0	0	NA	NA	NA	NA	NA
Slco6c1	0	0.784112	0	0	0.954047	1.00725	1.1402	0	0	0.431735	0.029933	0.992571	0.999913	0.930987	1
D1Ertd622e	1534.41	1693.68	1687.74	1513.17	1634.28	1776.8	1414.99	1684.61	1540.05	1608.86	-0.0835174	0.462935	0.999913	0.693327	1
Ppip5k2	2444.88	2866.71	2240.07	2414.38	2666.56	2925.06	2353.37	2734.78	2752.63	2599.83	0.0540859	0.694786	0.999913	0.826365	1
Gin1	414.302	512.809	405.168	454.19	445.54	483.482	454.939	504.299	527.696	466.936	0.156336	0.267113	0.999913	0.524554	1
Pam	2292.31	2364.88	2725.34	2055.81	2451.9	2638	2361.35	2381.41	2337.21	2400.91	-0.0606295	0.6297	0.999913	0.879715	1
B230216N24Rik	538.345	736.281	393.06	490.048	669.741	655.722	505.108	732.95	701.724	602.553	0.217765	0.397833	0.999913	0.698916	1
1810006J02Rik	2.48085	10.9776	11.1771	11.9524	11.4486	13.0943	4.56079	15.3639	11.2276	10.2537	0.31662	0.654891	0.999913	0.751217	1
Slco6d1	0	0	0	0	0	0	0	0	0	0	NA	NA	NA	NA	NA
Cntnap5b	158.774	221.904	110.839	180.481	185.085	241.741	159.628	197.924	222.68	186.562	0.23777	0.398066	0.999913	0.531811	1
Gm20268	0	0	0	0	0	0	0	0	0	0	NA	NA	NA	NA	NA
Cdh20	13.6447	17.2505	10.2456	16.7333	8.58643	10.0725	6.84119	20.7865	14.0345	13.1328	0.0281922	0.962084	0.999913	0.892316	1
Rnf152	358.483	512.809	452.671	435.067	487.518	492.547	350.041	512.432	495.885	455.273	0.0357745	0.857268	0.999913	0.893023	1
Pign	958.849	1369.84	1358.94	1070.93	1260.3	1437.35	1027.32	1267.07	1318.31	1229.88	-0.0304023	0.873075	0.999913	0.950119	1
2310035C23Rik	2015.69	2653.43	2318.31	1937.48	2415.65	2648.07	1925.79	2430.21	2443.87	2309.83	-0.0395244	0.818758	0.999913	0.963364	1
Tnfrsf11a	171.179	230.529	288.741	166.138	250.914	228.647	190.413	172.618	188.062	209.693	-0.329745	0.170613	0.999913	0.376574	1
Zcchc2	1559.21	1445.9	1992.31	1598.03	1411.04	1294.32	1536.99	1380.04	1226.61	1493.83	-0.270695	0.100271	0.999913	0.215779	1
Gm20753	7.44255	1.56822	1.86284	3.58571	1.90809	8.05803	10.2618	5.42256	3.74253	4.87248	0.894006	0.3739	0.999913	0.670642	1
Phlpp1	1689.46	1599.59	1577.83	1773.73	1662.9	1515.92	1668.11	1666.53	1628.94	1642.56	0.0290299	0.752186	0.999913	0.942832	1
Bcl2	1203.21	1557.25	1540.57	1213.17	1543.65	1452.46	1136.78	1372.81	1496.08	1390.66	-0.103117	0.537669	0.999913	0.81983	1
Kdsr	963.81	1320.44	1360.81	1013.56	1243.12	1309.43	949.785	1304.13	1231.29	1188.49	-0.0651973	0.734225	0.999913	0.943923	1
Vps4b	2906.32	3072.15	3316.79	2831.52	2796.31	3293.72	2767.26	2832.39	2790.05	2956.28	-0.148182	0.148179	0.999913	0.348024	1
Serpinb5	76.9064	65.8654	53.091	50.2	30.5295	70.5078	45.6079	19.8827	25.2621	48.6503	-1.11945	0.00950521	0.999913	0.0355574	1
Serpinb12	9.9234	6.27289	9.31422	20.319	4.77024	11.0798	14.8226	3.61504	7.48505	9.73358	0.0138424	0.985817	0.999913	0.753167	1
Serpinb13	0	0	0	0	0	0	4.56079	0	0	0.506755	3.08125	0.437071	0.999913	0.506961	1
Serpinb3a	13.6447	3.92056	3.72569	11.9524	2.86214	5.03627	26.2246	2.71128	7.48505	8.61807	0.791561	0.426892	0.999913	0.613385	1
Serpinb3d	0	0	0	0	0	0	0	0	0	0	NA	NA	NA	NA	NA
Serpinb3b	0	0	0	0	0	0	2.2804	0	0.935632	0.357336	2.57963	0.517803	0.999913	0.606205	1
Serpinb3c	11.1638	2.35234	2.79426	3.58571	0	3.02176	6.84119	2.71128	0	3.60782	-0.769305	0.584304	0.999913	0.659165	1
Serpinb11	3026.64	3843.72	5300.72	2362.99	2574.02	4244.57	2482.21	3022.18	2271.71	3236.53	-0.646447	0.0168579	0.999913	0.0517529	1
Serpinb7	308.866	405.386	69.8566	262.952	348.227	326.35	257.685	355.178	376.124	301.181	0.33503	0.482676	0.999913	0.767127	1
Serpinb2	34.7319	6.27289	38.1883	13.1476	1.90809	19.1378	3.42059	16.2677	14.0345	16.3455	-1.21449	0.183898	0.999913	0.285347	1
Serpinb10	21.0872	26.6598	25.1484	14.3429	14.3107	34.2466	15.9628	21.6903	22.4552	21.7671	-0.278797	0.559899	0.999913	0.826895	1
Serpinb8	231.96	222.688	238.444	236.657	218.477	190.371	255.404	199.731	206.775	222.278	-0.0694972	0.675018	0.999913	0.816147	1
D830032E09Rik	0	0	0.931422	0	0	0	0	0	0	0.103491	-0.931841	0.819361	0.999913	1	1
Cdh7	2.48085	2.35234	3.72569	1.19524	3.81619	8.05803	3.42059	4.5188	5.61379	3.90906	0.669355	0.497768	0.999913	0.756609	1
Cdh19	422.985	870.364	609.15	413.552	678.328	749.397	483.444	720.297	778.446	636.218	0.0581183	0.853715	0.999913	0.944569	1
Dsel	1842.03	2360.96	2303.41	1846.64	2075.05	2432.52	1885.89	2144.62	2074.3	2107.27	-0.0924813	0.538238	0.999913	0.824524	1
Cntnap5a	49.617	41.5579	20.4913	26.2952	33.3917	41.2974	26.2246	45.188	38.3609	35.8249	-0.0101779	0.980928	0.999913	0.942948	1
Tsn	2167.02	2421.34	2131.09	2270.95	2433.78	2341.86	2116.21	2253.98	2232.42	2263.18	-0.025809	0.772001	0.999913	0.55178	1
Nifk	1172.2	1224	1110.25	1235.88	1174.43	1235.9	1280.44	1236.34	1259.36	1214.31	0.106075	0.204818	0.999913	0.447523	1
Clasp1	3920.98	4005.24	3796.47	4412.82	4131.98	3828.57	4233.56	4003.66	4147.66	4053.44	0.0790676	0.346281	0.999913	0.561742	1
2900060B14Rik	0	1.56822	2.79426	0	2.86214	0	1.1402	0.903761	0.935632	1.1338	-0.593181	0.760989	0.999913	0.935768	1
Tfcp2l1	2978.26	2226.88	2062.17	2330.71	1672.45	2079.98	1832.3	1431.56	1410	2002.7	-0.636643	0.00125185	0.861146	0.0056412	1
Gli2	327.472	147.413	168.587	320.324	163.142	158.139	369.424	179.848	183.384	224.193	0.189153	0.654491	0.999913	0.872004	1
Inhbb	183.583	121.537	203.05	124.305	106.853	121.878	129.983	88.5686	84.2069	129.329	-0.748732	0.00578386	0.999913	0.0162682	1
Ralb	802.555	614.744	900.685	818.738	673.558	708.099	847.167	644.381	685.818	743.972	-0.0902247	0.626515	0.999913	0.872735	1
Tmem185b	187.304	197.596	265.455	203.19	207.028	218.574	248.563	190.694	174.028	210.27	-0.090013	0.666605	0.999913	0.910919	1
3830432H09Rik	0	0.784112	1.86284	0	0.954047	1.00725	2.2804	6.32633	4.67816	1.98813	2.27044	0.113154	0.999913	0.0991981	1
Epb4.1l5	973.734	1083.64	807.542	926.31	990.301	1009.27	949.785	976.062	995.512	968.017	0.0277652	0.831888	0.999913	0.967691	1
Ptpn4	718.206	1127.55	755.383	819.933	807.124	1184.53	802.7	1012.21	815.871	893.724	0.0152679	0.947439	0.999913	0.872719	1
Tmem177	312.587	381.078	271.044	394.429	368.262	322.321	354.602	315.413	385.48	345.024	0.127056	0.473635	0.999913	0.621137	1
Cfap221	152.572	135.651	100.594	139.843	101.129	95.6891	163.048	91.2798	66.4299	116.248	-0.281181	0.426645	0.999913	0.708605	1
Sctr	6.20213	10.9776	3.72569	5.97619	6.67833	13.0943	15.9628	8.13385	6.54942	8.58892	0.516224	0.483764	0.999913	0.78236	1
Tmem37	80.6276	78.4112	101.525	74.1048	97.3128	67.486	88.9355	78.6272	88.885	83.9906	-0.0251435	0.91705	0.999913	0.869404	1
Dbi	1102.74	802.146	895.096	1125.91	835.746	713.136	1064.95	863.995	872.944	919.629	0.00175238	0.993207	0.999913	0.933223	1
3110009E18Rik	37.2128	39.2056	23.2855	44.2238	40.07	36.2611	39.9069	49.7068	51.4598	40.148	0.506171	0.120339	0.999913	0.298806	1
Steap3	223.277	131.731	232.855	180.481	168.866	135.979	207.516	163.581	132.86	175.238	-0.220574	0.427915	0.999913	0.577418	1
C1ql2	0	0	0	0	0	0	3.42059	0	0	0.380066	2.66213	0.504022	0.999913	0.589947	1
Marco	4.9617	5.48878	31.6683	2.39048	2.86214	8.05803	3.42059	3.61504	0.935632	7.04453	-2.41503	0.0246386	0.999913	0.0532245	1
En1	6.20213	2.35234	2.79426	0	1.90809	1.00725	2.2804	0.903761	0.935632	2.04265	-1.46425	0.265472	0.999913	0.312963	1
Celrr	0	1.56822	0	0	1.90809	0	0	0	0	0.386258	-1.61195	0.690919	0.999913	0.803739	1
Insig2	1066.77	1387.09	1464.19	1075.71	1295.6	1445.41	1068.37	1264.36	1415.61	1275.9	-0.0644146	0.723124	0.999913	0.938306	1
Ccdc93	1075.45	1536.08	1390.61	1239.46	1505.49	1503.83	1238.26	1487.59	1616.77	1399.28	0.116922	0.505276	0.999913	0.789467	1
Htr5b	1.24043	2.35234	0	1.19524	0.954047	0	0	0	1.87126	0.845923	-0.928356	0.697998	0.999913	0.911919	1
Ddx18	889.385	1025.62	1034.81	951.41	1031.33	1071.72	884.794	1023.96	1069.43	998.05	0.0132441	0.914144	0.999913	0.917259	1
Dpp10	73.1851	77.6271	35.394	53.7857	78.2319	91.6601	62.7109	83.146	82.3356	70.8974	0.297216	0.408554	0.999913	0.664845	1
Actr3	5256.92	5265.31	6061.69	5180.16	4923.84	5457.3	5094.41	5071	4950.43	5251.23	-0.133869	0.148592	0.999913	0.333621	1
Slc35f5	1005.98	1502.36	1661.66	909.576	1374.78	1600.53	985.131	1395.41	1410.93	1316.26	-0.137592	0.601937	0.999913	0.862492	1
Gpr39	1.24043	1.56822	2.79426	9.56191	6.67833	5.03627	3.42059	9.94137	4.67816	4.99106	1.68498	0.0815381	0.999913	0.109556	1
Lypd1	226.998	181.13	120.153	233.071	194.626	166.197	194.974	206.961	237.65	195.751	0.281377	0.272147	0.999913	0.544615	1
Nckap5	208.391	146.629	63.3367	210.362	134.521	145.045	202.955	117.489	149.701	153.159	0.17074	0.675812	0.999913	0.84426	1
Mgat5	713.245	782.544	789.845	829.495	786.135	729.252	726.306	702.222	740.085	755.459	-0.0779428	0.445332	0.999913	0.533915	1
Tmem163	49.617	25.8757	39.1197	58.5667	34.3457	32.2321	43.3275	37.0542	46.7816	40.7689	0.165539	0.665422	0.999913	0.899992	1
Acmsd	6.20213	3.92056	4.65711	3.58571	3.81619	5.03627	1.1402	3.61504	0.935632	3.65654	-1.32848	0.187772	0.999913	0.386227	1
2900009J06Rik	9.9234	8.62523	4.65711	8.36667	4.77024	8.05803	2.2804	5.42256	4.67816	6.30909	-0.872652	0.257474	0.999913	0.487873	1
Ccnt2	2779.79	3637.49	3272.08	2904.43	3558.6	3657.34	2986.18	3734.34	3758.43	3365.41	0.112758	0.478705	0.999913	0.777565	1
Map3k19	2728.94	3232.89	3083.01	3032.32	2842.11	3066.08	3050.03	3125.2	3257.87	3046.49	0.0598155	0.531855	0.999913	0.69593	1
Rab3gap1	2777.31	3337.96	3139.82	2743.07	3325.81	3250.41	2904.09	3285.17	3627.44	3154.57	0.084744	0.532829	0.999913	0.79117	1
Zranb3	383.291	421.852	281.289	304.786	397.838	391.822	327.237	362.408	394.837	362.818	-0.00202497	0.991843	0.999913	0.997052	1
R3hdm1	6539.52	6455.59	4949.57	7288.56	5916.05	6284.26	7204.91	6381.46	6166.75	6354.07	0.138517	0.352352	0.999913	0.605221	1
Ubxn4	4760.75	4883.45	4588.18	4772.59	4346.64	4606.17	4931.36	4647.14	4591.15	4680.82	-0.00667994	0.930725	0.999913	0.758249	1
Lct	22.3277	16.4663	12.1085	26.2952	29.5755	28.2031	25.0844	21.6903	25.2621	23.0014	0.520204	0.197065	0.999913	0.166243	1
Mcm6	1228.02	1155.78	1028.29	1222.73	1257.43	1188.56	1308.95	1304.13	1240.65	1214.95	0.176685	0.0765561	0.999913	0.205574	1
Dars	1943.75	2278.63	1967.16	1925.53	2188.58	2477.84	1910.97	2285.61	2351.24	2147.7	0.0810612	0.571037	0.999913	0.78593	1
Cxcr4	1110.18	899.376	1330.07	1147.43	1072.35	1070.71	1150.46	990.522	1122.76	1099.32	-0.0328543	0.83645	0.999913	0.978354	1
Thsd7b	1012.19	1106.38	843.868	1062.57	1099.06	1111	1038.72	1073.67	1253.75	1066.8	0.18437	0.18051	0.999913	0.375715	1
Cd55b	52.0979	25.0916	17.697	31.0762	34.3457	35.2539	43.3275	27.1128	31.8115	33.0905	0.125355	0.781501	0.999913	0.95483	1
Cd55	3274.72	3339.53	2060.3	3179.33	2761.01	3064.07	3565.4	2688.69	2950.05	2987.01	0.0853964	0.673341	0.999913	0.913345	1
Zp3r	0	0	0	0	0	0	0	0	0	0	NA	NA	NA	NA	NA
C4bp	0	0	0.931422	1.19524	4.77024	2.01451	1.1402	5.42256	2.8069	2.03123	3.18951	0.0621227	0.999913	0.144031	1
C4bp-ps1	14.8851	31.3645	53.091	10.7571	38.1619	39.2829	14.8226	43.3805	36.4896	31.3595	-0.0707648	0.912344	0.999913	0.964302	1
Pfkfb2	4835.18	6882.93	6031.89	5033.15	6367.31	7170.64	4870.93	6966.19	6929.29	6120.83	0.0802432	0.697665	0.999913	0.918689	1
Yod1	322.511	385.783	382.814	327.495	404.516	486.504	293.031	381.387	397.644	375.743	-0.0256022	0.897291	0.999913	0.597655	1
AA986860	161.255	65.0813	54.9539	103.986	55.3348	64.4642	79.8139	56.0332	59.8804	77.867	-0.516117	0.250704	0.999913	0.506245	1
Fcamr	136.447	199.164	389.334	137.452	105.899	226.632	134.543	138.275	81.4	172.128	-1.03559	0.0152142	0.999913	0.0478802	1
Pigr	1892.89	4007.6	35072.7	1360.18	841.47	5855.17	1381.92	2375.99	560.443	5927.59	-3.24611	0.00862452	0.999913	0.0237338	1
Fcmr	18.6064	25.8757	84.7594	16.7333	31.4836	52.3772	18.2432	35.2467	29.9402	34.8073	-0.631297	0.327915	0.999913	0.614098	1
Il24	0	0	0	0	0	0	0	0	0	0	NA	NA	NA	NA	NA
Il20	0	0	0	0	0	0	0	0	0	0	NA	NA	NA	NA	NA
Il19	4.9617	7.05701	9.31422	4.78095	5.72428	8.05803	9.12159	2.71128	1.87126	5.95559	-0.692444	0.41099	0.999913	0.708299	1
Il10	1.24043	7.05701	18.6284	2.39048	4.77024	9.06528	3.42059	4.5188	5.61379	6.30056	-1.00183	0.310185	0.999913	0.556176	1
Mapkapk2	1453.78	1206.75	3342.87	1537.08	1156.31	1349.72	1541.55	1191.16	1137.73	1546.33	-0.633547	0.0624422	0.999913	0.111932	1
Dyrk3	575.557	432.046	446.151	558.176	435.046	461.322	539.314	427.479	407.935	475.892	-0.0793029	0.670032	0.999913	0.883283	1
Eif2d	1198.25	1312.6	1176.39	1057.79	1167.75	1209.71	989.692	1210.14	1247.2	1174.39	-0.0967197	0.446835	0.999913	0.66253	1
Rassf5	155.053	188.971	377.226	193.629	168.866	173.248	167.609	179.848	139.409	193.762	-0.569167	0.0771487	0.999913	0.173933	1
Ikbke	378.33	477.524	1349.63	326.3	398.792	566.077	364.863	450.073	431.326	526.991	-0.823741	0.0502582	0.999913	0.0797001	1
Srgap2	2952.21	3163.11	2900.45	3261.8	3106.38	2941.18	3148.09	3051.1	3098.81	3069.24	0.0438872	0.583647	0.999913	0.813117	1
Fam72a	48.3766	54.8878	56.8167	40.6381	65.8293	49.3554	58.1501	59.6482	55.2023	54.3227	0.106799	0.69848	0.999913	0.865714	1
Avpr1b	6.20213	1.56822	2.79426	2.39048	0	4.02901	3.42059	3.61504	2.8069	2.98074	-0.0561385	0.961058	0.999913	0.826167	1
Ctse	195.987	75.2747	283.152	218.729	220.385	199.436	207.516	204.25	197.418	200.239	0.138436	0.718665	0.999913	0.862004	1
Rab7b	104.196	80.7635	143.439	86.0571	68.6914	101.733	98.0571	81.3385	79.5287	93.756	-0.343664	0.228803	0.999913	0.360169	1
Slc26a9	291.5	252.484	189.079	270.124	287.168	282.031	368.284	269.321	280.69	276.742	0.326051	0.112714	0.999913	0.282031	1
Pm20d1	39.6936	27.4439	12.1085	17.9286	31.4836	17.1233	29.6452	32.5354	24.3264	25.8098	0.1407	0.77959	0.999913	0.76354	1
Slc41a1	1077.93	987.981	1283.5	1156.99	1053.27	954.877	1159.58	947.141	1021.71	1071.44	-0.0990298	0.505433	0.999913	0.774934	1
Rab29	160.015	148.981	203.05	101.595	153.602	150.081	167.609	131.949	170.285	154.13	-0.125526	0.592855	0.999913	0.36841	1
Nucks1	2846.78	3334.83	3109.08	3020.37	3226.59	3534.45	2879	3157.74	3156.82	3140.63	-0.0155864	0.884567	0.999913	0.671797	1
Slc45a3	179.862	180.346	560.716	186.457	142.153	252.821	157.347	175.33	131.924	218.551	-0.987833	0.0232211	0.999913	0.0636377	1
Elk4	643.781	943.287	1118.64	738.657	1053.27	1106.97	762.793	921.836	962.765	916.888	-0.032293	0.891225	0.999913	0.84481	1
Mfsd4	4257.14	2357.82	1631.85	3790.1	1797.43	2128.33	3115.02	1481.26	1409.06	2440.89	-0.457556	0.272311	0.999913	0.521536	1
Cdk18	620.213	453.217	576.55	541.443	462.713	405.923	546.155	417.538	446.296	496.672	-0.225956	0.227454	0.999913	0.374028	1
Lemd1	78.1468	59.5925	69.8566	65.7381	74.4157	53.3844	60.4305	61.4557	66.4299	65.4945	-0.130196	0.604377	0.999913	0.867573	1
Klhdc8a	249.325	134.867	221.678	221.119	123.072	156.124	218.918	104.836	121.632	172.397	-0.444466	0.219929	0.999913	0.461451	1
Nuak2	574.317	559.856	950.981	589.252	617.269	587.229	596.324	670.591	546.409	632.47	-0.201866	0.353594	0.999913	0.532148	1
Tmcc2	3992.93	2611.09	2785.88	3927.55	3115.92	2656.13	3967.89	2932.7	2933.21	3213.7	0.0669194	0.763817	0.999913	0.953614	1
Dstyk	1638.6	2093.58	2183.25	1786.88	2270.63	2242.15	1656.71	2225.06	2185.64	2031.39	0.0363612	0.838166	0.999913	0.877199	1
Rbbp5	1584.02	1763.47	1646.75	1687.68	1782.16	1790.9	1665.83	1874.4	1700.04	1721.69	0.0688039	0.459677	0.999913	0.674673	1
Tmem81	66.983	111.344	109.908	66.9333	131.659	122.885	76.3933	115.681	130.053	103.538	0.156971	0.651318	0.999913	0.874733	1
Cntn2	442.832	329.327	428.454	445.824	357.768	308.22	410.471	336.199	385.48	382.731	-0.0830746	0.668519	0.999913	0.839065	1
Nfasc	2107.48	2335.09	2077.07	2135.89	2776.28	2256.25	2077.44	2735.68	2714.27	2357.27	0.207517	0.1859	0.999913	0.407403	1
Gm10538	0	0	0	0	0	0	0	0	0	0	NA	NA	NA	NA	NA
Lrrn2	677.272	429.693	461.985	663.357	466.529	371.677	661.315	375.061	405.129	501.335	-0.121854	0.685427	0.999913	0.921217	1
Mdm4	5338.79	8999.25	7445.78	5937.94	8165.69	9063.27	5785.37	8928.25	8648.98	7590.37	0.10085	0.686531	0.999913	0.908105	1
Pik3c2b	1252.83	1635.66	2019.32	1258.59	1795.52	1792.91	1265.62	1700.88	1613.03	1592.71	-0.100136	0.651692	0.999913	0.891396	1
Ppp1r15b	6674.73	7620	7239.01	6700.51	7687.71	7683.33	6128.57	7135.19	7440.14	7145.47	-0.0567355	0.626786	0.999913	0.728186	1
Plekha6	8219.06	7513.36	8014.88	8355.91	8435.69	7566.49	8129.61	8033.53	8053.92	8035.83	0.0284969	0.72011	0.999913	0.888923	1
Gm19461	63.2617	61.1607	50.2968	44.2238	51.5186	70.5078	85.5149	47.8993	45.846	57.8033	0.0298147	0.930694	0.999913	0.959918	1
Golt1a	11.1638	3.92056	2.79426	8.36667	6.67833	5.03627	5.70099	0.903761	3.74253	5.36747	-0.775906	0.415168	0.999913	0.566113	1
Kiss1	0	1.56822	0	0	0	0	0	0	0.935632	0.278206	-0.650159	0.87259	0.999913	0.866672	1
Ren2	0	0	0	0	0	0	0	0	0	0	NA	NA	NA	NA	NA
Ren1	0	0	0	0	0	0	0	0	0	0	NA	NA	NA	NA	NA
Etnk2	55.8191	49.399	60.5424	52.5905	41.024	53.3844	42.1873	42.4768	31.8115	47.6928	-0.508685	0.0776738	0.999913	0.205289	1
Sox13	1652.25	916.627	1008.73	1523.93	1033.23	824.941	1571.19	788.983	894.464	1134.93	-0.13628	0.684074	0.999913	0.919507	1
Snrpe	496.17	427.341	450.808	490.048	551.439	398.872	364.863	480.801	465.009	458.372	-0.0649277	0.711636	0.999913	0.745789	1
Zc3h11a	6803.73	8216.71	7817.42	6620.42	7756.41	8281.64	6787.6	7946.77	8042.69	7585.93	-0.00395016	0.976431	0.999913	0.996205	1
Zbed6	2363.01	3727.67	2607.98	2739.49	2723.81	4127.73	2617.9	3379.16	2880.81	3018.62	0.0291091	0.899332	0.999913	0.810971	1
Lax1	73.1851	90.957	158.342	53.7857	75.3698	93.6746	50.1687	104.836	112.276	90.2883	-0.269452	0.509146	0.999913	0.429721	1
Atp2b4	2402.7	2333.52	2569.79	2685.7	2632.22	2303.59	2806.03	2410.33	3072.61	2579.61	0.182033	0.144792	0.999913	0.329953	1
Optc	32.2511	19.6028	13.0399	25.1	24.8052	18.1306	41.0471	20.7865	20.5839	23.9275	0.353678	0.474443	0.999913	0.754151	1
Prelp	719.447	686.098	682.732	865.352	987.439	697.02	996.533	781.753	743.827	795.578	0.271646	0.115782	0.999913	0.179112	1
Fmod	2797.16	1736.81	1351.49	3412.4	2347.91	1841.26	3918.86	1873.5	1928.34	2356.41	0.391734	0.277134	0.999913	0.485772	1
Btg2	1080.41	1088.35	2124.57	1050.61	1171.57	1566.28	1118.53	1174.89	972.121	1260.82	-0.395041	0.154751	0.999913	0.364378	1
Chit1	27.2894	6.27289	16.7656	8.36667	1.90809	17.1233	18.2432	7.23009	4.67816	11.9864	-0.738324	0.404252	0.999913	0.562494	1
Chil1	735.572	2324.11	22142.7	407.576	237.558	4184.13	693.241	1295.09	203.032	3580.33	-3.52363	0.0145519	0.999913	0.0461833	1
Mybph	7.44255	3.13645	24.217	10.7571	15.2648	10.0725	10.2618	3.61504	4.67816	9.93838	-0.92695	0.279069	0.999913	0.461407	1
Adora1	287.779	233.665	743.274	242.633	164.096	232.676	224.619	166.292	145.959	271.221	-1.23767	0.00251127	0.923089	0.00461666	1
Myog	0	0	0	1.19524	0.954047	0	0	0	0	0.23881	0.0299082	0.994152	0.999913	0.728518	1
Ppfia4	323.751	232.097	312.958	272.514	285.26	243.755	271.367	276.551	269.462	276.413	-0.0826456	0.627638	0.999913	0.795206	1
Tmem183a	1835.83	2226.88	2199.09	1770.15	2178.09	2290.49	1741.08	2207.89	2160.37	2067.76	-0.0357408	0.818537	0.999913	0.970002	1
4933406M09Rik	3.72128	0.784112	0.931422	9.56191	6.67833	1.00725	5.70099	2.71128	1.87126	3.66309	0.989384	0.425357	0.999913	0.355739	1
Cyb5r1	1298.73	1300.06	1534.98	1100.81	1527.43	1418.21	1194.93	1440.59	1519.47	1370.58	0.00773959	0.962699	0.999913	0.971139	1
Adipor1	7154.77	6650.84	8278.47	7394.94	6957.87	6682.12	7108	7310.52	6479.25	7112.98	-0.0796377	0.483329	0.999913	0.744468	1
Klhl12	1070.49	1317.31	1199.67	1012.37	1287.01	1334.61	1110.55	1333.05	1370.7	1226.19	0.0879675	0.574487	0.999913	0.83815	1
Rabif	678.513	776.271	771.217	698.019	730.8	739.324	671.577	745.603	687.689	722.113	-0.0824387	0.437719	0.999913	0.739371	1
Mgat4e	12.4043	7.05701	1.86284	14.3429	3.81619	1.00725	12.5422	2.71128	8.42069	7.12939	0.158884	0.881234	0.999913	0.95699	1
Kdm5b	4405.99	4419.25	4538.82	4778.56	4492.61	4240.54	4723.84	4041.62	4285.19	4436.27	-0.034617	0.712571	0.999913	0.861308	1
Syt2	31.0106	28.228	37.2569	38.2476	53.4267	43.3119	50.1687	30.7279	43.0391	39.4908	0.35512	0.293015	0.999913	0.328378	1
Ppp1r12b	685.955	1005.23	800.091	884.476	925.426	1029.41	831.205	912.798	937.503	890.233	0.10399	0.519377	0.999913	0.512422	1
Ube2t	119.081	96.4458	96.8678	89.6429	99.2209	107.776	91.2159	123.815	125.375	105.493	0.136182	0.534523	0.999913	0.645702	1
Lgr6	305.145	151.334	103.388	382.476	192.718	166.197	355.742	123.815	153.444	214.917	0.178349	0.724419	0.999913	0.721244	1
Ptprv	560.672	378.726	385.609	488.852	464.621	414.989	523.351	418.441	566.993	466.917	0.190791	0.343164	0.999913	0.614353	1
Ptpn7	54.5787	58.8084	163.93	59.7619	77.2778	84.6093	50.1687	89.4723	56.1379	77.1939	-0.50194	0.275894	0.999913	0.537686	1
Arl8a	3897.42	2251.19	2460.82	3995.68	2335.51	2360	4101.29	2340.74	2229.61	2885.81	0.0105086	0.973636	0.999913	0.998975	1
Gpr37l1	193.506	176.425	190.941	211.557	235.65	160.153	193.834	173.522	166.542	189.126	-0.0711391	0.70831	0.999913	0.605984	1
Elf3	1071.73	788.817	2653.62	732.681	466.529	1107.98	754.811	638.959	488.4	967.058	-1.26234	0.0035969	0.999913	0.00767974	1
Rnpep	2304.71	1842.66	2075.21	2091.67	1917.64	1860.4	2038.67	1883.44	1798.28	1979.19	-0.120597	0.309941	0.999913	0.580957	1
Timm17a	844.73	1057.77	988.238	854.595	982.669	1038.48	864.27	1013.12	1119.95	973.757	0.0514844	0.733947	0.999913	0.912014	1
Lmod1	254.287	223.472	277.564	272.514	243.282	273.973	241.722	217.806	236.715	249.037	-0.116366	0.439668	0.999913	0.475494	1
Shisa4	444.072	287.769	296.192	442.238	311.019	292.104	418.453	332.584	328.407	350.315	0.07308	0.762556	0.999913	0.953928	1
Ipo9	3044	2839.27	2792.4	3182.92	2916.52	2738.72	2979.34	2875.77	3030.51	2933.27	0.0349616	0.700776	0.999913	0.922386	1
Nav1	11115.5	11242.6	11861.7	12987.5	11879.8	11405.1	12310.7	11539.2	12221.2	11840.4	0.0759203	0.35977	0.999913	0.53793	1
Csrp1	4443.2	2702.05	4484.79	4381.74	2981.4	3033.85	4579.04	2847.75	2613.22	3563	-0.212103	0.446901	0.999913	0.726781	1
Phlda3	215.834	156.822	199.324	148.21	158.372	101.733	163.048	140.083	127.246	156.741	-0.408347	0.081669	0.999913	0.0816283	1
Tnni1	3.72128	3.13645	0.931422	1.19524	4.77024	4.02901	1.1402	2.71128	2.8069	2.71578	-0.186656	0.872112	0.999913	0.866293	1
Lad1	1013.43	553.583	717.195	884.476	457.943	521.757	942.944	496.165	417.292	667.198	-0.299161	0.411594	0.999913	0.637977	1
Tnnt2	28.5298	14.8981	22.3541	21.5143	12.4026	29.2104	30.7854	7.23009	18.7126	20.6264	-0.215859	0.721528	0.999913	0.933332	1
Pkp1	561.913	198.38	138.782	295.224	186.039	163.175	298.732	120.2	131.924	232.708	-0.705979	0.176043	0.999913	0.377597	1
Igfn1	6.20213	7.84112	2.79426	9.56191	5.72428	10.0725	17.103	9.03761	14.0345	9.15237	1.23779	0.0653764	0.999913	0.17376	1
Tmem9	766.583	710.405	849.456	860.571	797.584	786.665	841.466	865.803	843.004	813.504	0.133404	0.214403	0.999913	0.4625	1
Ascl5	0	0.784112	0	0	0	0	0	0	0	0.0871235	-0.931841	0.819361	0.999913	1	1
Cacna1s	9.9234	7.05701	14.9027	9.56191	9.54047	18.1306	11.402	9.03761	7.48505	10.7823	-0.193705	0.753183	0.999913	0.781414	1
Gm15850	169.938	281.496	213.296	217.533	257.593	282.031	180.151	255.764	280.69	237.61	0.105415	0.673013	0.999913	0.761684	1
Kif21b	3897.42	3895.47	4394.45	4228.75	4225.48	3917.21	4069.37	4311.84	4415.25	4150.58	0.070422	0.434067	0.999913	0.724333	1
5730559C18Rik	188.545	69.786	121.085	136.257	99.2209	109.791	161.908	57.8407	73.9149	113.15	-0.368789	0.413686	0.999913	0.713187	1
Gpr25	19.8468	3.13645	2.79426	15.5381	4.77024	7.05078	19.3834	1.80752	1.87126	8.46653	-0.152795	0.894484	0.999913	0.974128	1
Camsap2	2681.8	2922.38	2870.64	2745.46	2808.72	3174.86	2627.02	2753.76	2869.58	2828.25	-0.0390169	0.683578	0.999913	0.696956	1
9230116N13Rik	97.9936	88.6046	77.308	80.081	90.6345	105.762	94.6365	95.7986	105.726	92.9494	0.17258	0.42162	0.999913	0.722525	1
Ddx59	347.319	294.042	308.301	358.571	327.238	318.292	313.555	289.203	304.08	317.845	-0.0628361	0.634122	0.999913	0.53773	1
Kif14	313.828	272.087	185.353	309.567	298.617	273.973	278.208	224.133	276.947	270.301	0.0171127	0.936836	0.999913	0.59666	1
Zfp281	1058.08	1145.59	1225.75	1009.98	1161.08	1263.1	1063.81	1131.51	1125.57	1131.61	-0.0469727	0.694608	0.999913	0.898619	1
Gm19705	31.0106	33.7168	52.1596	16.7333	16.2188	43.3119	29.6452	36.1504	13.0988	30.2273	-0.570633	0.297172	0.999913	0.44293	1
Platr22	3.72128	4.70467	2.79426	1.19524	2.86214	1.00725	3.42059	2.71128	0.935632	2.59471	-0.692101	0.527631	0.999913	0.593251	1
Nr5a2	63.2617	72.1383	66.1309	63.3476	66.7833	81.5875	79.8139	74.1084	91.6919	73.2071	0.280619	0.227538	0.999913	0.448346	1
Ptprc	285.298	755.884	2746.76	335.862	661.155	1100.93	312.414	816.096	617.517	847.991	-1.1173	0.188424	0.999913	0.37272	1
Atp6v1g3	59.5404	43.9103	15.8342	47.8095	51.5186	41.2974	39.9069	31.6316	44.9103	41.8177	-0.0249434	0.956594	0.999913	0.800257	1
Nek7	3433.5	3779.42	3369.88	3271.37	3270.47	3597.91	3249.57	3329.45	3352.37	3405.99	-0.0920226	0.288637	0.999913	0.555455	1
Gm5833	0	0	0	0	0	0	0	0	0	0	NA	NA	NA	NA	NA
Lhx9	0	0.784112	0	0	2.86214	0	2.2804	0.903761	1.87126	0.966853	2.2734	0.326172	0.999913	0.591878	1
2310009B15Rik	94.2723	76.843	80.1022	100.4	93.4967	75.544	109.459	53.3219	64.5586	83.1109	-0.148933	0.631061	0.999913	0.716335	1
Dennd1b	775.266	980.924	971.473	711.167	931.15	1130.14	768.494	985.099	822.42	897.348	-0.0830663	0.676809	0.999913	0.855246	1
4930596I21Rik	0	5.48878	2.79426	5.97619	0	4.02901	1.1402	1.80752	0.935632	2.46351	-1.13278	0.473968	0.999913	0.676811	1
Crb1	7.44255	13.3299	8.38279	2.39048	7.63238	7.05078	2.2804	3.61504	9.35632	6.83118	-0.93152	0.250734	0.999913	0.447532	1
4933436E23Rik	0	0	0	0	0	0	2.2804	0	0	0.253377	2.06941	0.606968	0.999913	0.722773	1
Zbtb41	1251.59	1723.48	1346.84	1341.06	1598.03	1875.51	1151.6	1621.35	1581.22	1498.96	0.0104554	0.958449	0.999913	0.684997	1
Aspm	636.338	882.91	458.259	854.595	790.905	820.912	751.391	712.164	921.597	758.786	0.269366	0.243263	0.999913	0.341115	1
F13b	0	0	0	0	0	0	0	0	0	0	NA	NA	NA	NA	NA
Cfhr1	0	2.35234	0	0	0.954047	0	0	0	0	0.367376	-2.14132	0.593709	0.999913	0.775448	1
Gm4788	0	1.56822	1.86284	1.19524	4.77024	0	1.1402	1.80752	5.61379	1.99534	1.2659	0.431377	0.999913	0.730181	1
Cfhr2	8.68298	17.2505	10.2456	2.39048	16.2188	21.1523	6.84119	25.3053	14.0345	13.5691	0.34858	0.65713	0.999913	0.902849	1
Cfh	4105.81	6508.13	7583.63	3811.61	5833.05	6649.89	4330.47	6049.78	6486.74	5706.57	-0.109625	0.692632	0.999913	0.840258	1
Kcnt2	22.3277	33.7168	14.9027	23.9048	27.6674	43.3119	18.2432	21.6903	25.2621	25.6696	-0.128493	0.781345	0.999913	0.454825	1
4930590L20Rik	0	0	0	0	0	0	0	0	0	0	NA	NA	NA	NA	NA
Cdc73	1122.58	1136.96	1074.86	1056.59	1035.14	1172.44	1027.32	1076.38	1063.81	1085.12	-0.0736648	0.423157	0.999913	0.723659	1
B3galt2	689.676	818.613	770.286	621.524	540.945	947.826	672.717	584.733	458.46	678.309	-0.410528	0.0812513	0.999913	0.203596	1
Glrx2	705.802	842.136	755.383	715.948	813.802	875.303	734.288	774.523	755.991	774.797	-0.0261913	0.831777	0.999913	0.766636	1
Trove2	1969.8	2948.26	2220.51	2061.79	2806.81	3351.13	1888.17	2866.73	2877.07	2554.47	0.0962557	0.694016	0.999913	0.707722	1
Uchl5	482.525	510.457	420.071	432.676	474.162	493.554	430.995	508.817	444.425	466.409	-0.028863	0.833003	0.999913	0.977728	1
Rgs2	648.742	656.302	1193.15	603.595	666.879	1032.44	659.035	708.548	690.496	762.132	-0.279847	0.320273	0.999913	0.609357	1
Rgs13	33.4915	63.5131	30.7369	49.0048	45.7943	67.486	45.6079	64.167	73.9149	52.6352	0.513839	0.17911	0.999913	0.399182	1
Rgs1	7.44255	20.3869	124.81	7.17143	10.4945	48.3482	3.42059	12.6527	11.2276	27.3283	-2.47634	0.0156895	0.999913	0.059968	1
Rgs21	1.24043	0	0	0	0	0	0	0	0	0.137825	-0.931841	0.819361	0.999913	0.967327	1
Rgs18	31.0106	39.2056	71.7195	29.881	45.7943	40.2901	20.5236	40.6692	41.1678	40.0291	-0.468935	0.288359	0.999913	0.556759	1
Brinp3	14.8851	43.1262	9.31422	9.56191	9.54047	8.05803	4.56079	10.8451	8.42069	13.1458	-1.4999	0.0368699	0.999913	0.0565213	1
Pla2g4a	516.017	537.901	609.15	478.095	457.943	483.482	443.537	437.42	420.099	487.071	-0.356155	0.00185199	0.861146	0.00643608	1
Ptgs2os	6.20213	5.48878	10.2456	5.97619	7.63238	7.05078	1.1402	0	10.292	6.00312	-0.926449	0.396518	0.999913	0.660749	1
Ptgs2	75.6659	294.042	4485.73	68.1286	218.477	797.745	103.758	282.877	107.598	714.891	-3.29615	0.0180493	0.999913	0.05741	1
Ptgs2os2	1.24043	0.784112	20.4913	1.19524	0	6.04352	0	0.903761	0	3.40648	-4.40987	0.0340791	0.999913	0.113864	1
Pdc	0	0	0	0	0	0	0	0	0	0	NA	NA	NA	NA	NA
2310030A07Rik	0	0	0	0	0	0	0	0	0	0	NA	NA	NA	NA	NA
BC003331	1282.6	1816	1506.11	1278.9	1593.26	1816.08	1312.37	1735.22	1497.01	1537.51	-0.019495	0.918854	0.999913	0.972638	1
Tpr	7592.64	7984.61	6046.79	8000.92	6955.96	7429.5	8134.17	6831.53	6699.12	7297.25	0.00259671	0.985523	0.999913	0.925558	1
Prg4	33.4915	39.2056	859.702	22.7095	19.0809	124.899	23.9442	24.4015	22.4552	129.988	-3.71932	NA	NA	NA	NA
Hmcn1	1246.63	1166.76	625.915	1317.15	1162.98	1122.08	1372.8	1200.19	1189.19	1155.97	0.308191	0.19907	0.999913	0.405135	1
C730036E19Rik	21.0872	20.3869	12.1085	26.2952	19.0809	20.1451	26.2246	18.0752	24.3264	20.8589	0.356562	0.410099	0.999913	0.687279	1
Ivns1abp	21317.9	28728.3	24427.5	21815.5	28330.4	29399.7	20397	30489.3	30253.7	26128.8	0.12367	0.540259	0.999913	0.815361	1
Swt1	683.474	876.637	881.125	715.948	856.735	1091.86	592.903	1014.02	892.593	845.033	0.0340894	0.886213	0.999913	0.86047	1
Trmt1l	1445.1	1543.92	1660.72	1370.94	1473.05	1606.57	1185.81	1568.93	1551.28	1489.59	-0.110351	0.440748	0.999913	0.740818	1
Rnf2	1824.67	2053.59	1998.83	1782.1	2054.06	2163.58	1796.95	1961.16	1977.93	1956.99	-0.0354518	0.75032	0.999913	0.842999	1
Fam129a	1851.95	1794.83	1780.88	2037.88	1701.07	1727.44	2103.67	1637.61	1720.63	1817.33	0.00852306	0.948804	0.999913	0.996706	1
Edem3	3246.19	4422.39	4281.74	3436.31	4071.87	4721	3227.9	3981.97	3951.17	3926.73	-0.0988047	0.574835	0.999913	0.739892	1
1700025G04Rik	1452.54	1476.48	1481.89	1501.22	1375.74	1538.08	1477.7	1357.45	1404.38	1451.72	-0.0580902	0.502945	0.999913	0.7403	1
Tsen15	383.291	456.353	339.037	322.714	391.159	364.626	321.536	419.345	435.069	381.459	-0.00299806	0.986901	0.999913	0.728367	1
Colgalt2	130.245	127.026	258.004	181.676	232.788	227.639	179.011	198.827	203.968	193.243	0.174322	0.549659	0.999913	0.55245	1
Rgl1	1226.78	1242.03	1385.96	1250.22	1370.97	1273.17	1389.9	1239.06	1239.71	1290.87	0.00394904	0.969549	0.999913	0.989123	1
Apobec4	42.1745	62.7289	39.1197	66.9333	72.5076	77.5585	69.5521	85.8573	74.8505	65.6981	0.665445	0.0153354	0.999913	0.0349842	1
Arpc5	3952	2873.77	3396.89	3707.63	2690.41	3061.04	3855.01	2883	2689.94	3234.41	-0.116656	0.552153	0.999913	0.795952	1
Ncf2	501.132	577.106	1210.85	472.119	519.002	735.295	540.454	563.043	551.087	630.01	-0.468841	0.143383	0.999913	0.272092	1
Smg7	4940.61	4611.36	4634.75	5046.3	4533.63	4405.73	5006.61	4454.64	4666.93	4700.06	-0.00592196	0.949716	0.999913	0.974882	1
Nmnat2	924.117	1046.79	854.114	953.8	1136.27	938.76	897.336	1043.84	1064.75	984.42	0.089509	0.522077	0.999913	0.735028	1
Lamc2	740.534	520.65	870.879	747.024	501.829	541.902	757.092	468.148	511.791	628.872	-0.296049	0.263863	0.999913	0.477381	1
Lamc1	4027.66	2857.3	3702.4	4533.54	3191.29	2833.4	4626.92	2537.76	3011.8	3480.23	-0.0571426	0.827722	0.999913	0.971011	1
E330020D12Rik	183.583	150.549	128.536	191.238	164.096	159.146	156.207	154.543	174.028	162.436	0.0749065	0.697289	0.999913	0.714974	1
Shcbp1l	50.8574	72.1383	34.4626	59.7619	60.105	48.3482	60.4305	67.7821	81.4	59.4762	0.407435	0.21407	0.999913	0.416099	1
Dhx9	7927.56	9134.12	8067.97	8245.95	8477.67	8753.03	8039.54	8296.52	8686.41	8403.2	-0.00639774	0.942249	0.999913	0.954244	1
Npl	101.715	79.1953	108.045	77.6905	88.7264	82.5948	103.758	54.2256	54.2666	83.3575	-0.45158	0.145177	0.999913	0.347942	1
Rgs8	52.0979	73.7065	118.291	69.3238	75.3698	71.515	88.9355	76.8197	65.4942	76.8392	-0.0878564	0.785686	0.999913	0.855126	1
C230024C17Rik	14.8851	17.2505	21.4227	3.58571	19.0809	14.1016	7.98139	14.4602	13.0988	13.9852	-0.586096	0.341841	0.999913	0.565079	1
Rgs16	275.374	337.168	848.525	325.105	386.389	366.64	363.723	357.889	281.625	393.604	-0.543464	0.143172	0.999913	0.288447	1
Rnasel	1535.65	2025.36	1749.21	1549.03	1877.57	1946.01	1465.15	1955.74	2114.53	1802.03	0.0596938	0.741523	0.999913	0.943416	1
Rgsl1	49.617	53.3196	28.8741	50.2	56.2888	39.2829	21.6638	59.6482	55.2023	46.0107	0.0598539	0.891204	0.999913	0.945157	1
Teddm2	6.20213	12.5458	6.51995	15.5381	13.3567	6.04352	10.2618	9.94137	5.61379	9.55812	-0.000429854	0.999494	0.999913	0.747576	1
Teddm1b	1.24043	0	0	1.19524	0	2.01451	0	1.80752	0.935632	0.799258	1.42985	0.559687	0.999913	0.819299	1
Teddm1a	0	0	0	1.19524	0	0	0	0	0	0.132804	0.0299159	0.99415	0.999913	0.957775	1
Glul	11736.9	10056.2	9212.69	11275.9	10073.8	8494.17	11123.8	9397.31	9872.79	10138.2	-0.0286922	0.847462	0.999913	0.934134	1
Zfp648	6.20213	3.13645	9.31422	20.319	10.4945	7.05078	26.2246	8.13385	8.42069	11.0329	1.1944	0.127263	0.999913	0.28387	1
4930452N14Rik	0	0	0	0	0	0	2.2804	0	0	0.253377	2.06941	0.606968	0.999913	0.722773	1
4930532M18Rik	0	0	0	0	0	0	0	0	0	0	NA	NA	NA	NA	NA
Cacna1e	833.566	942.502	711.606	987.267	911.115	1013.3	770.774	1053.79	1004.87	914.309	0.186228	0.258017	0.999913	0.346139	1
Ier5	693.398	606.903	1211.78	663.357	621.085	678.889	641.932	720.297	556.701	710.482	-0.388677	0.124569	0.999913	0.225746	1
Mr1	1087.85	1068.74	1344.04	1097.23	848.148	1036.46	1197.21	900.146	857.974	1048.65	-0.2454	0.176491	0.999913	0.308804	1
Stx6	1354.54	966.026	1154.03	1299.22	992.209	978.043	1411.57	1033.9	966.508	1128.45	-0.0259178	0.899877	0.999913	0.910029	1
Xpr1	5354.92	5885.54	4929.08	5453.87	5836.86	5649.69	5437.61	5503.9	5436.02	5498.61	0.018221	0.841332	0.999913	0.747381	1
Gm5532	14.8851	21.171	14.9027	11.9524	9.54047	19.1378	9.12159	28.0166	13.0988	15.7585	-0.0160375	0.977859	0.999913	0.81741	1
Acbd6	797.593	456.353	400.511	725.51	445.54	406.93	763.933	461.822	415.421	541.513	-0.0108476	0.974858	0.999913	0.978197	1
Lhx4	0	0	0.931422	0	0	0	0	0	0	0.103491	-0.931841	0.819361	0.999913	1	1
Qsox1	3612.12	2863.58	6184.64	3455.43	2853.56	3172.85	3526.63	2650.73	2497.2	3424.08	-0.545595	0.0434714	0.999913	0.101596	1
Cep350	5218.47	6130.97	4305.03	5780.17	5542.06	6197.63	5401.12	5872.64	5365.85	5534.88	0.0879263	0.536147	0.999913	0.521016	1
Tor1aip1	1962.35	1618.41	2593.08	1998.44	1629.51	1778.81	1991.93	1587.91	1537.24	1855.3	-0.27107	0.168641	0.999913	0.363331	1
Tor1aip2	3478.15	3577.12	4856.43	3527.15	3542.38	3738.93	3373.85	3422.54	3434.7	3661.25	-0.219592	0.123148	0.999913	0.293163	1
Fam163a	17.366	13.3299	16.7656	14.3429	9.54047	9.06528	18.2432	11.7489	8.42069	13.2025	-0.312554	0.553348	0.999913	0.608529	1
Tdrd5	27.2894	34.5009	42.8454	41.8333	29.5755	36.2611	26.2246	28.0166	33.6827	33.3588	-0.257439	0.457975	0.999913	0.671326	1
Nphs2	6.20213	1.56822	2.79426	2.39048	2.86214	0	4.56079	0.903761	2.8069	2.67652	-0.335451	0.786639	0.999913	0.755769	1
Soat1	735.572	866.444	1159.62	652.6	826.205	917.608	692.1	710.356	714.823	808.37	-0.384194	0.0523602	0.999913	0.151201	1
Abl2	1395.48	1841.09	2006.28	1486.88	1779.3	1820.11	1588.3	1648.46	1715.95	1697.98	-0.0830717	0.600523	0.999913	0.871536	1
Tor3a	437.87	419.5	865.291	339.448	370.17	412.974	395.649	334.392	399.515	441.645	-0.609696	0.0285682	0.999913	0.0342959	1
Fam20b	2810.8	3185.06	3268.36	3132.72	3187.47	3200.05	2988.46	3145.99	3068.87	3109.75	-0.0102611	0.905834	0.999913	0.838816	1
Ralgps2	1192.05	1644.28	1292.81	1246.63	1532.2	1538.08	1220.01	1482.17	1546.6	1410.54	0.040523	0.812281	0.999913	0.931641	1
Angptl1	45.8957	21.9551	17.697	17.9286	26.7133	25.1813	39.9069	26.2091	30.8759	28.0403	0.200083	0.662241	0.999913	0.60994	1
Tex35	26.0489	21.171	14.9027	15.5381	30.5295	13.0943	21.6638	21.6903	27.1333	21.308	0.194047	0.682806	0.999913	0.862128	1
Rasal2	5514.93	6794.33	6208.86	6358.67	6686.92	6713.35	5892.54	6463.7	6390.37	6335.96	0.0173391	0.867121	0.999913	0.631526	1
2810025M15Rik	425.466	467.331	469.436	399.21	463.667	463.337	453.799	478.089	508.984	458.813	0.0797143	0.512662	0.999913	0.611159	1
BC026585	809.998	820.965	776.806	792.443	955.956	813.861	834.625	858.573	896.335	839.951	0.105359	0.341631	0.999913	0.589898	1
Sec16b	347.319	444.591	504.83	403.99	420.735	433.119	472.042	421.153	479.043	436.314	0.0773747	0.630972	0.999913	0.737358	1
Brinp2	2821.97	2977.27	3448.12	3405.23	3292.42	2849.52	3166.33	3127.01	3104.43	3132.48	0.0229072	0.843861	0.999913	0.926308	1
Astn1	1232.98	895.456	795.434	1257.39	885.356	823.934	1183.53	829.652	877.623	975.706	-0.015908	0.946986	0.999913	0.987784	1
Pappa2	57.0596	46.2626	67.0623	93.2286	46.7483	41.2974	68.4119	52.4181	22.4552	54.9938	-0.253587	0.590896	0.999913	0.760468	1
Rfwd2	1849.47	2367.23	2105.94	1914.77	2315.47	2085.02	1924.65	2222.35	2256.74	2115.74	0.0178008	0.89663	0.999913	0.987162	1
Scarna3a	3.72128	0.784112	0	2.39048	0	1.00725	0	0.903761	2.8069	1.29042	-0.193523	0.922689	0.999913	0.982185	1
Tnr	9.9234	18.0346	5.58853	11.9524	16.2188	9.06528	7.98139	8.13385	14.0345	11.2147	-0.167031	0.797308	0.999913	0.896574	1
4930523C07Rik	275.374	298.747	495.516	366.938	318.652	380.742	340.919	306.375	353.669	348.548	-0.097508	0.678866	0.999913	0.899012	1
4930562F07Rik	1.24043	0	2.79426	0	1.90809	0	0	0	0	0.660309	-2.88226	0.41506	0.999913	0.622594	1
Tnn	1117.62	386.567	703.223	825.91	407.378	464.344	680.698	339.814	420.099	593.962	-0.615209	0.133359	0.999913	0.31364	1
Mrps14	327.472	404.602	451.739	308.371	431.229	420.025	343.2	455.495	434.133	397.363	0.0577114	0.775199	0.999913	0.906542	1
Cacybp	2085.15	2208.84	1771.56	2088.08	2129.43	2278.41	1955.44	2428.41	2220.25	2129.51	0.12311	0.341901	0.999913	0.604505	1
Rabgap1l	5439.26	6664.95	6212.58	5594.91	6459.86	7540.3	5311.04	7155.98	6509.19	6320.9	0.0509784	0.756106	0.999913	0.839035	1
Gpr52	4.9617	3.13645	3.72569	10.7571	3.81619	4.02901	3.42059	6.32633	0.935632	4.56764	-0.120969	0.90278	0.999913	0.676609	1
Rc3h1	2206.72	3240.73	3022.46	2253.02	2941.33	3500.21	2166.38	3211.97	3068.87	2845.74	-0.00404049	0.985892	0.999913	0.979993	1
Serpinc1	7.44255	11.7617	13.9713	9.56191	32.4376	9.06528	4.56079	19.8827	7.48505	12.9077	-0.0513549	0.947724	0.999913	0.610382	1
Zbtb37	387.013	471.251	236.581	500.805	320.56	533.844	407.051	462.726	424.777	416.067	0.241419	0.385281	0.999913	0.515582	1
Gas5	2500.7	2548.36	2561.41	2318.76	2562.57	2562.45	2271.27	2707.67	2441.06	2497.14	-0.0361592	0.714766	0.999913	0.923446	1
Dars2	385.772	656.302	455.465	491.243	557.164	530.823	358.022	564.851	647.457	516.344	0.0674482	0.796065	0.999913	0.951589	1
Cenpl	157.534	170.936	169.519	158.967	210.844	223.61	147.086	206.057	167.478	179.115	0.0655971	0.749839	0.999913	0.43189	1
Klhl20	1223.06	1179.3	1154.96	1244.24	1275.56	1215.76	1299.83	1309.55	1392.22	1254.94	0.17101	0.0340435	0.999913	0.103028	1
Ankrd45	849.691	1128.34	949.119	871.329	1111.47	1061.65	776.475	1079.99	1075.04	989.233	0.00179582	0.992254	0.999913	0.942173	1
4930469G21Rik	0	0	0.931422	0	0	0	0	0	0	0.103491	-0.931841	0.819361	0.999913	1	1
Prdx6	10094.6	9064.33	10314.6	9486.61	8619.82	8405.53	9317.7	8269.41	7535.58	9012.01	-0.230465	0.0456257	0.999913	0.124415	1
Tnfsf4	3.72128	4.70467	6.51995	3.58571	3.81619	7.05078	4.56079	11.7489	7.48505	5.91037	0.673312	0.383567	0.999913	0.563723	1
Tnfsf18	52.0979	71.3542	22.3541	19.1238	51.5186	75.544	23.9442	71.3971	74.8505	51.3538	0.225278	0.714535	0.999913	0.915366	1
Fasl	1.24043	4.70467	13.9713	1.19524	0.954047	3.02176	2.2804	2.71128	0.935632	3.44609	-1.76837	0.141224	0.999913	0.167641	1
Suco	2676.84	3582.61	3739.66	2928.33	3272.38	3910.16	2706.83	3390.91	3303.72	3279.05	-0.0891634	0.615918	0.999913	0.81778	1
4930558K02Rik	2.48085	0	0	0	0	0	1.1402	0	0	0.402339	-1.18346	0.768104	0.999913	0.791027	1
Pigc	496.17	482.229	504.83	432.676	461.759	437.148	402.49	476.282	478.108	463.521	-0.125462	0.286217	0.999913	0.376308	1
Dnm3	199.708	265.03	199.324	247.414	222.293	246.777	230.32	237.689	227.359	230.657	0.0603846	0.719477	0.999913	0.829574	1
2810442N19Rik	7.44255	2.35234	4.65711	0	1.90809	4.02901	3.42059	0.903761	0.935632	2.8499	-1.47618	0.240743	0.999913	0.423807	1
Dnm3os	1070.49	747.259	734.892	923.919	694.547	881.347	916.719	826.941	839.262	848.375	0.0188739	0.91971	0.999913	0.967884	1
Mettl13	306.385	252.484	258.004	295.224	304.341	299.154	269.087	278.358	256.363	279.933	-0.0168613	0.901932	0.999913	0.426813	1
Vamp4	648.742	826.454	822.445	613.157	768.962	861.202	594.043	851.343	764.411	750.084	-0.0565253	0.772249	0.999913	0.958028	1
Myoc	1.24043	7.84112	2.79426	5.97619	5.72428	9.06528	5.70099	3.61504	10.292	5.80551	0.659843	0.460227	0.999913	0.665906	1
7420461P10Rik	0	0	0	0	0.954047	0	0	0	0	0.106005	0.0299159	0.99415	0.999913	1	1
Prrc2c	13438.8	13495.3	12891.8	16528.9	13308	12942.2	15905.8	12931	13280.4	13858	0.0806251	0.548242	0.999913	0.723181	1
Fmo4	40.934	68.2177	24.217	47.8095	51.5186	68.4933	38.7667	39.7655	70.1724	49.9883	0.151666	0.732095	0.999913	0.761915	1
Fmo1	2252.61	2542.87	1125.16	2315.18	2540.63	1888.6	2229.09	2291.03	2665.62	2205.64	0.279435	0.304876	0.999913	0.582115	1
Fmo2	3857.72	4925.01	2523.22	4353.06	4548.9	4314.07	4158.3	4470	4838.15	4220.94	0.252193	0.245009	0.999913	0.449485	1
Fmo6	5970.17	7670.18	4849.91	6426.8	7312.77	6708.31	6342.92	8331.77	7875.21	6832.01	0.286304	0.122463	0.999913	0.303777	1
Fmo3	375.849	720.599	230.061	396.819	545.715	439.163	241.722	497.972	641.843	454.416	0.0582766	0.890761	0.999913	0.987618	1
Mroh9	1.24043	0	0	3.58571	0.954047	1.00725	1.1402	0	0	0.880849	0.0299337	0.990426	0.999913	0.476844	1
Prrx1	2198.03	2092.79	2029.57	2266.17	2008.27	2372.08	2552.9	2007.25	1986.35	2168.16	0.0503255	0.706697	0.999913	0.856913	1
Gorab	614.011	555.151	515.076	535.467	491.334	560.033	608.866	467.244	522.083	541.029	-0.0759103	0.599324	0.999913	0.811935	1
Mettl11b	1.24043	0	0	0	0	0	0	0	1.87126	0.345743	0.858597	0.831878	0.999913	0.836557	1
Kifap3	3375.2	4404.36	3440.67	3432.72	4052.79	4011.89	3331.66	4036.2	4095.26	3797.86	0.030674	0.83989	0.999913	0.969029	1
Scyl3	1190.81	1231.06	1218.3	1241.85	1162.03	1256.05	1336.31	1211.94	1143.34	1221.3	0.018736	0.84594	0.999913	0.980876	1
BC055324	188.545	216.415	190.941	166.138	232.788	226.632	186.993	227.748	231.101	207.478	0.115884	0.541922	0.999913	0.827228	1
Mettl18	140.168	156.822	142.507	156.576	150.74	134.972	118.581	160.869	152.508	145.972	-0.0229238	0.902457	0.999913	0.987209	1
Sele	37.2128	84.6841	197.461	44.2238	75.3698	105.762	30.7854	80.4347	73.9149	81.0943	-0.786264	0.184719	0.999913	0.397387	1
Sell	34.7319	100.366	557.921	29.881	97.3128	179.291	36.4863	130.142	123.503	143.293	-1.25581	0.243689	0.999913	0.402019	1
Selp	60.7808	70.5701	443.357	69.3238	64.8752	111.805	62.7109	85.8573	48.6529	113.104	-1.54352	0.0193598	0.999913	0.0392486	1
Gm16548	0	0.784112	0.931422	1.19524	2.86214	0	0	0.903761	0	0.741853	-0.760983	0.76558	0.999913	0.695838	1
F5	364.685	217.199	334.38	268.929	182.223	221.596	198.395	113.874	118.825	224.456	-1.08946	0.000232621	0.546917	0.00130502	1
Slc19a2	89.3106	104.287	121.085	105.181	114.486	118.856	88.9355	112.97	89.8207	104.992	-0.111871	0.603143	0.999913	0.611878	1
Ccdc181	2123.61	1918.72	1786.47	1972.14	1535.06	1716.36	2158.4	1472.23	1451.16	1792.68	-0.198242	0.28752	0.999913	0.527554	1
Blzf1	1282.6	1254.58	1215.51	1260.98	1178.25	1205.68	1270.18	1218.27	1138.66	1224.97	-0.0493175	0.571868	0.999913	0.829329	1
Nme7	471.362	605.334	559.784	427.895	564.796	593.272	499.407	671.494	611.903	556.139	0.122712	0.510465	0.999913	0.644241	1
Atp1b1	24498.4	21999	17810.6	23738.6	20571.2	19993	22449.4	20998	20124.5	21353.6	-0.0165691	0.907011	0.999913	0.991006	1
Dpt	48.3766	53.3196	111.771	60.9571	27.6674	72.5223	64.9913	25.3053	19.6483	53.8398	-0.968323	0.0872107	0.999913	0.23696	1
Gm20743	3.72128	3.92056	0	0	2.86214	1.00725	3.42059	6.32633	5.61379	2.98577	1.02119	0.416934	0.999913	0.337957	1
Xcl1	1.24043	0.784112	0.931422	0	0	1.00725	0	0	0	0.440357	-2.43041	0.429084	0.999913	0.612553	1
4930568G15Rik	8.68298	10.9776	9.31422	15.5381	13.3567	11.0798	9.12159	9.94137	6.54942	10.5069	-0.190833	0.73737	0.999913	0.489194	1
Tbx19	1.24043	0.784112	0.931422	0	3.81619	1.00725	0	0.903761	0.935632	1.06875	-0.611373	0.754728	0.999913	0.754127	1
Sft2d2	4150.46	4388.67	5296.06	4062.61	4276.99	4380.55	4167.42	4358.84	4014.8	4344.05	-0.141916	0.219598	0.999913	0.411307	1
Tiprl	924.117	1144.8	1076.72	925.114	1100.02	1230.86	850.588	1054.69	1177.96	1053.88	-0.0291936	0.865885	0.999913	0.899888	1
Gpr161	55.8191	79.9794	68.9252	71.7143	82.0481	74.5368	78.6737	75.0121	76.7218	73.7145	0.155676	0.504042	0.999913	0.756846	1
Dcaf6	2602.41	2853.38	2689.95	2668.97	2882.18	2991.54	2754.72	3061.94	2817.19	2813.59	0.0836636	0.36184	0.999913	0.625433	1
Mpc2	513.536	432.046	359.529	540.248	415.011	399.88	449.238	419.345	365.832	432.74	-0.0787949	0.681025	0.999913	0.782577	1
Adcy10	9.9234	10.1935	9.31422	2.39048	6.67833	8.05803	4.56079	14.4602	5.61379	7.9103	-0.240313	0.741411	0.999913	0.595613	1
Mpzl1	2090.12	2051.24	2384.44	1933.9	2034.98	2196.82	2099.11	1982.85	1961.08	2081.61	-0.111264	0.277411	0.999913	0.529281	1
Rcsd1	833.566	826.454	1050.64	860.571	970.266	848.108	906.458	940.815	1012.35	916.582	0.0771163	0.570802	0.999913	0.761307	1
Creg1	2107.48	1986.16	1774.36	2175.33	2006.36	2080.99	2129.89	2076.84	1978.86	2035.14	0.0765786	0.435401	0.999913	0.59571	1
Cd247	117.84	71.3542	93.1422	89.6429	43.8862	85.6166	76.3933	47.8993	48.6529	74.9364	-0.706832	0.0527657	0.999913	0.153578	1
Pou2f1	2363.01	2984.33	2575.38	2410.8	2897.44	3088.24	2386.44	2965.24	2639.42	2701.14	0.0120944	0.935765	0.999913	0.833739	1
Dusp27	37.2128	18.8187	22.3541	21.5143	29.5755	36.2611	41.0471	18.0752	28.069	28.1031	0.163298	0.725948	0.999913	0.912971	1
Gpa33	6.20213	5.48878	1.86284	2.39048	1.90809	1.00725	12.5422	1.80752	6.54942	4.41763	0.616139	0.535464	0.999913	0.206347	1
Mael	0	0	0	0	0.954047	0	2.2804	0	0.935632	0.463342	2.5786	0.499921	0.999913	0.691122	1
Ildr2	301.423	381.078	330.655	369.329	365.4	321.314	393.368	319.028	374.253	350.65	0.0951752	0.53938	0.999913	0.82715	1
Tada1	592.923	791.953	742.343	536.662	813.802	784.651	539.314	840.498	783.124	713.919	0.0238127	0.91774	0.999913	0.99403	1
Pogk	3822.99	4291.44	4000.46	3971.78	4351.41	4323.13	3969.03	4277.5	4236.54	4138.25	0.0428517	0.623126	0.999913	0.769661	1
Gm4846	3.72128	3.92056	6.51995	4.78095	2.86214	6.04352	0	2.71128	2.8069	3.7074	-1.31086	0.214743	0.999913	0.393356	1
Gm4847	1.24043	7.05701	0.931422	0	2.86214	1.00725	3.42059	0.903761	2.8069	2.24772	-0.428802	0.759289	0.999913	0.696069	1
Fmo9	0	0	0	0	0	1.00725	0	0.903761	0.935632	0.316294	1.79889	0.656635	0.999913	0.826405	1
Gm16701	86.8298	73.7065	52.1596	83.6667	65.8293	74.5368	80.9541	75.0121	87.0138	75.5232	0.199894	0.442777	0.999913	0.740734	1
Fam78b	523.459	454.785	448.014	533.076	524.726	417.003	542.734	491.646	530.503	496.216	0.135706	0.343987	0.999913	0.631547	1
Uck2	605.328	340.305	486.202	523.514	348.227	372.684	525.631	306.375	297.531	422.866	-0.341879	0.25329	0.999913	0.515469	1
Tmco1	1265.23	1265.56	1262.08	1240.66	1261.25	1215.76	1238.26	1390.89	1235.03	1263.86	0.0275811	0.752694	0.999913	0.813481	1
Aldh9a1	733.091	693.155	658.515	753	664.971	576.149	708.063	632.633	557.637	664.135	-0.135554	0.360874	0.999913	0.658835	1
Mgst3	2585.05	2976.49	2876.23	2579.32	3371.6	3087.23	2486.77	3739.76	3807.09	3056.62	0.250003	0.182725	0.999913	0.404457	1
Lrrc52	1.24043	0.784112	0.931422	1.19524	0	1.00725	2.2804	0.903761	0	0.926956	0.0842102	0.964046	0.999913	0.959844	1
Rxrg	49.617	67.4336	92.2107	64.5429	61.059	70.5078	55.8697	68.6858	76.7218	67.4054	-0.061073	0.834656	0.999913	0.93913	1
Lmx1a	0	1.56822	0	1.19524	0.954047	0	3.42059	0	0	0.793123	0.983921	0.735945	0.999913	0.938444	1
Pbx1	3661.74	3599.07	3641.86	3760.22	3392.59	3522.37	3559.7	2981.51	3140.92	3473.33	-0.171722	0.0779303	0.999913	0.174088	1
Nuf2	499.891	415.579	287.809	423.114	451.264	462.329	484.584	392.232	477.172	432.664	0.172223	0.411175	0.999913	0.667918	1
Rgs5	9600.89	12078.5	34395.5	11687	11576.4	15639.6	11072.5	13610.6	12410.2	14674.6	-0.596208	0.129065	0.999913	0.239387	1
Rgs4	83.1085	114.48	159.273	103.986	102.083	96.6964	100.337	93.0874	100.113	105.907	-0.28957	0.26464	0.999913	0.479212	1
1700084C01Rik	235.681	220.335	447.082	245.024	131.659	213.538	272.507	150.928	155.315	230.23	-0.644687	0.0800593	0.999913	0.130536	1
Hsd17b7	527.181	541.037	442.425	595.229	511.369	588.236	605.445	462.726	518.34	532.443	0.0690853	0.655067	0.999913	0.560572	1
3110045C21Rik	73.1851	73.7065	53.091	35.8571	62.0131	68.4933	37.6265	79.531	84.2069	63.0789	0.017121	0.964592	0.999913	0.733021	1
Ddr2	2021.89	2379.78	2349.05	2302.03	2437.59	2407.34	2404.68	2128.36	2319.43	2305.57	0.020117	0.844944	0.999913	0.71118	1
Uap1	1130.03	1318.09	1480.03	1170.14	1230.72	1414.18	1095.73	1233.63	1265.91	1259.83	-0.128327	0.365874	0.999913	0.65575	1
Uhmk1	664.868	1116.58	980.787	781.686	1054.22	1191.58	708.063	1081.8	943.117	946.967	-0.0161104	0.948592	0.999913	0.808977	1
Sh2d1b2	2.48085	0	0	0	0	0	0	0	0.935632	0.379609	-1.18346	0.768104	0.999913	0.789516	1
Sh2d1b1	8.68298	14.8981	35.394	14.3429	14.3107	26.1886	9.12159	15.3639	18.7126	17.4462	-0.451904	0.474957	0.999913	0.762177	1
Gm7694	1014.67	888.399	937.01	877.305	864.367	930.702	969.169	804.347	904.756	910.08	-0.0841134	0.460474	0.999913	0.688362	1
1700015E13Rik	0	0	0	0	0.954047	0	0	0	0	0.106005	0.0299159	0.99415	0.999913	1	1
Nos1ap	193.506	232.097	261.729	254.586	246.144	246.777	226.899	259.379	251.685	241.423	0.0989618	0.532745	0.999913	0.735646	1
Olfml2b	1278.88	751.179	1096.28	1348.23	851.01	822.926	1395.6	681.436	803.708	1003.25	-0.118027	0.710178	0.999913	0.932801	1
Atf6	3470.71	4038.18	4563.97	3860.62	3789.48	4037.07	3831.07	3721.69	3785.57	3899.82	-0.0911302	0.432059	0.999913	0.734203	1
Dusp12	181.102	329.327	360.46	225.9	324.376	275.988	206.376	306.375	283.496	277.044	-0.131521	0.645962	0.999913	0.898079	1
Fcrlb	3.72128	2.35234	8.38279	3.58571	0	3.02176	1.1402	4.5188	0	2.96921	-1.3332	0.352106	0.999913	0.57554	1
Fcrla	27.2894	51.7514	125.742	46.6143	118.302	81.5875	17.103	104.836	118.825	76.8945	0.233486	0.737641	0.999913	0.918189	1
Fcgr2b	141.408	258.757	738.617	136.257	186.039	294.118	156.207	215.999	199.29	258.521	-0.995121	0.0515343	0.999913	0.0898876	1
Fcgr4	7.44255	24.3075	105.251	3.58571	24.8052	27.1958	6.84119	12.6527	15.9057	25.3319	-1.95029	0.0361003	0.999913	0.0925143	1
Fcgr3	164.977	215.631	1029.22	162.552	189.855	333.401	175.591	267.513	206.775	305.057	-1.11736	0.0545125	0.999913	0.0861234	1
Cfap126	2344.4	1212.24	1403.65	2018.76	1017.01	1225.83	2190.32	1122.47	1056.33	1510.11	-0.18295	0.615254	0.999913	0.810083	1
Sdhc	1855.68	2058.29	1868.43	1713.97	2034.98	1879.54	1855.1	1990.99	1973.25	1914.47	0.008795	0.931606	0.999913	0.88497	1
Mpz	1071.73	520.65	513.213	1448.63	525.68	447.221	1262.2	493.453	456.588	748.818	0.0714046	0.911898	0.999913	0.950667	1
Pcp4l1	9558.72	7415.35	3840.25	8839.98	8068.38	6658.95	8968.8	7843.74	7996.85	7687.89	0.253421	0.367469	0.999913	0.654234	1
Nr1i3	0	0	0.931422	1.19524	1.90809	0	0	0.903761	5.61379	1.17248	2.66026	0.257012	0.999913	0.525547	1
Tomm40l	602.847	651.597	665.966	585.667	763.238	660.758	653.334	715.779	678.333	664.169	0.0917661	0.482463	0.999913	0.769639	1
Apoa2	9.9234	15.6822	9.31422	11.9524	35.2998	6.04352	10.2618	18.979	14.0345	14.6101	0.305156	0.6691	0.999913	0.690925	1
Fcer1g	238.162	138.788	576.55	221.119	113.532	180.298	233.741	153.639	147.83	222.629	-0.834203	0.0761619	0.999913	0.0939332	1
Ndufs2	2379.14	2423.69	2762.6	2335.5	2661.79	2545.33	2298.64	2536.86	2650.64	2510.46	-0.0150844	0.891243	0.999913	0.990088	1
Adamts4	166.217	138.004	312.958	193.629	177.453	149.074	183.572	122.008	130.053	174.774	-0.505327	0.124592	0.999913	0.308591	1
B4galt3	1827.15	1505.49	2105.01	1649.43	1729.69	1589.45	1784.41	1727.99	1613.03	1725.74	-0.0849602	0.542161	0.999913	0.639446	1
Ppox	1948.71	1850.5	2230.75	1924.33	2113.22	2029.62	1936.06	2047.02	2101.43	2020.18	0.0133507	0.898965	0.999913	0.991559	1
Usp21	2590.01	2142.98	3071.83	2456.21	2337.42	2114.23	2280.4	2455.52	2237.1	2409.52	-0.162222	0.275537	0.999913	0.416535	1
Ufc1	1020.87	1060.9	1163.35	1015.95	999.842	1031.43	962.327	1108.91	1005.8	1041.04	-0.0766196	0.455273	0.999913	0.630844	1
Dedd	823.642	778.623	993.827	772.124	805.216	725.223	733.147	864.899	846.747	815.939	-0.0856357	0.5311	0.999913	0.451152	1
Nit1	746.736	862.523	704.155	747.024	765.146	745.368	708.063	823.326	776.574	764.324	-0.00394287	0.973974	0.999913	0.945991	1
Pfdn2	663.628	539.469	581.207	720.729	573.383	588.236	672.717	680.532	597.869	624.196	0.131265	0.367409	0.999913	0.663749	1
Klhdc9	116.6	109.776	134.125	141.038	107.807	105.762	159.628	102.125	114.147	121.223	0.0552111	0.820179	0.999913	0.941931	1
Pvrl4	540.825	421.852	485.271	419.529	361.584	348.51	525.631	352.467	372.381	425.339	-0.211921	0.277177	0.999913	0.183533	1
Arhgap30	178.621	308.156	843.868	209.167	291.939	392.829	172.17	366.023	286.303	338.786	-0.690538	0.168171	0.999913	0.322783	1
Usf1	1275.16	1254.58	1507.97	1239.46	1361.43	1294.32	1169.84	1307.74	1271.52	1298	-0.106615	0.347993	0.999913	0.643723	1
Tstd1	226.998	197.596	212.364	221.119	265.225	222.603	172.17	276.551	248.878	227.056	0.137375	0.508414	0.999913	0.713265	1
F11r	2113.68	2114.75	2737.45	2215.97	2000.64	2192.79	2011.31	2066	1974.18	2158.53	-0.203234	0.116199	0.999913	0.285566	1
Alyref2	172.419	149.765	185.353	158.967	150.74	153.103	191.553	187.078	172.156	169.015	0.120423	0.456059	0.999913	0.308938	1
Itln1	31.0106	45.4785	244.964	23.9048	15.2648	80.5803	51.3089	41.573	15.9057	61.1101	-1.56647	0.056928	0.999913	0.0916359	1
Cd244	29.7702	58.0243	231.924	29.881	45.7943	76.5513	29.6452	56.0332	47.7172	67.2601	-1.26079	0.0608516	0.999913	0.113494	1
Ly9	27.2894	47.8308	93.1422	39.4429	55.3348	42.3047	31.9256	52.4181	40.2322	47.7689	-0.437154	0.341626	0.999913	0.616469	1
Slamf7	39.6936	98.7981	176.039	86.0571	134.521	125.907	37.6265	120.2	136.602	106.16	-0.0961061	0.862632	0.999913	0.91441	1
Cd48	48.3766	101.15	224.473	45.419	70.5995	129.936	46.7481	129.238	70.1724	96.2347	-0.603469	0.305876	0.999913	0.481531	1
Slamf1	6.20213	10.1935	26.0798	2.39048	8.58643	8.05803	0	9.03761	7.48505	8.67033	-1.34442	0.180448	0.999913	0.320474	1
Cd84	240.643	370.885	692.046	274.905	353.952	373.691	254.264	377.772	389.223	369.709	-0.352683	0.318663	0.999913	0.478961	1
Slamf6	14.8851	52.5355	112.702	25.1	57.2428	89.6456	19.3834	72.3009	65.4942	56.5877	-0.197679	0.783665	0.999913	0.962002	1
Vangl2	504.853	385.783	325.066	591.643	404.516	365.633	547.295	455.495	430.391	445.631	0.239034	0.316947	0.999913	0.595357	1
Nhlh1	3686.54	2506.81	2108.74	3564.2	2736.21	2432.52	3727.31	2641.69	2689.94	2899.33	0.126142	0.60861	0.999913	0.876436	1
Ncstn	4496.54	3756.68	4464.3	4504.85	4048.02	3822.53	4728.4	3822.91	3911.88	4172.9	-0.0291084	0.828325	0.999913	0.954993	1
Copa	11356.1	11771.9	12195.1	11810.1	11657.5	10883.4	11992.6	11393.7	11737.5	11644.2	-0.00834774	0.906748	0.999913	0.836244	1
Pex19	1820.94	1712.5	1804.16	1832.3	1725.87	1772.77	1758.19	1821.08	1773.02	1780.09	0.00507488	0.94553	0.999913	0.995714	1
Dcaf8	4506.47	5023.02	5125.61	4608.84	4925.75	4878.13	4354.42	4813.43	5123.52	4817.69	-0.0363902	0.716777	0.999913	0.933879	1
Pea15a	3397.52	3194.47	2855.74	3315.59	3207.51	3027.8	3517.51	3294.21	3401.96	3245.81	0.112795	0.243976	0.999913	0.449237	1
Casq1	32.2511	8.62523	13.9713	32.2714	16.2188	12.087	30.7854	15.3639	19.6483	20.1358	0.28413	0.652603	0.999913	0.903052	1
Atp1a4	0	0.784112	0	0	2.86214	1.00725	2.2804	0	1.87126	0.978352	1.98008	0.401751	0.999913	0.632967	1
Atp1a2	3836.64	5081.83	4796.82	4212.02	5777.71	4033.04	4331.61	4804.39	5527.71	4711.31	0.0962751	0.602238	0.999913	0.868042	1
Igsf8	8831.83	5690.3	6243.32	8413.28	6343.46	5589.25	8312.05	6288.37	5910.39	6846.92	-0.0176817	0.938163	0.999913	0.991636	1
Kcnj9	4.9617	3.92056	0	1.19524	2.86214	0	2.2804	0.903761	3.74253	2.20737	-0.345395	0.818455	0.999913	0.782625	1
Kcnj10	585.481	660.222	638.024	610.767	600.096	498.591	644.212	469.956	523.018	581.152	-0.205547	0.195829	0.999913	0.413209	1
Pigm	972.493	1216.16	1211.78	895.233	1103.83	1283.24	952.066	1106.2	1070.36	1090.15	-0.12088	0.470182	0.999913	0.769248	1
Slamf9	37.2128	38.4215	94.0736	50.2	52.4726	64.4642	38.7667	55.1294	51.4598	53.5778	-0.223647	0.590362	0.999913	0.842147	1
Igsf9	2154.62	1703.88	1314.24	2138.28	1879.47	1550.16	2109.37	1776.79	1994.77	1846.84	0.185711	0.3568	0.999913	0.65305	1
Tagln2	3003.07	1940.68	3480.72	2642.67	1806.97	2175.67	2758.14	1709.92	1616.77	2348.29	-0.469499	0.0880898	0.999913	0.202509	1
Cfap45	745.496	608.471	661.309	749.414	453.173	540.895	716.045	399.462	412.614	587.431	-0.40017	0.138459	0.999913	0.33338	1
4933439K11Rik	49.617	58.8084	46.5711	37.0524	72.5076	74.5368	58.1501	84.0498	49.5885	58.9868	0.306361	0.390093	0.999913	0.661173	1
Vsig8	11.1638	4.70467	6.51995	9.56191	11.4486	3.02176	11.402	3.61504	7.48505	7.65809	0.0195179	0.980418	0.999913	0.983322	1
Slamf8	2.48085	11.7617	24.217	1.19524	8.58643	10.0725	3.42059	8.13385	7.48505	8.5948	-1.01722	0.28543	0.999913	0.464305	1
Fcrl6	4.9617	0.784112	2.79426	0	6.67833	5.03627	3.42059	4.5188	6.54942	3.86039	0.825319	0.476453	0.999913	0.776921	1
Dusp23	160.015	95.6616	127.605	151.795	106.853	96.6964	164.189	126.527	88.885	124.247	-0.0110525	0.971913	0.999913	0.933683	1
Crp	0	3.13645	0.931422	2.39048	4.77024	0	0	0	0	1.24762	-2.93999	0.257227	0.999913	0.295974	1
Apcs	0	1.56822	0.931422	1.19524	0	1.00725	0	0.903761	0	0.622878	-1.29152	0.609124	0.999913	0.852585	1
Olfr16	78.1468	134.867	149.027	111.157	144.061	164.182	106.038	173.522	142.216	133.691	0.216026	0.47999	0.999913	0.729457	1
Olfr1408	169.938	177.993	201.187	196.019	141.199	194.4	180.151	224.133	184.319	185.482	0.10045	0.610245	0.999913	0.736779	1
Olfr1406	161.255	186.619	151.822	201.995	164.096	160.153	189.273	178.041	147.83	171.232	0.0387453	0.838589	0.999913	0.937404	1
Olfr218	40.934	62.7289	54.9539	46.6143	53.4267	41.2974	33.0658	61.4557	44.9103	48.8208	-0.188314	0.571651	0.999913	0.814483	1
Olfr1404	83.1085	108.992	98.7307	93.2286	105.899	122.885	103.758	106.644	115.083	104.259	0.154281	0.463162	0.999913	0.719822	1
Fcer1a	0	2.35234	2.79426	1.19524	2.86214	2.01451	0	1.80752	4.67816	1.96713	0.305121	0.838193	0.999913	0.977382	1
Olfr418	47.1362	69.0018	81.9651	74.1048	60.105	67.486	61.5707	78.6272	78.5931	68.7322	0.135704	0.624942	0.999913	0.861425	1
Mptx2	0	0	0	0	0	0	0	0	0	0	NA	NA	NA	NA	NA
Ackr1	262.97	210.142	237.512	235.462	177.453	174.255	255.404	215.095	240.457	223.195	0.00334378	0.985432	0.999913	0.23387	1
Cadm3	3019.2	2149.25	1979.27	3084.91	2363.18	2064.87	3072.83	2433.83	2458.84	2514.02	0.156683	0.464778	0.999913	0.764925	1
Aim2	85.5893	136.435	221.678	127.89	107.807	140.008	111.739	120.2	116.954	129.811	-0.351302	0.280781	0.999913	0.536623	1
BC094916	3.72128	7.84112	13.0399	0	3.81619	4.02901	3.42059	8.13385	3.74253	5.30494	-0.688698	0.462928	0.999913	0.266078	1
Pydc4	7.44255	21.171	39.1197	4.78095	9.54047	26.1886	9.12159	5.42256	14.9701	15.3064	-1.20761	0.136876	0.999913	0.312625	1
Pyhin1	94.2723	152.902	448.014	57.3714	205.12	258.864	38.7667	252.149	182.448	187.768	-0.554016	0.536798	0.999913	0.809115	1
Pydc3	3.72128	21.9551	55.8853	7.17143	11.4486	29.2104	4.56079	13.5564	20.5839	18.677	-1.07473	0.240951	0.999913	0.464899	1
AI607873	115.36	125.458	309.232	117.133	121.164	172.24	101.478	120.2	105.726	143.11	-0.749437	0.0508776	0.999913	0.144737	1
Ifi204	76.9064	152.902	726.509	52.5905	70.5995	209.509	60.4305	110.259	68.3011	169.778	-2.00031	0.0270339	0.999913	0.0597574	1
Mndal	214.594	334.816	429.385	217.533	257.593	347.503	213.217	309.086	321.857	293.954	-0.214611	0.469273	0.999913	0.651823	1
Mnda	32.2511	43.1262	183.49	14.3429	19.0809	63.457	35.3461	28.9203	24.3264	49.3712	-1.55044	0.0322299	0.999913	0.0477249	1
Ifi203	197.228	474.388	512.282	223.51	318.652	476.431	193.834	427.479	369.575	354.82	-0.257454	0.536607	0.999913	0.798208	1
Ifi202b	200.949	44.6944	45.6397	35.8571	41.024	60.4352	61.5707	110.259	29.0046	69.9371	-0.52868	0.412255	0.999913	0.256686	1
Ifi205	23.5681	51.7514	134.125	23.9048	17.1729	53.3844	15.9628	38.8617	14.9701	41.5223	-1.58392	0.0228917	0.999913	0.0536446	1
Olfr433	29.7702	42.342	61.4738	20.319	27.6674	34.2466	34.2059	55.1294	37.4253	38.0644	-0.0795039	0.840934	0.999913	0.183666	1
Olfr432	39.6936	41.5579	40.0511	32.2714	51.5186	47.3409	43.3275	51.5144	41.1678	43.1604	0.165558	0.584704	0.999913	0.853046	1
Olfr430	71.9447	93.3093	94.0736	81.2762	101.129	112.812	93.4963	89.4723	86.0781	91.5102	0.0427499	0.850318	0.999913	0.697452	1
Olfr429	40.934	72.1383	72.6509	58.5667	77.2778	63.457	68.4119	75.0121	103.855	70.256	0.402246	0.196557	0.999913	0.390964	1
Olfr426	0	0	0	0	0	0	0	0	0	0	NA	NA	NA	NA	NA
Olfr427	0	0	0	0	0	0	0	0	0	0	NA	NA	NA	NA	NA
Olfr231	64.5021	68.2177	95.005	43.0286	67.7374	78.5658	75.2531	75.0121	66.4299	70.4169	-0.0752835	0.798704	0.999913	0.666937	1
Olfr424	120.321	99.5822	113.633	92.0333	115.44	122.885	131.123	150.928	113.211	117.684	0.250888	0.238903	0.999913	0.385545	1
Olfr421-ps1	6.20213	17.2505	8.38279	8.36667	14.3107	12.087	9.12159	14.4602	11.2276	11.2677	0.101398	0.868319	0.999913	0.979641	1
Olfr420	163.736	155.254	176.039	188.848	182.223	129.936	210.937	194.309	163.736	173.891	0.199651	0.325939	0.999913	0.547921	1
Spta1	222.036	123.106	252.415	217.533	320.56	305.198	191.553	303.664	245.136	242.356	0.314	0.302941	0.999913	0.255929	1
Olfr419	94.2723	176.425	216.09	123.11	124.98	148.066	156.207	173.522	187.126	155.533	0.0805803	0.781304	0.999913	0.391819	1
Mptx1	0	0	0	1.19524	0	0	2.2804	0	0	0.386182	2.0694	0.606969	0.999913	0.790346	1
Olfr417	38.4532	96.4458	55.8853	41.8333	82.0481	89.6456	66.1315	75.9159	75.7862	69.1272	0.179988	0.656594	0.999913	0.890735	1
Olfr248	3.72128	0.784112	0.931422	3.58571	2.86214	4.02901	7.98139	6.32633	9.35632	4.39752	2.24402	0.0226102	0.999913	0.0574386	1
Olfr414	155.053	116.049	105.251	137.452	131.659	104.754	177.871	150.928	112.276	132.366	0.232701	0.359479	0.999913	0.561495	1
Olfr220	291.5	334.032	261.729	326.3	334.871	364.626	359.162	380.483	348.055	333.418	0.291513	0.040294	0.999913	0.110644	1
Fmn2	4270.78	3782.56	3654.9	4670.99	3474.64	3837.64	4558.51	3786.76	3383.24	3935.56	0.00248843	0.987711	0.999913	0.973656	1
Grem2	141.408	146.629	115.496	151.795	145.015	102.74	176.731	95.7986	95.4344	130.116	-0.138819	0.644228	0.999913	0.881013	1
Rgs7	540.825	711.974	362.323	513.952	549.531	550.968	509.669	609.135	607.225	550.622	0.0952817	0.680897	0.999913	0.891101	1
Fh1	930.319	1147.16	1030.15	811.567	1209.73	1193.6	852.868	1124.28	1297.72	1066.38	0.0755674	0.721217	0.999913	0.936666	1
Kmo	13.6447	54.8878	96.8678	22.7095	36.2538	69.5005	13.6824	53.3219	46.7816	45.2944	-0.540262	0.449811	0.999913	0.737276	1
Opn3	75.6659	93.3093	73.5823	86.0571	72.5076	69.5005	59.2903	92.1836	72.9793	77.2307	-0.110811	0.666999	0.999913	0.894105	1
Chml	669.83	879.774	718.126	672.919	842.424	928.688	640.791	829.652	829.905	779.123	0.0199909	0.913636	0.999913	0.824455	1
Wdr64	0	0.784112	0	0	0	0	3.42059	0	3.74253	0.883026	2.78023	0.38021	0.999913	0.364047	1
Exo1	198.468	165.448	139.713	222.314	189.855	185.335	198.395	184.367	181.513	185.045	0.169312	0.357711	0.999913	0.38416	1
Becn2	0	0	0	1.19524	0	0	1.1402	0	0	0.259493	0.991697	0.807978	0.999913	0.89387	1
Pld5	99.234	125.458	62.4052	84.8619	121.164	97.7036	83.2345	114.778	123.503	101.371	0.163811	0.599531	0.999913	0.870809	1
Cep170	4150.46	4892.86	3739.66	4698.48	4511.69	4708.91	4419.41	4455.54	4782.01	4484.34	0.0951315	0.41981	0.999913	0.55421	1
Sdccag8	626.415	804.499	656.652	651.405	749.881	747.382	622.548	728.431	773.768	706.776	0.0242614	0.872159	0.999913	0.964501	1
Hmga2-ps1	17.366	15.6822	36.3254	17.9286	22.8971	27.1958	30.7854	34.3429	25.2621	25.3095	0.378844	0.401462	0.999913	0.59801	1
Akt3	3535.21	4151.87	3961.34	3993.29	3911.59	4458.1	3636.09	4134.71	4129.88	3990.23	0.030631	0.781605	0.999913	0.735352	1
Zbtb18	3354.11	3357.57	3226.44	3334.71	3524.25	3547.55	3443.4	3671.98	3367.34	3425.26	0.0771904	0.300109	0.999913	0.533186	1
2310043L19Rik	13.6447	10.1935	13.0399	10.7571	13.3567	11.0798	6.84119	11.7489	11.2276	11.321	-0.280427	0.603825	0.999913	0.86049	1
1700016C15Rik	62.0213	40.7738	49.3653	60.9571	41.024	46.3337	58.1501	38.8617	34.6184	48.0117	-0.206736	0.541326	0.999913	0.807007	1
Adss	1725.43	2299.8	2405.86	1719.95	2111.31	2373.09	1873.35	2104.86	2105.17	2079.87	-0.0807466	0.63986	0.999913	0.893217	1
Gm16432	13.6447	25.0916	13.9713	15.5381	14.3107	22.1596	19.3834	21.6903	20.5839	18.4859	0.205619	0.655372	0.999913	0.847273	1
Desi2	989.859	1155	1150.31	922.724	1190.65	1178.49	931.542	1167.66	1114.34	1088.95	-0.0363885	0.811779	0.999913	0.964379	1
Cox20	703.321	465.762	452.671	610.767	436.954	489.525	533.613	525.085	393.901	512.4	-0.156742	0.495506	0.999913	0.792892	1
Hnrnpu	20427.3	20349.3	15843.5	20637	17531.6	20087.7	20600	18332.8	18465.6	19141.6	0.0196909	0.88394	0.999913	0.954628	1
Efcab2	509.815	730.008	551.402	585.667	612.498	718.172	597.464	697.703	683.011	631.749	0.141053	0.415553	0.999913	0.709349	1
Kif26b	427.947	289.337	277.564	540.248	288.122	227.639	498.267	216.903	209.582	330.623	-0.105855	0.796332	0.999913	0.896206	1
Smyd3	308.866	309.724	321.34	371.719	294.801	290.089	368.284	284.685	293.788	315.922	0.00744184	0.964415	0.999913	0.990229	1
Tfb2m	606.568	637.483	680.869	560.567	653.523	737.31	613.427	741.988	667.105	655.427	0.0716074	0.617828	0.999913	0.875509	1
Cnst	4181.47	4629.4	4175.56	4556.25	4595.65	4375.51	4135.5	4733.9	4506	4432.14	0.0424932	0.639808	0.999913	0.801818	1
Sccpdh	785.189	896.24	871.811	809.176	882.494	920.63	814.102	882.071	857.039	857.639	-0.00150715	0.988648	0.999913	0.938815	1
Ahctf1	3190.37	3916.64	3395.96	3197.26	3603.44	3902.1	3288.33	3680.11	3721.94	3544.02	0.0251784	0.842115	0.999913	0.972064	1
Cdc42bpa	4900.92	5012.83	4723.24	4923.19	4940.06	5031.23	4848.12	4850.48	4693.13	4880.36	-0.0245422	0.690826	0.999913	0.723903	1
Adck3	320.03	310.508	276.632	284.467	249.96	248.792	316.975	310.894	306.887	291.683	0.0444117	0.735981	0.999913	0.125318	1
Psen2	2554.04	2393.89	2533.47	2465.78	2825.89	2454.68	2331.71	2830.58	2731.11	2569.01	0.0781156	0.492662	0.999913	0.785248	1
Gm5069	197.228	243.075	208.638	225.9	271.904	222.603	224.619	277.455	272.269	238.188	0.252797	0.142489	0.999913	0.338417	1
Itpkb	1998.33	1609.78	1647.68	1919.55	1720.15	1460.52	2011.31	1575.26	1644.84	1731.94	-0.00640509	0.968292	0.999913	0.959756	1
6330403A02Rik	176.14	116.049	98.7307	181.676	118.302	89.6456	176.731	117.489	116.954	132.413	0.0756602	0.824259	0.999913	0.966001	1
Parp1	2844.3	2538.17	2359.29	2875.74	2642.71	2316.68	2965.66	2338.03	2651.58	2614.68	0.0393363	0.779512	0.999913	0.961394	1
Lin9	477.564	512.809	374.431	541.443	390.205	477.438	477.743	479.897	473.43	467.218	0.0681959	0.696397	0.999913	0.924802	1
Mixl1	0	0	0	0	0	0	0	0	0	0	NA	NA	NA	NA	NA
Acbd3	1638.6	1725.05	1710.09	1752.22	1702.97	1778.81	1747.92	1585.2	1499.82	1682.3	-0.0716363	0.429912	0.999913	0.438063	1
H3f3a	7146.09	8742.85	8471.28	6870.23	8386.08	8988.73	6531.06	9187.63	8973.64	8144.18	0.0195282	0.910653	0.999913	0.987661	1
Sde2	891.866	788.032	998.484	953.8	875.816	908.543	830.064	798.021	805.579	872.245	-0.137599	0.245024	0.999913	0.317228	1
Lefty2	1.24043	0	0	0	0	0	0	0	0	0.137825	-0.931841	0.819361	0.999913	0.967327	1
Pycr2	652.464	713.542	794.503	644.233	725.076	686.947	630.53	732.95	721.372	700.18	-0.0517643	0.68077	0.999913	0.839532	1
Lefty1	23.5681	21.9551	13.9713	32.2714	19.0809	15.1088	23.9442	20.7865	18.7126	21.0443	0.0945613	0.837555	0.999913	0.945307	1
Tmem63a	1352.06	1164.41	1542.43	1337.47	1256.48	1204.68	1433.23	1148.68	1143.34	1286.98	-0.124107	0.407987	0.999913	0.685472	1
Ephx1	6741.71	5829.87	4269.64	6967.04	5737.64	5094.69	6741.99	5292.42	5878.57	5839.29	0.0890947	0.653417	0.999913	0.885871	1
9130409I23Rik	0	3.13645	2.79426	0	0.954047	3.02176	1.1402	0	0	1.22741	-2.51406	0.259209	0.999913	0.554277	1
Nvl	1159.8	1657.61	1499.59	1323.13	1505.49	1617.65	1274.74	1594.23	1666.36	1477.62	0.0704277	0.687681	0.999913	0.921579	1
Cnih4	749.217	722.951	692.046	600.01	639.212	720.186	671.577	623.595	719.501	682.033	-0.102713	0.385069	0.999913	0.46416	1
Wdr26	7045.62	7507.87	7872.37	7128.4	7313.73	7696.43	6960.91	7006.86	7122.97	7295.02	-0.0888063	0.242113	0.999913	0.469551	1
Cnih3	7.44255	10.1935	3.72569	2.39048	0	0	5.70099	2.71128	5.61379	4.19758	-0.620556	0.527314	0.999913	0.0307554	1
Ccdc121	215.834	181.914	213.296	164.943	124.026	171.233	191.553	78.6272	87.0138	158.716	-0.780041	0.0212508	0.999913	0.0704629	1
Lbr	946.445	1099.32	1482.82	873.719	1273.65	1262.09	933.822	1223.69	1267.78	1151.48	-0.0429726	0.849089	0.999913	0.971902	1
Enah	9156.82	9189.79	7403.87	10047.2	9004.3	9003.84	9436.28	8771.9	8821.14	8981.68	0.0699267	0.547063	0.999913	0.566138	1
Srp9	965.051	851.545	1046.92	848.619	926.38	879.332	773.054	947.141	859.846	899.765	-0.148463	0.249826	0.999913	0.490164	1
Vmn1r1	1.24043	0.784112	0	0	0	3.02176	0	0	0	0.5607	-1.87656	0.62001	0.999913	0.700766	1
Degs1	2007.01	1830.12	1896.37	2133.5	1869.93	1777.8	2180.06	1730.7	1811.38	1915.21	-0.0030798	0.980962	0.999913	0.992399	1
1700047M11Rik	2.48085	18.0346	26.0798	7.17143	12.4026	20.1451	5.70099	9.94137	11.2276	12.576	-0.805041	0.313258	0.999913	0.593642	1
Fbxo28	1773.81	2004.19	1955.99	1790.47	1983.46	1945.01	1736.52	1799.39	1847.87	1870.74	-0.0918319	0.318067	0.999913	0.532847	1
Trp53bp2	2694.2	2022.22	2044.47	2686.9	1945.3	1915.8	2798.05	1846.38	1911.5	2207.2	-0.0443465	0.840657	0.999913	0.9723	1
Capn2	2439.92	2084.17	2353.7	2164.58	2006.36	1899.68	2385.29	1896.09	1922.72	2128.06	-0.148793	0.256911	0.999913	0.338592	1
Capn8	55.8191	120.753	233.787	82.4714	102.083	126.914	49.0285	114.778	111.34	110.775	-0.576959	0.245696	0.999913	0.484775	1
Ccdc185	0	0	0	0	0	0	2.2804	0	0	0.253377	2.06941	0.606968	0.999913	0.722773	1
Susd4	886.904	644.54	736.754	891.648	658.293	679.896	890.495	638.055	661.492	743.12	-0.0500584	0.804633	0.999913	0.96978	1
Tlr5	197.228	240.722	155.547	216.338	278.582	218.574	241.722	277.455	246.071	230.249	0.364908	0.0798498	0.999913	0.199645	1
Disp1	540.825	414.011	477.819	607.181	544.761	421.032	653.334	492.55	486.529	515.338	0.189069	0.342579	0.999913	0.622134	1
Brox	2257.57	2718.52	2626.61	2269.76	2478.62	2722.61	2133.31	2512.46	2662.81	2486.92	-0.0571662	0.671894	0.999913	0.913916	1
Aida	2131.05	2230.8	2131.09	2210	2016.86	2286.47	2048.94	2037.98	2134.18	2136.37	-0.0620258	0.460378	0.999913	0.680686	1
Mia3	9463.2	10104.8	9025.47	9744.78	9275.25	9500.42	10033.7	8757.44	8924.06	9425.47	-0.0452726	0.617547	0.999913	0.858312	1
Taf1a	812.479	956.616	926.764	802.005	925.426	993.152	783.316	843.209	900.078	882.561	-0.0945937	0.466112	0.999913	0.667783	1
Hhipl2	17.366	22.7392	32.5998	9.56191	23.8512	27.1958	25.0844	38.8617	32.7471	25.5563	0.407504	0.387934	0.999913	0.367791	1
1700056E22Rik	11.1638	7.84112	13.9713	13.1476	7.63238	4.02901	29.6452	9.94137	6.54942	11.5468	0.473396	0.524186	0.999913	0.500581	1
Dusp10	187.304	133.299	221.678	176.895	109.715	163.175	172.17	122.008	145.023	159.03	-0.304101	0.27	0.999913	0.475374	1
1700112H15Rik	0	0	0	0	0	1.00725	0	0.903761	0	0.212335	0.991697	0.807978	0.999913	0.926671	1
4930488B22Rik	0	0	0	0	0	0	0	0	0	0	NA	NA	NA	NA	NA
Hlx	58.3	21.171	71.7195	41.8333	24.8052	44.3192	54.7295	36.1504	20.5839	41.5124	-0.439384	0.41307	0.999913	0.630279	1
2020-03-01	18.6064	29.0121	39.1197	22.7095	41.9781	34.2466	29.6452	48.8031	35.554	33.2972	0.386604	0.35604	0.999913	0.650264	1
2020-03-02	1032.03	1074.23	1071.13	993.243	987.439	1072.73	1047.84	1079.09	961.83	1035.51	-0.0416844	0.654576	0.999913	0.814145	1
C130074G19Rik	1446.34	1372.2	1445.57	1556.2	1395.77	1255.04	1596.28	1305.03	1357.6	1414.45	-0.00226548	0.985734	0.999913	0.985561	1
Mark1	1503.4	1417.67	1655.14	1623.13	1417.71	1388	1645.31	1403.54	1503.56	1506.38	-0.00793625	0.94698	0.999913	0.912943	1
Rab3gap2	1685.74	2134.35	2243.79	1783.3	2055.97	2079.98	1693.19	1920.49	2053.71	1961.17	-0.0981053	0.505444	0.999913	0.797032	1
Iars2	1601.39	1772.09	1785.54	1684.09	1618.06	1721.4	1586.02	1609.6	1728.11	1678.48	-0.0682704	0.444469	0.999913	0.744053	1
Bpnt1	1708.07	1857.56	1508.9	1712.78	1706.79	1729.45	1700.04	1698.17	1594.32	1690.67	-0.0240741	0.81679	0.999913	0.911766	1
Eprs	4884.79	6209.38	5211.3	5278.17	5431.39	5680.91	5097.83	5338.52	6036.7	5463.22	0.0144414	0.907295	0.999913	0.993234	1
9630028B13Rik	6.20213	15.6822	0.931422	2.39048	6.67833	15.1088	3.42059	15.3639	19.6483	9.4918	0.743125	0.474813	0.999913	0.722004	1
Gm2061	3.72128	10.1935	7.45137	7.17143	10.4945	6.04352	12.5422	8.13385	10.292	8.44928	0.486857	0.457088	0.999913	0.73302	1
Slc30a10	66.983	81.5476	57.7481	66.9333	75.3698	65.4715	63.8511	78.6272	73.9149	70.0496	0.0671223	0.784816	0.999913	0.954678	1
5033404E19Rik	0	1.56822	0	0	0.954047	0	1.1402	0	0	0.406941	-0.650803	0.870916	0.999913	0.984518	1
Lyplal1	246.845	210.142	146.233	251	209.89	198.429	201.815	253.053	240.457	217.541	0.210628	0.351914	0.999913	0.644861	1
A730004F24Rik	1.24043	0	0	0	0	1.00725	0	0	0	0.249742	-0.931849	0.81936	0.999913	0.905895	1
Tgfb2	1507.12	1107.17	1164.28	1580.1	932.104	981.065	1624.78	993.233	956.216	1205.12	-0.0802425	0.77035	0.999913	0.913726	1
Rrp15	310.106	225.824	278.495	261.757	256.639	290.089	237.161	217.806	271.333	261.023	-0.159595	0.362823	0.999913	0.589218	1
D1Pas1	0	0	0	0	0	0	0	0	0	0	NA	NA	NA	NA	NA
Spata17	337.396	379.51	276.632	389.648	309.111	399.88	324.957	419.345	351.798	354.253	0.142205	0.450341	0.999913	0.685174	1
1700007P06Rik	0	0	0	0	0	0	1.1402	0	0	0.126689	0.991705	0.807976	0.999913	0.983643	1
Gpatch2	1121.34	1208.32	1116.77	1278.9	1202.1	1172.44	1262.2	1171.27	1245.33	1197.63	0.0925455	0.30216	0.999913	0.529284	1
Esrrg	324.991	308.94	235.65	364.548	312.928	289.082	351.181	279.262	253.556	302.238	0.0229457	0.908136	0.999913	0.707219	1
9330162B11Rik	0	0	0	0	0	0	0	0	0	0	NA	NA	NA	NA	NA
Ush2a	6.20213	5.48878	1.86284	1.19524	5.72428	8.05803	2.2804	6.32633	5.61379	4.7502	0.0980886	0.91896	0.999913	0.98303	1
Kctd3	2365.49	2146.11	2213.99	2311.59	2174.27	2164.59	2355.65	2154.57	2153.82	2226.68	-0.012873	0.881754	0.999913	0.981436	1
Kcnk2	754.179	753.531	1013.39	888.062	647.798	743.353	808.401	705.837	722.308	781.873	-0.173725	0.325512	0.999913	0.567432	1
Cenpf	2083.91	2240.99	891.37	2143.06	1985.37	2204.88	1979.38	1945.8	1934.89	1934.41	0.167972	0.557676	0.999913	0.61844	1
Ptpn14	1183.37	1221.65	1286.29	1350.62	1295.6	1206.69	1306.67	1065.53	1259.36	1241.75	-0.0248148	0.828585	0.999913	0.742566	1
Smyd2	721.928	633.562	560.716	646.624	656.385	597.301	711.484	614.557	732.6	652.795	0.105101	0.447	0.999913	0.652087	1
Prox1	151.332	152.902	157.41	173.31	133.567	120.87	153.927	138.275	149.701	147.922	-0.0649207	0.730383	0.999913	0.828106	1
Rps6kc1	1818.46	1998.7	1722.2	1949.43	2022.58	1919.83	1771.87	2016.29	1833.84	1894.8	0.0212306	0.831968	0.999913	0.651889	1
Angel2	2030.58	2385.27	2454.3	2133.5	2421.37	2451.66	2035.25	2394.06	2480.36	2309.59	0.00799813	0.950645	0.999913	0.975423	1
Vash2	152.572	100.366	126.673	131.476	108.761	91.6601	169.89	76.8197	88.885	116.345	-0.179443	0.596658	0.999913	0.817016	1
Mfsd7b	573.076	679.825	899.753	560.567	611.544	680.904	589.483	670.591	629.68	655.047	-0.188928	0.303678	0.999913	0.432676	1
A230020J21Rik	0	0.784112	1.86284	1.19524	3.81619	0	0	1.80752	0.935632	1.15573	0.0441596	0.982749	0.999913	0.870499	1
Spata45	0	0.784112	0.931422	0	0.954047	1.00725	0	0	0	0.408537	-1.7078	0.593286	0.999913	0.7059	1
Tatdn3	447.794	572.402	451.739	403.99	534.267	541.902	407.051	553.102	598.804	501.228	0.0826108	0.685346	0.999913	0.903872	1
Nsl1	129.004	169.368	108.045	123.11	145.015	161.161	151.646	138.275	160.929	142.95	0.144231	0.52191	0.999913	0.81412	1
Batf3	6.20213	7.84112	26.0798	5.97619	6.67833	10.0725	6.84119	8.13385	7.48505	9.47891	-0.843363	0.251561	0.999913	0.403163	1
Fam71a	0	0	0	0	0	0	0	0	0	0	NA	NA	NA	NA	NA
Atf3	53.3383	86.2523	520.665	49.0048	67.7374	179.291	77.5335	92.1836	59.8804	131.765	-1.52466	0.0382589	0.999913	0.0850106	1
Nenf	409.34	155.254	142.507	320.324	188.901	153.103	307.854	189.79	168.414	226.165	-0.0835895	0.851795	0.999913	0.97437	1
Tmem206	447.794	410.091	435.905	498.414	450.31	430.097	443.537	460.918	520.211	455.253	0.141999	0.256168	0.999913	0.516557	1
Ppp2r5a	1626.2	1834.82	2224.23	1415.16	1788.84	2028.61	1385.34	1809.33	1892.78	1778.37	-0.160234	0.410387	0.999913	0.691151	1
Dtl	403.138	375.59	318.546	438.652	371.124	449.235	475.463	345.237	468.752	405.082	0.232981	0.196526	0.999913	0.383639	1
Ints7	1597.67	1569.79	1754.8	1699.63	1573.22	1499.8	1719.42	1601.46	1544.73	1617.84	-0.0172805	0.862455	0.999913	0.901409	1
Lpgat1	6195.92	8999.25	15113.2	7100.91	7971.07	9667.62	6516.23	8184.46	7724.58	8608.14	-0.434645	0.128372	0.999913	0.295157	1
Nek2	1115.14	886.046	935.147	1002.8	793.768	807.817	1050.12	696.8	735.407	891.451	-0.242564	0.216632	0.999913	0.441785	1
1700034H15Rik	111.638	152.118	122.948	127.89	175.545	131.95	132.263	139.179	143.152	137.409	0.0938193	0.659582	0.999913	0.733962	1
Slc30a1	693.398	834.295	908.136	713.557	794.722	826.955	682.979	708.548	668.977	759.063	-0.243542	0.0683201	0.999913	0.170067	1
Rd3	5165.13	4485.9	4167.18	5247.1	4712.04	4203.27	5323.59	4966.17	4629.51	4766.65	0.110839	0.397811	0.999913	0.687909	1
Traf5	138.928	149.765	202.118	148.21	186.039	165.19	141.385	177.137	156.251	162.78	-0.0484595	0.818826	0.999913	0.940028	1
Rcor3	895.587	947.991	990.101	894.038	871.045	1012.29	900.757	1001.37	988.963	944.682	0.0288179	0.790354	0.999913	0.86482	1
Gm10516	135.206	164.663	99.6621	160.162	159.326	165.19	127.702	162.677	159.057	148.183	0.169558	0.454668	0.999913	0.472769	1
Kcnh1	212.113	149.765	182.559	198.41	181.269	154.11	224.619	139.179	162.8	178.314	-0.0472586	0.84358	0.999913	0.980127	1
Hhat	57.0596	58.0243	57.7481	70.5191	58.1969	45.3264	106.038	55.1294	43.0391	61.2313	0.231882	0.536185	0.999913	0.778047	1
1700065J18Rik	0	0	0	0	0	0	0	0	0	0	NA	NA	NA	NA	NA
Sertad4	719.447	591.22	515.076	818.738	566.704	515.714	758.232	546.775	566.057	621.996	0.0356524	0.876518	0.999913	0.967598	1
Gm15867	73.1851	39.2056	54.9539	45.419	25.7593	37.2684	46.7481	36.1504	32.7471	43.493	-0.525659	0.152803	0.999913	0.18474	1
Syt14	1477.35	2073.19	1628.12	1786.88	2076.01	2174.66	1572.33	2162.7	1991.02	1882.47	0.14451	0.419956	0.999913	0.459736	1
Diexf	529.662	562.992	593.316	545.029	557.164	561.04	533.613	547.679	604.418	559.435	-0.0010443	0.992258	0.999913	0.976058	1
Irf6	2462.24	2760.07	2789.61	2502.83	2488.16	2567.49	2523.26	2558.55	2529.95	2575.79	-0.0749653	0.353714	0.999913	0.514267	1
A130010J15Rik	310.106	319.918	288.741	264.148	249.96	291.096	310.134	280.166	258.234	285.834	-0.117398	0.404329	0.999913	0.395258	1
Traf3ip3	84.3489	128.594	268.249	81.2762	132.613	177.277	75.2531	117.489	111.34	130.716	-0.66273	0.134382	0.999913	0.328162	1
Hsd11b1	39.6936	45.4785	109.908	47.8095	81.094	82.5948	46.7481	70.4933	77.6574	66.8308	-0.00198899	0.996448	0.999913	0.95465	1
G0s2	107.917	170.152	389.334	112.352	199.396	157.132	131.123	145.505	133.795	171.856	-0.703236	0.0969567	0.999913	0.219949	1
Lamb3	453.996	305.804	407.963	539.052	350.135	283.038	481.164	301.856	298.467	380.164	-0.110654	0.708124	0.999913	0.907077	1
Camk1g	192.266	155.254	154.616	217.533	150.74	150.081	171.03	172.618	196.483	173.402	0.110969	0.597221	0.999913	0.867948	1
4930503O07Rik	0	0	0	1.19524	0	0	0	0	0	0.132804	0.0299159	0.99415	0.999913	0.957775	1
Plxna2	2066.55	2002.62	2249.38	2422.75	2035.94	2034.65	2331.71	1867.17	2064	2119.42	-0.0132631	0.917977	0.999913	0.914992	1
Cd34	672.311	639.051	976.13	650.21	603.912	636.584	755.951	559.428	578.22	674.644	-0.274044	0.1724	0.999913	0.280529	1
Gm16897	13.6447	13.3299	13.9713	8.36667	26.7133	18.1306	18.2432	21.6903	15.9057	16.6662	0.449485	0.389584	0.999913	0.650515	1
A330023F24Rik	363.445	698.644	643.612	327.495	843.378	641.621	338.639	848.631	802.772	612.026	0.222086	0.592347	0.999913	0.863875	1
Cd46	78.1468	77.6271	73.5823	52.5905	66.7833	115.834	74.1129	73.2046	87.9494	77.759	0.0378387	0.904558	0.999913	0.989522	1
Cr1l	1209.41	1307.11	1395.27	1168.94	1196.38	1298.35	1157.3	1265.27	1115.27	1234.81	-0.145677	0.169537	0.999913	0.375882	1
Cr2	0	11.7617	42.8454	0	4.77024	7.05078	0	12.6527	1.87126	8.99467	-1.90223	0.258222	0.999913	0.337188	1
B020014A21Rik	0	0	0	0	0	1.00725	0	0	0	0.111917	0.0299159	0.99415	0.999913	1	1
H60c	1.24043	0	0	0	0	0	0	0	0	0.137825	-0.931841	0.819361	0.999913	0.967327	1
Ppp1r14c	1549.29	1451.39	1380.37	1552.61	1262.2	1326.55	1492.52	1200.19	1136.79	1372.44	-0.194593	0.179465	0.999913	0.404484	1
Iyd	47.1362	65.8654	45.6397	26.2952	37.2079	72.5223	54.7295	36.1504	37.4253	46.9969	-0.316407	0.456018	0.999913	0.743131	1
Plekhg1	1946.23	1808.16	1697.05	2123.94	1602.8	1670.03	2340.83	1531.87	1649.52	1818.94	0.0182354	0.924074	0.999913	0.985221	1
Mthfd1l	236.921	168.584	248.69	268.929	212.753	165.19	280.489	190.694	197.418	218.852	0.0316253	0.903937	0.999913	0.983055	1
Akap12	3543.9	3049.41	3964.13	4007.63	2918.43	2998.59	3886.94	2699.53	3096.94	3351.72	-0.124824	0.514372	0.999913	0.796942	1
Zbtb2	449.034	351.282	383.746	487.657	316.744	375.706	510.809	333.488	332.149	393.402	-0.00955813	0.967869	0.999913	0.999016	1
Rmnd1	6.20213	3.13645	7.45137	3.58571	0.954047	3.02176	3.42059	1.80752	0.935632	3.39058	-1.46572	0.166742	0.999913	0.310283	1
Gm5512	6.20213	11.7617	12.1085	5.97619	7.63238	9.06528	7.98139	10.8451	12.1632	9.30399	0.026732	0.964094	0.999913	0.719178	1
Armt1	395.696	424.205	407.963	392.038	389.251	432.112	395.649	414.826	458.46	412.244	0.0470755	0.694929	0.999913	0.853769	1
Ccdc170	1096.54	1423.95	1276.98	1116.35	1326.13	1396.05	1052.4	1414.39	1366.02	1274.31	0.0129847	0.938461	0.999913	0.995313	1
Esr1	86.8298	96.4458	84.7594	87.2524	81.094	109.791	93.4963	92.1836	99.177	92.3365	0.0847618	0.691077	0.999913	0.923122	1
Syne1	2005.77	2083.39	2400.27	2337.89	2059.79	2211.93	2099.11	2049.73	1939.56	2131.94	-0.0926621	0.389439	0.999913	0.515238	1
Myct1	73.1851	82.3317	94.0736	107.571	108.761	90.6528	90.0757	65.9745	76.7218	87.7053	-0.111541	0.62969	0.999913	0.184814	1
Vip	7.44255	3.13645	10.2456	0	5.72428	9.06528	3.42059	3.61504	249.814	32.4959	3.62831	NA	NA	NA	NA
Fbxo5	292.74	265.814	223.541	284.467	304.341	280.017	328.377	262.091	288.175	281.062	0.168724	0.296215	0.999913	0.513747	1
Mtrf1l	260.489	286.985	275.701	267.733	288.122	290.089	222.339	256.668	307.823	272.883	-0.0643101	0.687025	0.999913	0.810548	1
Rgs17	38.4532	56.4561	25.1484	52.5905	40.07	42.3047	58.1501	44.2843	45.846	44.8115	0.291298	0.42365	0.999913	0.725831	1
Oprm1	0	4.70467	0	2.39048	1.90809	4.02901	0	0.903761	0	1.54845	-2.20932	0.317791	0.999913	0.395222	1
Ipcef1	377.089	479.092	550.47	383.671	426.459	481.467	396.789	457.303	480.915	448.14	-0.0771251	0.667485	0.999913	0.781127	1
Cnksr3	584.24	540.253	576.55	590.448	540.945	515.714	632.81	498.876	443.489	547.036	-0.112349	0.47366	0.999913	0.772128	1
Ulbp1	13.6447	16.4663	14.9027	15.5381	25.7593	29.2104	17.103	20.7865	23.3908	19.6446	0.442044	0.321467	0.999913	0.330761	1
Lrp11	2183.15	1967.34	1846.08	2447.85	2039.75	1944	2264.43	2093.11	2057.45	2093.68	0.0977044	0.43908	0.999913	0.663546	1
Pcmt1	1357.03	1765.04	1646.75	1287.27	1673.4	1778.81	1384.2	1733.41	1812.32	1604.25	0.0475627	0.789844	0.999913	0.943159	1
A630066F11Rik	109.157	122.321	79.1708	90.8381	115.44	154.11	87.7953	108.451	125.375	110.295	0.051977	0.855295	0.999913	0.726998	1
Nup43	172.419	179.562	151.822	143.429	201.304	166.197	156.207	208.769	211.453	176.796	0.197362	0.338447	0.999913	0.574625	1
BC020402	235.681	319.134	263.592	207.971	315.79	271.958	271.367	300.049	288.175	274.857	0.0674341	0.733953	0.999913	0.857358	1
Lats1	4423.36	4451.4	4330.18	4501.27	4444.91	4504.44	4247.24	4153.68	4245.9	4366.93	-0.0624123	0.267896	0.999913	0.27071	1
Katna1	805.036	909.57	937.941	669.333	919.702	901.492	753.671	923.644	971.186	865.731	-0.00221171	0.989534	0.999913	0.83023	1
Ginm1	863.336	831.943	996.621	812.762	784.227	860.195	812.961	768.197	732.6	829.205	-0.21913	0.0556585	0.999913	0.154928	1
Ppil4	2035.54	2444.86	2071.48	2073.74	2141.84	2426.47	2204	2375.99	2444.81	2246.53	0.09996	0.398077	0.999913	0.667023	1
Zc3h12d	71.9447	87.0364	372.569	57.3714	56.2888	115.834	50.1687	75.0121	56.1379	104.707	-1.55155	0.00861707	0.999913	0.0174277	1
Tab2	4331.57	3766.87	4291.06	4551.47	3612.98	3888	4689.64	3590.64	3519.85	4026.9	-0.0704244	0.648575	0.999913	0.900741	1
Ust	476.323	446.16	398.648	482.876	521.864	442.184	503.968	469.052	494.949	470.669	0.153497	0.225518	0.999913	0.423452	1
Sash1	2341.92	2391.54	2281.05	2379.72	2187.63	2140.41	2500.45	1813.85	2278.26	2257.21	-0.0901127	0.503437	0.999913	0.787353	1
Samd5	121.562	122.321	89.4165	99.2048	108.761	107.776	106.038	102.125	139.409	110.735	0.0633551	0.77951	0.999913	0.831188	1
Gm6150	0	3.92056	0	0	0	4.02901	0	0.903761	0	0.983704	-1.91161	0.580521	0.999913	0.819911	1
Stxbp5	1536.89	1752.49	1856.32	1660.19	1820.32	1936.95	1535.85	1906.94	1797.35	1755.92	0.0260547	0.842511	0.999913	0.84941	1
Adgb	1582.78	1617.62	1339.38	1604.01	1353.79	1649.88	1735.38	1390.89	1365.09	1515.43	-0.0160921	0.914222	0.999913	0.969135	1
Rab32	162.496	159.959	520.665	132.671	122.118	202.458	165.329	169.003	115.083	194.42	-0.908828	0.0442908	0.999913	0.062543	1
Gm5177	0	0	0	0	0	0	0	0	0	0	NA	NA	NA	NA	NA
Grm1	16.1255	27.4439	6.51995	13.1476	15.2648	6.04352	12.5422	7.23009	18.7126	13.67	-0.390424	0.574707	0.999913	0.71578	1
4930567K20Rik	0	0	0	0	0	0	0	0	0	0	NA	NA	NA	NA	NA
Shprh	2562.72	3077.64	2155.31	2862.6	2659.88	3181.91	2572.29	2990.54	2909.81	2774.75	0.120002	0.439423	0.999913	0.569084	1
Fbxo30	496.17	775.487	747.931	475.705	719.352	923.652	466.341	713.067	702.659	668.929	-0.10226	0.720058	0.999913	0.834498	1
Epm2a	63.2617	79.1953	65.1995	65.7381	67.7374	86.6238	49.0285	72.3009	53.331	66.9351	-0.250092	0.357932	0.999913	0.454281	1
Utrn	2465.97	3067.45	2874.37	2931.92	2791.54	2948.23	2982.76	2639.89	2747.02	2827.68	-0.00783601	0.943919	0.999913	0.883636	1
B230208H11Rik	17.366	14.114	31.6683	19.1238	28.6214	11.0798	14.8226	18.979	14.9701	18.9717	-0.369554	0.492712	0.999913	0.780327	1
Stx11	53.3383	72.9224	445.219	43.0286	53.4267	114.827	33.0658	64.167	45.846	102.871	-1.99683	0.00514381	0.999913	0.0126185	1
Sf3b5	452.755	290.121	364.186	392.038	294.801	310.234	403.63	341.622	313.437	351.425	-0.0616228	0.770838	0.999913	0.781243	1
Plagl1	2495.74	2084.95	1859.12	2452.63	2021.63	2193.8	2653.24	2037.08	2266.1	2229.36	0.111614	0.483334	0.999913	0.781475	1
Hymai	8.68298	5.48878	2.79426	2.39048	1.90809	4.02901	3.42059	3.61504	3.74253	4.00798	-0.626463	0.485705	0.999913	0.544719	1
Zc2hc1b	1.24043	0	0.931422	0	0.954047	2.01451	0	2.71128	0.935632	0.976368	0.856176	0.681436	0.999913	0.919242	1
Ltv1	1394.24	1188.71	1110.25	1306.4	1147.72	1100.93	1353.42	1151.39	1092.82	1205.1	-0.0373642	0.794041	0.999913	0.927165	1
Phactr2	2489.53	2944.34	2539.06	2517.17	3001.43	2900.89	2628.16	3116.17	3007.12	2793.76	0.134174	0.286212	0.999913	0.563994	1
Fuca2	1746.52	2069.27	1971.82	1754.61	1889.97	1949.04	1689.77	2034.37	1960.15	1896.17	-0.0263594	0.823322	0.999913	0.914552	1
Pex3	932.8	815.476	692.978	830.691	821.435	781.629	908.738	831.46	800.901	824.012	0.0591361	0.662658	0.999913	0.875244	1
Adat2	117.84	99.5822	116.428	130.281	111.624	116.841	125.422	112.066	114.147	116.026	0.0781377	0.676059	0.999913	0.840767	1
Aig1	1014.67	952.696	980.787	901.21	876.77	897.463	978.29	964.313	923.469	943.296	-0.0397696	0.632111	0.999913	0.234371	1
Hivep2	2154.62	2135.14	2393.75	2341.47	2219.11	2021.56	2555.18	2083.17	2411.12	2257.24	0.0763952	0.519733	0.999913	0.682201	1
Adgrg6	700.84	921.331	798.228	662.162	742.249	855.158	712.624	688.666	798.094	764.373	-0.140108	0.367356	0.999913	0.647188	1
Vta1	988.619	878.205	922.107	889.257	822.389	808.825	897.336	908.28	830.841	882.873	-0.0793869	0.430139	0.999913	0.355634	1
1700016L04Rik	0	3.13645	0	1.19524	1.90809	0	0	0	0	0.693309	-2.55577	0.472596	0.999913	0.638252	1
Gje1	0	0	0	0	0	0	0	0	0	0	NA	NA	NA	NA	NA
Nmbr	3.72128	3.13645	0	3.58571	2.86214	1.00725	4.56079	0	3.74253	2.51291	0.273839	0.853455	0.999913	0.982874	1
C330004P14Rik	0	0	0	0	0	0	1.1402	0	0	0.126689	0.991705	0.807976	0.999913	0.983643	1
Gm20125	0	0.784112	0.931422	2.39048	0	0	0	0.903761	2.8069	0.868518	1.06435	0.658591	0.999913	0.897033	1
Cited2	1044.44	622.585	748.863	1166.55	739.387	693.998	1132.22	676.013	621.26	827.257	0.00845049	0.977837	0.999913	0.926628	1
Txlnb	81.8681	72.1383	56.8167	70.5191	64.8752	53.3844	59.2903	46.9956	56.1379	62.4473	-0.374026	0.162205	0.999913	0.375815	1
Heca	1322.29	1637.23	1701.71	1336.28	1656.23	1778.81	1378.5	1679.19	1645.78	1570.67	0.0125731	0.938184	0.999913	0.978649	1
Abracl	343.598	291.69	395.854	311.957	305.295	350.524	324.957	272.936	344.313	326.791	-0.129407	0.450185	0.999913	0.740296	1
Reps1	1771.33	1601.16	1699.84	1819.15	1670.54	1673.05	1975.96	1568.93	1604.61	1709.4	0.0215022	0.859609	0.999913	0.974508	1
Ect2l	292.74	224.256	235.65	243.829	207.982	233.683	272.507	138.275	153.444	222.485	-0.418016	0.122997	0.999913	0.295982	1
Ccdc28a	556.951	776.271	635.229	597.619	836.7	848.108	594.043	897.435	865.459	734.202	0.259283	0.244273	0.999913	0.468278	1
Nhsl1	2026.85	1968.9	2130.16	2201.63	1880.43	1847.3	2199.44	1638.52	1771.15	1962.71	-0.127817	0.365892	0.999913	0.65958	1
Hebp2	195.987	153.686	97.7993	145.819	124.98	119.863	168.749	157.254	179.641	149.309	0.182092	0.484513	0.999913	0.363035	1
Arfgef3	1012.19	1655.26	742.343	1329.1	1141.99	1513.9	1060.38	1389.08	1081.59	1213.98	0.0498299	0.856586	0.999913	0.691651	1
Gm4922	0	0	0	0	0.954047	0	1.1402	0	0	0.232694	0.991697	0.807978	0.999913	0.912257	1
4930444F02Rik	22.3277	10.1935	11.1771	9.56191	2.86214	15.1088	9.12159	9.03761	4.67816	10.452	-0.921894	0.208962	0.999913	0.420774	1
Perp	1309.89	1200.48	940.736	1100.81	871.045	986.101	1021.62	854.958	779.381	1007.22	-0.377931	0.0314266	0.999913	0.0950797	1
Tnfaip3	251.806	428.125	4550.93	252.195	276.674	879.332	237.161	397.655	267.591	837.941	-2.53514	0.0207037	0.999913	0.0487192	1
Gm20139	1.24043	0	0.931422	1.19524	0	0	1.1402	0.903761	0	0.601227	-0.0507731	0.98406	0.999913	0.937537	1
Olig3	40.934	39.2056	51.2282	29.881	15.2648	38.2756	29.6452	17.1715	14.9701	30.7307	-1.10214	0.0151866	0.999913	0.0465844	1
Ifngr1	961.33	874.285	1596.46	739.852	935.921	1058.62	884.794	847.728	933.761	981.417	-0.3644	0.130223	0.999913	0.241472	1
Il22ra2	0	0.784112	6.51995	0	0	4.02901	0	2.71128	0	1.56048	-1.41277	0.597463	0.999913	0.863352	1
Il20ra	7.44255	18.0346	29.8055	10.7571	7.63238	20.1451	14.8226	9.03761	8.42069	14.0109	-0.801684	0.229834	0.999913	0.461292	1
Slc35d3	13.6447	7.05701	9.31422	10.7571	14.3107	11.0798	2.2804	8.13385	14.9701	10.172	-0.198982	0.778744	0.999913	0.777096	1
Pex7	687.196	849.977	792.64	689.652	800.446	816.883	631.67	827.845	740.085	759.599	-0.0835422	0.581077	0.999913	0.841887	1
Map3k5	1081.65	1326.72	1532.19	1140.26	1285.1	1318.5	1103.71	1202	1183.57	1241.52	-0.176459	0.232796	0.999913	0.488979	1
Map7	3181.69	3181.93	3270.22	3118.38	3033.87	3172.85	3165.19	3223.71	3020.22	3152.01	-0.0341608	0.610517	0.999913	0.768229	1
4930405J17Rik	1.24043	1.56822	0	0	0	3.02176	0	1.80752	0	0.848659	-0.603483	0.833209	0.999913	0.9653	1
Gm6251	0	3.92056	5.58853	4.78095	0	4.02901	5.70099	6.32633	4.67816	3.89161	0.769692	0.522282	0.999913	0.696825	1
Bclaf1	8230.22	9537.15	7458.82	8581.81	8159.01	10271	8959.68	8783.65	8808.04	8754.37	0.0737325	0.577828	0.999913	0.742365	1
Mtfr2	155.053	128.594	91.2793	119.524	122.118	142.023	101.478	148.217	121.632	125.546	-0.00488007	0.984776	0.999913	0.98204	1
Pde7b	5674.95	6848.43	7568.73	6683.77	6897.76	6798.96	5667.93	7304.2	6023.6	6607.59	-0.081062	0.575513	0.999913	0.761137	1
Ahi1	3593.51	4205.98	3209.68	3591.69	3985.06	4316.08	3621.27	4273.88	3998.89	3866.23	0.111446	0.42136	0.999913	0.652691	1
Myb	1002.26	827.238	842.005	971.729	843.378	903.507	1022.76	832.364	862.653	900.877	0.0255897	0.852042	0.999913	0.976087	1
Hbs1l	1704.34	2095.93	1905.69	1538.27	1977.74	2004.43	1525.59	2040.69	2005.99	1866.52	-0.034285	0.839128	0.999913	0.958181	1
4930455C13Rik	0	0	0	0	0	0	0	0	0	0	NA	NA	NA	NA	NA
Aldh8a1	1.24043	0.784112	2.79426	1.19524	1.90809	2.01451	2.2804	1.80752	0.935632	1.66224	0.0495094	0.970655	0.999913	0.99699	1
1700020N01Rik	0	0.784112	0	0	0	0	0	0.903761	0	0.187541	0.0299399	0.994146	0.999913	0.964905	1
Gm5420	6.20213	6.27289	0.931422	5.97619	15.2648	4.02901	0	4.5188	6.54942	5.52718	-0.243833	0.832497	0.999913	0.52355	1
Sgk1	2137.25	1716.42	1996.04	1961.39	1743.04	1960.12	2043.24	1731.61	1637.36	1880.72	-0.111837	0.409304	0.999913	0.709482	1
4930444G20Rik	0	0	0	0	0	0	0	0	0	0	NA	NA	NA	NA	NA
E030030I06Rik	69.4638	59.5925	63.3367	68.1286	88.7264	57.4135	66.1315	100.317	73.9149	71.8917	0.330479	0.237489	0.999913	0.497219	1
Raet1a	0	1.56822	1.86284	0	0	0	0	1.80752	0.935632	0.686024	-0.328879	0.902093	0.999913	0.516955	1
Raet1e	3.72128	4.70467	3.72569	0	0	5.03627	1.1402	1.80752	2.8069	2.54917	-1.07013	0.436667	0.999913	0.598857	1
Raet1b	0	0	0	0	0	0	0	0	0	0	NA	NA	NA	NA	NA
Raet1c	0	0	0	0	0	0	0	0	0	0	NA	NA	NA	NA	NA
H60b	1.24043	1.56822	2.79426	3.58571	1.90809	9.06528	2.2804	2.71128	2.8069	3.10673	0.465994	0.686317	0.999913	0.429699	1
C920009B18Rik	6.20213	18.0346	51.2282	0	6.67833	15.1088	4.56079	19.8827	9.35632	14.5613	-1.15591	0.27089	0.999913	0.222332	1
Raet1d	0	3.13645	3.72569	3.58571	0	2.01451	1.1402	0.903761	0	1.61181	-1.80962	0.341875	0.999913	0.623812	1
Gm10825	1.24043	1.56822	0.931422	2.39048	0.954047	2.01451	1.1402	1.80752	1.87126	1.54645	0.367937	0.790034	0.999913	0.934928	1
Slc2a12	342.357	383.431	346.489	375.305	347.273	343.474	386.527	299.145	316.244	348.916	-0.103298	0.478449	0.999913	0.741612	1
Tbpl1	1431.45	1722.69	1611.36	1563.37	1664.81	1681.11	1441.21	1793.97	1682.27	1621.36	0.0448412	0.717222	0.999913	0.921237	1
Tcf21	0	0	0	0	0.954047	0	0	0	0	0.106005	0.0299159	0.99415	0.999913	1	1
Eya4	2849.26	3098.03	2227.03	3052.64	2693.28	3178.89	3078.54	2932.7	2952.85	2895.91	0.132912	0.352956	0.999913	0.580788	1
Rps12	3221.38	2824.37	3077.42	2935.5	3004.3	2533.24	3137.83	3311.38	3233.54	3031	0.0865958	0.40285	0.999913	0.17736	1
Slc18b1	865.817	964.458	852.251	861.767	953.093	931.71	906.458	966.12	969.315	918.999	0.0823461	0.416108	0.999913	0.714913	1
Vnn3	26.0489	56.4561	277.564	25.1	12.4026	84.6093	26.2246	28.0166	6.54942	60.3301	-2.56939	0.00416589	0.999913	0.0150932	1
Vnn1	34.7319	62.7289	221.678	26.2952	46.7483	58.4207	30.7854	34.3429	49.5885	62.8134	-1.47695	0.0178012	0.999913	0.0285027	1
Taar1	0	0	0.931422	0	0	0	0	0	0	0.103491	-0.931841	0.819361	0.999913	1	1
Taar2	75.6659	62.7289	67.9938	58.5667	67.7374	75.544	44.4677	55.1294	54.2666	62.4556	-0.411076	0.101146	0.999913	0.190665	1
Taar3	31.0106	39.9897	49.3653	38.2476	20.035	21.1523	1.1402	0.903761	1.87126	22.6351	-4.94235	4.02e-09	1.7e-05	2.48e-12	1.31043e-08
Taar4	79.3872	59.5925	62.4052	78.8857	53.4267	36.2611	29.6452	39.7655	40.2322	53.289	-0.865394	0.014042	0.999913	0.0462878	1
Taar5	49.617	50.9673	66.1309	28.6857	33.3917	40.2901	11.402	2.71128	3.74253	31.8821	-3.28806	1.04e-10	5.48e-07	1.55e-10	6.53954e-07
Taar6	166.217	167.8	158.342	114.743	111.624	132.957	15.9628	15.3639	18.7126	100.191	-3.29657	1.41e-34	2.97e-30	2.64e-40	5.58678e-36
Taar7a	78.1468	101.15	75.4451	62.1524	96.3588	81.5875	15.9628	18.0752	15.9057	60.5316	-2.35299	1.46e-12	1.03e-08	1.54e-13	1.08305e-09
Taar7b	84.3489	134.083	146.233	96.8143	118.302	145.045	96.9169	139.179	140.345	122.363	0.0418729	0.883127	0.999913	0.973189	1
Taar7d	89.3106	123.106	133.193	105.181	133.567	147.059	95.7767	153.639	119.761	122.288	0.092907	0.725277	0.999913	0.839767	1
Taar7e	80.6276	123.89	129.468	100.4	95.4047	112.812	80.9541	98.5099	89.8207	101.321	-0.318123	0.189089	0.999913	0.417488	1
Taar7f	39.6936	90.1729	110.839	69.3238	83.9562	95.6891	38.7667	36.1504	31.8115	66.267	-1.18545	0.00223475	0.909372	0.00276164	1
Taar8a	12.4043	7.05701	5.58853	5.97619	3.81619	3.02176	0	0	0	4.2071	-5.50538	0.000159259	0.481418	0.000423525	0.999283
Taar8b	32.2511	14.8981	28.8741	4.78095	18.1269	12.087	5.70099	6.32633	1.87126	13.8796	-2.44922	0.000674568	0.803564	0.00273471	1
Taar8c	3.72128	3.92056	7.45137	1.19524	0.954047	7.05078	0	0	0	2.69925	-4.79447	0.00549124	0.999913	0.0198239	1
Taar9	53.3383	76.0589	90.3479	44.2238	50.5645	63.457	5.70099	5.42256	9.35632	44.2745	-3.42254	2.46e-14	2.6e-10	4.06e-15	4.29285e-11
Stx7	2599.93	3286.21	2886.48	2686.9	2947.05	3049.96	2546.06	3051.1	2916.36	2885.56	-0.0436429	0.734196	0.999913	0.942345	1
Moxd1	974.974	836.647	717.195	874.914	770.87	812.854	871.111	796.213	882.301	837.453	0.0134997	0.923407	0.999913	0.926967	1
Ctgf	2162.06	1528.23	2555.82	2162.19	1998.73	2438.56	2246.19	2009.96	2025.64	2125.27	0.00852936	0.964269	0.999913	0.898919	1
Enpp1	1534.41	2055.94	2080.8	1360.18	1986.33	2243.15	1571.19	1921.4	1942.37	1855.09	-0.0616893	0.770978	0.999913	0.957212	1
Enpp3	224.517	250.916	207.707	223.51	158.372	193.393	202.955	111.163	94.4988	185.226	-0.747889	0.0114668	0.999913	0.0403995	1
Med23	1374.39	1488.24	1605.77	1568.15	1553.19	1472.6	1605.4	1479.46	1566.25	1523.72	0.0562738	0.557085	0.999913	0.835207	1
Arg1	23.5681	15.6822	123.879	21.5143	12.4026	31.2249	13.6824	19.8827	13.0988	30.5483	-1.8048	0.0173455	0.999913	0.0392964	1
Akap7	958.849	1103.25	1032.95	938.262	1053.27	1129.13	1037.58	1156.81	1186.38	1066.28	0.126659	0.28738	0.999913	0.49696	1
Epb4.1l2	8737.56	7641.17	7546.38	8935.6	7382.42	7436.55	9188.86	7320.46	7824.69	8001.52	0.024476	0.856605	0.999913	0.965798	1
Smlr1	0	0	0	0	0	0	0	0	0	0	NA	NA	NA	NA	NA
4930401C15Rik	0	0	0	0	0	0	0	0	0	0	NA	NA	NA	NA	NA
Tmem200a	243.123	257.973	177.902	272.514	233.742	260.879	297.592	211.48	230.165	242.819	0.11978	0.566317	0.999913	0.694331	1
Gm9767	9.9234	3.92056	1.86284	7.17143	3.81619	4.02901	5.70099	9.03761	2.8069	5.36321	0.210493	0.816587	0.999913	0.957687	1
Samd3	1.24043	3.13645	11.1771	3.58571	1.90809	3.02176	5.70099	4.5188	3.74253	4.22576	-0.183607	0.851901	0.999913	0.666961	1
L3mbtl3	538.345	625.721	585.864	641.843	618.223	611.403	598.604	584.733	644.65	605.487	0.0598682	0.580783	0.999913	0.68591	1
Gm8709	0	0	0	0	0	0	0	0	0.935632	0.103959	0.991705	0.807976	0.999913	1	1
Arhgap18	1569.14	1532.94	1560.13	1298.03	1286.06	1542.11	1450.33	1195.68	1153.63	1398.67	-0.29599	0.023025	0.999913	0.0722176	1
Lama2	953.887	1062.47	856.908	1118.74	1308.95	1200.65	1129.94	996.848	1316.43	1104.98	0.260483	0.0790062	0.999913	0.0620368	1
4930579H20Rik	0	0	0	0	0	0	0	0	0	0	NA	NA	NA	NA	NA
Ptprk	1838.31	1669.37	1916.87	1869.35	1481.64	1685.14	1899.57	1483.98	1617.71	1717.99	-0.117547	0.405527	0.999913	0.651642	1
Themis	2.48085	7.84112	13.9713	3.58571	2.86214	6.04352	6.84119	3.61504	0.935632	5.35295	-1.13886	0.244591	0.999913	0.425253	1
4930519F09Rik	0	0	0.931422	0	0	0	0	0	0	0.103491	-0.931841	0.819361	0.999913	1	1
2310057J18Rik	2.48085	2.35234	12.1085	0	7.63238	42.3047	7.98139	11.7489	8.42069	10.5589	0.728608	0.556186	0.999913	0.443977	1
Soga3	1540.61	1337.69	902.547	1555	1281.29	1303.39	1460.59	1318.59	1301.46	1333.46	0.110681	0.577779	0.999913	0.778952	1
9330159F19Rik	1027.07	1243.6	901.616	1036.27	1313.72	1198.63	946.365	1191.16	1288.37	1127.42	0.110928	0.535998	0.999913	0.655488	1
Echdc1	864.576	938.582	764.697	882.086	802.354	954.877	881.373	858.573	873.88	869	0.0248439	0.838124	0.999913	0.949426	1
Rnf146	1417.81	1540	1582.49	1326.71	1541.74	1614.63	1531.29	1652.07	1584.02	1532.31	0.0699164	0.522878	0.999913	0.69555	1
Rspo3	47.1362	47.0467	54.9539	66.9333	62.9671	65.4715	71.8325	57.8407	66.4299	60.068	0.389548	0.112281	0.999913	0.195986	1
Cenpw	55.8191	43.9103	41.914	51.3952	55.3348	62.4497	43.3275	43.3805	54.2666	50.1998	0.00707355	0.97982	0.999913	0.533674	1
Trmt11	266.691	370.101	310.163	320.324	361.584	383.764	287.33	355.178	371.446	336.287	0.0958528	0.594018	0.999913	0.648424	1
Gm20300	878.221	1199.69	971.473	907.186	1040.87	1213.74	738.848	1139.64	1167.67	1028.59	-0.00165289	0.993897	0.999913	0.961313	1
Hint3	140.168	276.791	215.158	212.752	240.42	296.133	190.413	296.434	276.947	238.357	0.269096	0.345592	0.999913	0.58984	1
Ncoa7	836.047	990.333	1018.04	929.895	998.888	1205.68	969.169	1083.61	1011.42	1004.79	0.106286	0.453509	0.999913	0.592982	1
Hey2	452.755	501.047	365.117	513.952	434.092	350.524	514.229	356.082	387.352	430.572	-0.0707151	0.744477	0.999913	0.946657	1
Hddc2	251.806	192.107	203.05	216.338	186.993	215.552	269.087	205.154	203.968	216.006	0.0703747	0.711161	0.999913	0.792402	1
Tpd52l1	431.668	498.695	407.031	496.024	507.553	479.453	488.005	469.052	480.915	473.155	0.101386	0.402538	0.999913	0.466712	1
Gm3258	0	5.48878	0.931422	2.39048	0.954047	2.01451	6.84119	6.32633	0.935632	2.87582	1.04978	0.435471	0.999913	0.547854	1
Rnf217	151.332	105.855	141.576	129.086	95.4047	126.914	155.067	93.0874	85.1425	120.385	-0.26033	0.373027	0.999913	0.657205	1
Nkain2	58.3	91.7411	84.7594	60.9571	82.0481	68.4933	64.9913	65.9745	85.1425	73.6008	-0.129255	0.636407	0.999913	0.824306	1
Trdn	13.6447	3.13645	4.65711	8.36667	1.90809	3.02176	5.70099	7.23009	2.8069	5.60808	-0.405895	0.66579	0.999913	0.773766	1
D830005E20Rik	0	0	0	0	0	0	0	0	0	0	NA	NA	NA	NA	NA
Clvs2	2.48085	3.13645	0.931422	2.39048	1.90809	0	1.1402	0.903761	2.8069	1.74424	-0.429508	0.760427	0.999913	0.900993	1
Gm4794	0	0	0	0	0	0	0	0	0	0	NA	NA	NA	NA	NA
Sult3a1	0	0	0	0	0	0	0	0	0	0	NA	NA	NA	NA	NA
Rsph4a	1660.93	1951.65	1482.82	1577.71	1606.62	1595.49	1556.37	1612.31	1356.67	1600.06	-0.171928	0.193966	0.999913	0.428799	1
Zufsp	336.155	525.355	490.859	331.081	432.184	566.077	313.555	489.838	464.073	438.797	-0.0943821	0.725877	0.999913	0.936626	1
A830082N09Rik	240.643	306.588	236.581	311.957	277.628	311.241	255.404	293.722	296.595	281.151	0.106707	0.512216	0.999913	0.487121	1
Rwdd1	792.632	845.273	820.582	830.691	698.363	788.68	839.186	863.995	764.411	804.868	0.00421455	0.969841	0.999913	0.655428	1
Trappc3l	4.9617	0.784112	0	0	0	0	0	0	0	0.638424	-3.38381	0.391935	0.999913	0.450399	1
Fam26d	0	0	0	4.78095	0.954047	0	1.1402	0.903761	0	0.864329	1.92111	0.505815	0.999913	0.391006	1
Fam26e	76.9064	83.1159	122.948	66.9333	76.3238	62.4497	39.9069	89.4723	98.2413	79.5886	-0.309407	0.3931	0.999913	0.428086	1
Fam26f	6.20213	4.70467	9.31422	3.58571	3.81619	9.06528	1.1402	4.5188	6.54942	5.43296	-0.697059	0.429587	0.999913	0.730172	1
Dse	503.613	661.006	791.708	461.362	634.442	652.7	539.314	585.637	587.577	601.929	-0.193455	0.34182	0.999913	0.58956	1
Tspyl1	2369.21	2109.26	2188.84	2327.13	2062.65	2065.88	2188.04	2116.61	2089.27	2168.54	-0.0596533	0.523883	0.999913	0.79913	1
Tspyl4	5570.75	5535.05	4560.24	5627.18	5814.92	5041.3	5493.48	5784.97	5781.27	5467.68	0.123137	0.278856	0.999913	0.553253	1
Nt5dc1	669.83	696.291	638.955	572.519	635.396	617.447	592.903	593.771	580.092	621.911	-0.18327	0.0647051	0.999913	0.157553	1
Col10a1	1572.86	1020.13	3166.83	3245.07	3798.06	3912.17	2680.61	3440.62	3426.28	2918.07	0.729205	0.0307699	0.999913	0.0195953	1
Frk	625.174	837.431	1032.02	668.138	708.857	917.608	701.222	800.732	764.411	783.954	-0.139541	0.501027	0.999913	0.762845	1
Hs3st5	631.376	668.847	632.435	619.133	578.153	591.258	671.577	572.984	529.568	610.592	-0.126398	0.303947	0.999913	0.525277	1
Hdac2	5491.36	6541.06	4580.73	5438.33	6098.27	6524.99	5307.62	6195.28	6799.24	5886.32	0.139665	0.395053	0.999913	0.656264	1
Marcks	6932.74	4500.8	4429.84	6817.64	4521.23	4747.19	6471.77	4065.12	4173.85	5184.46	-0.108754	0.67763	0.999913	0.869892	1
4930591E09Rik	0	0	0	0	0	0	0	0	0	0	NA	NA	NA	NA	NA
[truncated: 21,649 more rows]

## Sheet: mTAAR_enhancer1and2_dKO
RNA-seq analysis results of TAAR enhancer 1 and enhancer 2 double knockout mice
[truncated: 23,131 more rows]
