# Supplementary material for: Coordination of two enhancers drives expression of olfactory trace amine-associated receptors
Source: Nat Commun. 2021 Jun 18;12:3798. doi: 10.1038/s41467-021-23823-4 (PMC8213717; doi:10.1038/s41467-021-23823-4)
Supplement: Supplementary file 6 — Source Data [file 41467_2021_23823_MOESM6_ESM.xlsx]

## Sheet: Figure 1
Figure 1B, C Taars and ORs expression (TPM) in FACS-sorted cells
	control										Taar5 +							Taar6 +
tracking_id	sample 1	sample 2	sample 3	sample 4	sample 5	sample 6	sample 7	sample 8	sample 9	sample 10	sample 1	sample 2	sample 3	sample 4	sample 5	sample 6	sample 7	sample 1
Taar1	0	0	0	0	0	0	0	0	0	0	0	0	0	0	0	0	0	0
Taar2	4.63936	4.63936	36.7847	1.83448	28.0961	0.442489	0.53655	0.935802	34.5769	16.6388	607.126	1010.1	848.318	1154.25	121.033	1518.18	978.814	902.054
Taar3	2.07786	2.07786	10.1622	0	0	13.0799	0	0	1.30037	5.62362	79.6829	41.2808	239.415	186.484	64.8388	83.5806	232.178	282.386
Taar4	4.50519	4.50519	11.3506	0.356285	0	2.14845	0	12.7223	5.89519	4.38963	1946.86	2160.32	1917.37	1193.51	756.448	2741.87	3689.15	636.893
Taar5	0	0	4.50271	0.369649	0.221147	0	0	0	7.71187	11.9711	254.918	189.101	263.182	133.559	46.9611	226.759	346.914	375.454
Taar6	25.9903	25.9903	12.442	53.832	91.4638	35.924	0	0	32.0142	15.8211	65.2301	92.6153	80.1135	106.785	44.252	36.5075	103.083	1576.27
Taar7a	10.9635	10.9635	0.481607	100.398	2.18665	2.47952	89.1127	26.0736	13.2293	13.3475	154.06	186.672	254.453	331.881	52.7077	322.988	193.74	1006.28
Taar7b	12.2764	12.2764	14.1271	5.19696	62.0121	40.7056	4.17585	15.6345	20.0904	9.12076	67.1898	31.6282	123.256	107.901	28.5032	33.8597	55.6208	1109.07
Taar7d	2.29773	2.29773	26.6489	55.7389	0.85416	50.2105	0	77.3954	4.76583	10.9004	184.731	85.918	350.434	558.657	93.4656	310.781	326.765	1011.81
Taar7e	24.9468	24.9468	13.806	4.45454	11.2407	14.0507	0.668136	63.3633	8.99757	15.572	408.962	435.589	563.82	932.427	101.392	344.7	562.51	759.395
Taar7f	14.1146	14.1146	9.15051	16.5046	3.14331	3.30604	0	199.752	18.4881	10.9004	454.688	565.494	462.603	679.303	100.812	554.019	676.911	676.058
Taar8a	2.89837	2.89837	0	9.36497	0.287319	0.217201	0	0	1.03649	0.233487	26.4638	35.0976	36.6296	54.7307	7.24206	22.145	45.8702	46.3925
Taar8b	7.03891	7.03891	5.4	86.446	15.6948	5.64721	0	0	0	0	143.478	77.0502	232.975	314.855	34.1594	283.258	185.049	198.933
Taar8c	2.65866	2.65866	0.619176	10.9033	2.53673	0.996188	0	0	0.237692	0.85892	34.873	53.3227	92.7915	180.335	7.34858	38.3072	105.346	36.1576
Taar9	0.816173	0.816173	6.65273	20.945	5.3096	0	0	7.24368	16.6003	18.6483	113.576	36.0781	309.786	266.279	58.1753	93.0184	302.155	1276.52
Olfr1416	6.95531	0	0	1.56362	2.603	24.3512	0	0	1.17378	10.2699	0	12.4984	0	0	3.81034	0	0	0
Olfr1415	5.57169	0	4.60552	2.79891	31.0391	3.7049	0	0	3.24132	6.60966	0	0.389762	0	0	2.07708	0	0	0
Olfr1414	8.13488	0	3.9785	24.0606	0.302406	17.1912	0	0	22.2548	5.33439	0	0.11544	0	0	3.23782	0	0	0.8527
Olfr1413	5.48277	0	0	0	10.3947	0	0	0	11.5191	0.442428	0	0	0	0	7.45599	0	0	0
Olfr1412	15.822	0	14.0021	0	31.9963	36.519	168.789	0	3.6778	14.2348	0	0	0	0	0	29.4981	0	0.823862
Olfr1411	10.0907	0	0	0.780274	0.233404	13.8803	0	0.497541	5.61334	7.31517	0.962602	0	0	0	5.10219	0	0	1.63504
Olfr1410	23.8638	0	10.6434	0	0	3.30671	26.0626	84.2521	0	8.1029	0	0	0	0	0.20908	0	0	0
Olfr12	17.4274	6.11702	0.61098	0	11.3129	3.34221	0	38.1135	0	13.142	0	0	0	0	4.61184	0	0	0.686351
Olfr16	4.06622	0	2.98299	6.7208	2.53945	10.2385	0	0	10.6878	17.8951	4.65474	0	0	0	2.2658	0	0	1.73406
Olfr1408	17.0212	0	12.7181	23.6502	0	1.98419	2.70672	13.2883	6.95354	43.2684	0.169138	0	0	0	3.62262	0	0	4.30282
Olfr1406	34.4338	0	35.9004	27.6905	0.20838	5.04085	0	25.4673	18.4172	26.444	8.16426	0	0	0	2.13813	0	0	7.07671
Olfr218	1.40089	0	3.42565	22.3421	0.972104	1.95966	0	6.56197	1.16894	16.5238	0.334095	0	0	0	1.7347	0	0	0
Olfr1404	11.1931	0	7.77197	41.4726	0	9.5685	1.58216	15.6369	7.78316	17.2985	0	0	2.19557	0	1.92502	0	0	1.00973
Olfr433	0.860612	0	12.9777	6.17644	0	1.35436	0	0	0	14.299	0	0	0	0	3.89638	0	0	3.40292
Olfr432	0.937794	0	1.91102	22.6386	0	2.4597	0	0	3.22791	10.0065	1.34191	0	0	0	2.06848	0	0	0.5691
Olfr430	19.2944	301.28	11.2336	97.1103	0	12.0492	0	0	4.31244	5.67981	0.657348	0	0	0	4.26639	0	0	2.23157
Olfr429	9.32647	0	15.9645	0	0	10.2741	0	0	14.5918	13.3587	0	0	0	0	5.19693	0	0	5.66069
Olfr427	0	0	0.797553	10.0669	0	2.63139	0	0	0	0	0	0	0	0	0.466576	0	6.9974	0
Olfr426	0	0	0.333634	0.406743	0	7.54183	0	0	0	0	0	0	0	0	1.03464	0	0.265763	0
Olfr231	9.57614	0	13.6599	0	26.1649	57.2666	64.8715	0	2.99649	17.1965	0.685134	0	0	0	23.123	0	0	0
Olfr424	21.3047	0	17.7433	0	2.41039	25.2671	0	0	9.27509	18.9955	9.94085	0	0	0	0.430128	0	0	0
Olfr420	38.8147	177.627	11.9893	44.7838	0	15.4316	0	7.25239	12.0177	23.9714	0	0	0	0	2.46641	0	0.220978	6.96875
Olfr419	75.4539	0	132.518	50.0748	57.4867	0.816104	103.164	0	37.2409	43.5083	20.3136	0	0	0	5.95996	0	0	1.6605
Olfr417	4.51054	0	19.544	0	0	20.1742	0	0	13.074	5.33048	0	0	0	0	1.87401	0	0	0.576045
Olfr248	1.49471	0	1.21836	0	0	2.01622	0	0	0.534527	0	0	0	0	0	2.87546	0	0	0
Olfr414	41.2892	5.44567	6.7311	25.5419	12.4156	0.481316	0	54.9676	11.1972	41.254	0	0	0	0	1.91728	0	0	0
Olfr220	6.67431	641.724	23.9374	149.797	125.975	0	0	0.329087	62.3753	39.3021	0	0	0	0	17.5624	0	0	2.70426
Olfr1357	27.3089	0	4.1005	15.3167	12.9035	0	0	31.0938	13.8298	33.1647	0	0	3.38322	0	3.33711	0	0	4.17172
Olfr1356	21.3318	0	2.21973	1.18448	21.495	11.4282	0	0	0	5.86905	0	0	0	0	1.8968	0	0	0
Olfr1355	1.03118	0	0	0	0.473527	3.81831	0	0	14.9945	1.85407	0	0	0	0	3.94333	0	0	0
Olfr1354	6.30215	0	0	0	10.4421	15.7875	0	0	13.3614	5.45108	0	0	0	0	3.82228	0	0	0
Olfr8	7.01338	0	0	0	1.10731	9.42491	0	0	4.68501	1.32725	0	0	0	0	6.65974	0	0	0
Olfr1353	2.90801	0	10.2716	0	37.1634	14.9157	0.411055	0	2.42653	2.75189	4.39232	0	0	0	0	0	0	1.78098
Olfr1352	13.8094	0	0	93.9478	42.5686	0.371488	0	83.2785	14.182	9.22649	0	0	0	0	2.63074	0.633018	0	2.81362
Olfr1351	1.82277	6.76145	6.31451	1.58566	3.32024	2.86854	0	0	9.69622	9.99053	0	0	0	0	0	0	0	1.10707
Olfr57	13.3461	0	4.15946	13.3173	7.15009	13.5901	0	29.3219	2.94785	12.4157	0	0	0	0	1.09364	0	0	0.718055
Olfr9	1.17224	0	1.71992	0	0	2.4597	0	0	0.440169	2.6333	0	0	0	0	0.217735	0	0	1.99185
Olfr763	0.237397	0	2.12856	0	0	1.99251	0	0	1.03997	2.39871	0	0	0	0	0.440945	0	0	0.288022
Olfr765	1.89917	0	3.6766	4.54334	0	0	0.906024	0	2.37708	9.59483	0.339694	0	0	0	0	0	0	0
Olfr767	2.37397	0	2.51556	0	0.494201	1.99251	18.7245	0	0	2.39871	0	0	0	0	1.10236	0	0	0
Olfr768	6.56458	0	0	0	8.29709	0	0	0	4.98857	2.89663	0	0	0	0	3.04828	0	0	0
Olfr769	6.09567	0	19.1102	0	9.02919	4.42748	0	0	15.5526	15.0098	0	0	0	0	1.74187	0	1.52161	0
Olfr770	34.8427	0	8.44346	0	22.5442	49.8927	0	0	0	6.87403	5.72681	4.67715	0	0	1.53048	0	0	0
Olfr771	0	0	0	21.58	4.3035	2.40984	0	0	8.91237	10.0688	0	0	0	0	1.91988	0	0	0
Olfr772	2.15153	0	32.0933	0	7.61421	33.4075	0	0	19.6585	6.30126	4.61799	0	5.44421	0	11.9888	0	0	0
Olfr773	0.941692	0	17.8464	0	4.41084	16.7955	0	0	8.25064	0	2.02123	0	2.35515	0	5.0287	0	0	0
Olfr774	4.53267	0	0.573307	0	0	0.40995	0.298257	0	1.76067	0.526658	0	0	0	0	0	0	0	0
Olfr775	9.69054	0	5.35087	0	0	5.08338	10.1408	0	0.293447	11.8498	0	0	0	0	1.63301	0	0	1.7073
Olfr776	18.1307	0	0.573307	0	4.14853	3.85355	0	0	1.46723	7.37322	0	0	0	0	2.72169	0	0	0
Olfr777	5.65015	0	33.0062	66.5596	43.8632	73.8509	0	0	34.918	21.1508	0	0	0	0	36.7315	0	1.01863	3.14269
Olfr780	36.1051	0	63.8283	0	28.0636	3.93554	0	0	46.071	5.79327	6.03859	0	0.27593	0	3.26603	0	0	0
Olfr781	51.5576	0	16.3112	26.0094	0.490094	1.23497	0	0	23.1313	5.81647	0	0	0	0	14.7582	0	0.76397	0.857095
Olfr782	29.9957	0	3.03253	1.61821	0	7.07459	0	41.102	1.74622	1.56746	0.332722	0	0	0	3.56312	0	0	0
Olfr784	27.6455	0	9.03844	0.198208	27.2735	14.3427	0	0.112344	11.5499	10.2467	0	0	0	0	4.79634	0	0	0
Olfr786	15.0047	0	27.5188	0	2.56234	7.87106	0	60.8628	6.74926	16.8531	1.67738	0	1.65558	0	2.83054	0	0	0.853653
Olfr787	6.09567	0	8.4085	0	21.7188	0	0	0	5.57548	2.36997	0	0	0	0	1.30641	0	0	0
Olfr788	0	0	8.44346	87.2442	27.9353	18.7715	0	199.192	14.4386	17.4494	1.34748	0	0	0.181363	22.3012	0	0	0
Olfr790	7.65442	0	6.60623	19.1927	3.98366	12.7545	0	107.23	10.7077	1.26608	2.89927	0	0	0	0	0	0	0
Olfr791	42.2007	0	55.802	0	25.1354	54.1136	0	15.6058	22.5953	31.0729	15.0965	0	0	0	6.09657	12.1549	0	2.84551
Olfr792	0.235423	0	27.4411	73.5227	32.4686	20.0064	1.19799	0	2.94666	12.9549	3.3687	0	0	0	2.51435	0	0	0.571397
Olfr794	30.8631	0	33.6659	33.5603	0	1.90469	35.7986	0	17.8945	13.2692	0	0	0	0	13.6991	0	0	0
Olfr796	11.8203	0	12.3326	0	13.2877	41.6681	0	60.1469	11.244	22.5632	0	0	0	0	6.36701	0	0	1.72114
Olfr798	12.4774	0	38.1875	3.48158	9.67933	35.32	47.3205	0	4.41998	17.9782	2.02123	0	0	0	2.73299	0	0	2.57129
Olfr799	1.64796	0	0.959485	1.02399	7.35139	30.8742	0	0	22.5419	18.2426	0	0	0	0	7.32442	0	0	0
Olfr800	13.1837	0	2.68655	0.204799	20.5839	29.8863	0	0	27.5511	12.9549	0	0	0	0	9.18285	0	0	0.285698
Olfr801	10.0658	0	54.0767	11.3435	39.0513	9.12039	0	0	19.6139	14.4013	0	0	0	0	8.71077	0	0	1.66712
Olfr802	5.15787	0	1.52882	0	25.0133	22.6293	0	0.173398	4.10825	2.36997	2.68381	0	0	0	1.74187	0	0	0.5691
Olfr803	3.33754	0	5.05231	0	3.22584	0	0	0	2.0887	0.53521	0	0	0	0	2.43541	0	0	0
Olfr804	12.3238	0	0.379066	16.9912	0	7.07459	0	23.5605	3.20139	1.04497	1.99633	0	0	0	1.40365	0	0	0
Olfr805	29.2402	0	33.3679	3.76594	68.895	43.506	0	34.321	54.6125	17.6756	0.32603	0	0.268159	0	11.9909	0	0	2.21413
Olfr806	16.8885	0	7.54914	32.2945	9.35651	19.5966	0	5.4683	33.7533	21.5071	1.67047	0	1.09917	0	7.30017	0	0	0
Olfr807	2.35423	0	24.1789	0	0	40.5068	0	0	13.26	5.55209	0	0	0	0	9.18285	0	0	3.99979
Olfr808	14.0669	0	17.1992	39.9743	6.34482	22.1374	59.6516	0	15.8461	26.333	0	0	0	0	4.57243	0	0	0
Olfr809	15.1721	0	31.1864	35.7699	0.801059	4.15246	0.839193	42.2832	15.137	14.8507	1.41587	0	5.3052	0	8.98524	0	0	1.06945
Olfr810	22.0382	0	19.1102	36.3032	65.8886	44.0288	0	62.4234	13.2051	18.6964	6.87727	0	0	0	9.68919	0	6.34005	4.55283
Olfr811	0	0	3.34299	0	0	2.86854	0	0	25.6665	21.0057	4.56442	0	0	0	8.46414	0	0	0
Olfr812	22.2222	0	24.2798	0	0	30.259	0	127.288	97.3495	14.3343	1.69138	0	0	0	14.0513	0	0	1.43428
Olfr813	32.8604	0	43.5498	1.43957	44.4155	56.0535	17.4434	2.62267	50.3022	20.4397	2.87536	0	0.139117	0	6.58656	0	0	0
Olfr814	0.709217	0	0.578094	0	0	3.72035	0	0	4.88228	0.5309	0	0	0	0	1.97597	0	0	0
Olfr815	7.14954	0	2.44387	0	0	4.1134	0	0	5.05166	7.77566	0	0	0	0	3.21282	0	0	0
Olfr816	26.7271	0	38.6026	133.792	1.70822	37.1416	0	141.84	47.8317	7.89987	3.18703	0	0	0	6.64091	0	1.01441	0
Olfr818	8.23562	0	71.232	17.1147	0	21.6009	0	0	19.1844	11.8297	0	0	0	0	7.64849	0	0	0
Olfr819	5.29513	0	12.3318	1.57931	6.37767	1.74597	18.9578	0	4.54463	10.7174	0	0	0	0	0.843021	1.62281	0	0
Olfr247	3.10031	0	10.1716	1.21366	10.5282	3.49662	30.5176	0	5.96626	0	0	0	0	0	1.07973	0.415695	0	0
Olfr247	3.10031	0	10.1716	1.21366	10.5282	3.49662	30.5176	0	5.96626	0	0	0	0	0	1.07973	0.415695	0	0
Olfr820	19.2248	0	53.8908	0	93.2201	73.2994	8.35122	0	26.7036	31.0729	0	0	0	0	17.6365	55.7451	0	3.69916
Olfr821	28.3688	0	26.9776	0	12.7956	8.43282	134.735	54.9015	12.1317	13.8034	0	0	0	0	2.85418	0	0	0
Olfr822	16.8803	0	9.93732	0	1.22016	28.0407	0	70.3996	25.8232	12.9031	0	0	0	0	8.27392	0	0	2.56096
Olfr823	5.55776	2.0616	0.566275	0	5.42336	0	0	108.586	4.49262	0.260212	0	0	0	0	1.50545	0	0	0
Olfr824	4.63146	0.687203	0.943793	0	13.1366	0	0	36.652	8.26064	1.30106	0	0	0	0	2.79583	0	0	2.24929
Olfr825	8.16961	0	27.0066	88.6387	5.90526	43.0936	0	6.37793	11.3616	3.82765	21.107	0	0	0	7.90332	0	0	0
Olfr826	35.0224	0	13.322	12.3897	6.56171	8.08358	0	36.6089	3.79907	11.0159	6.68187	0	0	0	8.34823	0	0	0
Olfr827	22.9633	0	5.13818	0	27.6512	33.0671	32.6499	28.6391	10.9895	12.914	0	0	0	0	14.6356	0	0	1.3678
Olfr56	3.16908	0	1.29158	0	3.60788	0	0	0	1.73537	6.01733	0	0	0.0582779	0	1.01171	0	0	0
Olfr1396	9.7507	0	2.89016	34.3147	9.2266	0	0	0	0.277372	18.9532	0	0	0	0	2.8813	0	0	4.04094
Olfr1395	14.7005	0	76.3888	115.893	31.0809	59.2819	0	137.265	65.549	29.9482	0.986022	0	6.48804	0	18.7721	0	0	2.78947
Olfr1394	7.03346	0	6.87969	0	0	0.983884	0	0	6.74926	3.15996	0	0	0	0	0.435468	0	0	0
Olfr1393	2.43271	0	1.34328	1.36532	4.16579	0.823309	45.873	0	5.94243	0.264386	0	0	0	0	0.400838	0	0	0
Olfr1392	16.9551	0	13.5928	15.4779	0.472068	18.74	3.01797	0	11.6151	8.02381	0.249602	0	0	0	3.85557	0	0	1.27428
Olfr10	0.549321	0	0.575691	0.34133	0.081682	0.329325	0.648912	0	0.491108	0	0	0	0	0	0.0728799	0	0	0
Olfr1391	6.59186	0	11.8976	0	0	0	0	0	0	8.46035	0	0	0	0	2.62367	0	0	0
Olfr1390	1.88339	0	0	0	0	2.96393	0	0	0	6.87403	0	0	0	0	0	0	0	0
Olfr1389	9.49754	0	6.45132	36.4908	6.17859	17.0224	67.712	0	14.3641	25.9217	2.54816	0	3.72598	0.15243	6.43157	0.353734	0	0
Olfr1388	3.29593	0	0.767588	38.0925	9.5568	47.9168	0.299497	0.348239	12.6706	3.437	0	0	0	0	0.21864	0	0	0.285698
Olfr1387	2.82509	24.452	30.3196	48.7421	13.2325	0	0	0	14.7333	5.81647	0	0	0	0	4.59143	0	0	1.42849
Olfr1386	3.8431	0	27.2331	187.864	11.2908	65.942	55.5144	2.75067	8.30141	29.6649	1.68522	0	0	0	14.1613	0	0	2.04365
Olfr1385	0.395662	0	12.9004	18.4487	8.9368	4.98128	3.52343	0	7.77505	9.32832	9.11515	0	0	0	4.40945	0	0	0
Olfr1384	23.2152	0	14.3613	101.337	137.218	30.2278	0.263694	0	54.612	34.3632	14.83	0	0	0	18.4802	22.6043	0	4.79622
Olfr1383	8.71066	0	22.6438	95.8456	1.83785	63.2301	1.49749	1.39295	25.3411	6.08088	1.01061	0	0	0	8.63625	0	0	2.57129
Olfr1382	5.53244	0	3.90189	0.935246	33.8981	0.493987	17.6753	0	5.10753	6.34525	0	0	0.277076	0	5.10158	0	0	6.57107
Olfr1381	2.23652	0	7.35605	15.2711	8.47451	0	16.5273	0	4.27266	2.64386	0.33687	0	0	0	1.38472	0	0	0
Olfr1380	0.70627	0	0.639656	15.8173	25.2602	0	24.2144	0	6.38443	4.75894	0	0	0	0	0.728799	0	0	4.57116
Olfr1378	2.31573	0	2.83139	0.805796	0.241039	8.50339	0	0	4.05785	1.04085	0	0	0.817634	0	1.07532	0	0	0.562322
Olfr1377	12.449	0	16.1967	53.3149	17.6924	37.4241	0	0	44.0483	10.2104	0	0	0	0	1.33402	0	0	0
Olfr51	2.39404	0	0	0.416523	0.498378	0	4.26386	2.12475	0	11.0165	0.685134	0	0	0	0.222336	0	0	0
Olfr54	6.07054	0	1.14189	0	5.83263	3.91931	27.0295	0	8.1826	10.4913	0	0	0	0	0.433674	0	0	2.55071
Olfr1373	0.588559	0	0.959485	3.63176	1.24565	0	3.12476	0	0.540221	0	0	0	0	0	0	0	0	0
Olfr1371	0.353135	0	0.191897	1.20831	2.6751	0	1.05323	0	0.491108	0	0	0	0	0	0.437279	0	0	0
Olfr30	14.7624	0	50.4087	0	3.32234	94.6017	41.621	0	30.9619	26.5789	0	0	2.11309	0	2.96432	0	0	7.78199
Olfr332	30.6324	0	51.1363	103.606	0	15.9403	0	0	13.1892	37.0914	0	0	0	0	4.89313	0	0	7.99379
Olfr331	5.1015	0	5.53197	0	9.0723	0.24001	13.8724	8.20038	5.08721	0	0	5.54481	0	0	1.47658	0.204489	0.309321	0
Olfr330	20.6844	0	16.2004	0.340682	39.8667	0	16.6486	3.15714	42.1592	44.2428	0	7.14506	0	0	6.05268	0	0.653083	0.477626
Olfr328	9.17254	0	5.29919	2.05653	7.65276	1.98419	5.1127	2.70429	5.42968	24.4214	0	0.328768	0	0	4.32518	0	0.12786	0
Olfr224	23.9499	0	17.8162	11.732	9.07606	5.85484	0	2.80892	7.85799	30.0429	0	0	0	0	5.72258	0	0	1.69369
Olfr325	29.109	0	39.4801	0	47.8336	0	36.343	22.3144	34.8391	15.0699	0	10.3576	0	0	9.97941	0	1.68588	0.500701
Olfr324	1.12311	0	12.2062	13.6781	19.2888	0	0	0	29.5203	12.4927	0.535691	0	0	0	7.47513	0	0	0
Olfr323	4.93324	0	4.75228	0	0	2.35259	0	10.6142	2.526	0.504493	1.60433	0	0	0	5.20631	0	0	0.817519
Olfr179	1.32446	0	1.79931	0	3.33161	3.24229	9.1267	20.2444	0.828872	14.6583	0.157932	0	0	0	1.12753	0	0	0
Olfr320	0.48084	0	0.587909	0	0	0	0	0	0.702146	0	0	0	0	0	0.44656	0	0	0
Olfr319	4.96868	0	0	0	11.7616	34.304	0	0	10.5322	2.42816	0	0	0	0	11.9455	0	0	0
Olfr318	5.58191	0	1.19435	0	0	0	1.86405	0	3.62429	8.02381	0	0	0	0	0.971994	0	0	3.05828
Olfr317	5.20676	0.551832	3.63779	0.323532	0.290336	0.390189	38.4421	4.40105	1.862	7.15325	0.133044	0	0	0	0.604446	0	0	0.681218
Olfr316	3.52616	0	3.1355	0	0	0	0	0	12.5885	6.4751	0	0	0	0	1.45132	0	0	0.874739
Olfr315	24.2816	0	10.603	0	40.8447	6.36872	254.018	0	0	5.61547	0	0	0	0	6.24165	0	0	5.53796
Olfr314	5.18972	0	2.11511	0	0	6.22259	0	0	1.85591	27.8928	1.32608	0	0	0	1.5492	0	0	1.58443
Olfr313	5.66556	0	0.161095	0	0.137142	0	0	0	0.247369	4.91065	0	0	0	0	0.0611818	0	0.427563	0
Olfr312	0.158931	0	3.30345	0	1.40613	1.50067	0	0	0	0.53521	0	0	0.280574	0	0.738001	0	0	0
Olfr311	0.635722	0	0	0	0.165427	0	0	0	0.298387	2.40845	0	0	0	0	0.0738001	0	0	0
Olfr222	10.9808	0	11.9342	36.6175	17.6207	45.6019	0	0	17.1801	36.5178	10.8024	0	0	0	16.1468	0	0	0.833558
Olfr223	7.2911	0	7.05742	0	0.237159	2.86854	0	0	2.28146	4.61101	0	0	0	0	4.02046	0	0	0.830298
Olfr225	0	0	0	0	0	14.3194	0	0	6.10114	2.95178	0	0	0	0	0.754499	0	0	0
Olfr20	16.97	0	25.0509	0	0.208626	17.4535	0.0849946	9.48735	0.125435	13.124	0	0	0	0	0.930719	0	0.216807	0
Olfr376	22.2169	0	8.8025	0	12.2557	18.619	0	0	7.15504	15.4724	1.68697	0	0	0	0.182473	0	1.4878	0.958469
Olfr1	48.9823	0	29.4756	0	24.4656	0	0	0	33.5344	35.6358	20.9328	0	0	0	12.9754	84.0416	0	2.21387
Olfr378	17.6639	0	13.4382	0	27.3745	0.205911	0	0.290316	22.3545	9.31183	0	0	0	0	0.54682	0	0	0
Olfr380	7.21964	0	24.8187	0	0	7.90377	0	0	21.5106	15.5988	0	0	0	0	1.31184	0	0.76397	4.85686
Olfr381	2.82509	0	0	0	0	1.48196	0	0	9.72396	7.40281	0	0	0	0	1.74911	0	0	0
Olfr382	3.28228	0	0	0	3.90451	3.4436	0	4.85514	0	0	0	0	0	0	0.653203	0	0	0
Olfr385	5.62678	0	25.6078	0	0	0	0	0	0	0	0	0	0	0	3.26603	0	0	0
Olfr384	2.26634	0	0.445907	0	0	1.96777	0.0994192	1.38718	2.64101	0.526658	0	0	0	0	0	0	0	0
Olfr389	4.60501	0	11.4954	0	19.9219	12.6822	0	0	5.40358	12.289	0	0	0	0	3.87575	0	0	0.176661
Olfr390	8.47523	0	0	47.5133	34.5514	0.493987	0.299497	0	20.9213	12.9549	0	0	0	0	3.93551	0	0	0
Olfr392	37.3728	0	66.7595	0	14.898	64.2368	261.619	14.1145	20.9005	16.6114	0	0	12.868	0	1.84619	0	0	2.6659
Olfr393	7.97126	282.469	0	0	6.1008	27.5486	0	0	3.52135	25.0163	0	0	0	0	2.39507	0	0	1.1382
Olfr394	1.89125	0	0.770792	31.2592	38.1407	0	83.3071	174.496	17.7537	6.37079	0	0	0	0	0.219552	0	0	0
Olfr395	8.90906	0	1.14662	0	0	0.983884	0	0	0	1.84331	0	0	0	0	0	0	0	0
Olfr23	11.1239	0	7.61646	3.48366	0	5.60185	0	0	0	12.5166	0	0	0	0	0.413232	0	0	0.811278
Olfr397	0	0	0	112.812	0	70.4567	0	0	0	11.9697	15.2427	0	0	0	3.44102	0	0	0.562322
Olfr398	15.8116	0	14.7836	0	19.8463	0	14.7905	44.0254	11.0594	18.287	5.32356	0	0	0	2.8073	0	0	0.564564
Olfr139	12.505	0	40.7718	262.69	0.482077	77.7452	0.294598	0	21.7385	28.3631	0	0	0	0	4.94646	0	0.751476	0
Olfr399	14.2181	0	0	0	13.4539	51.5309	35.9015	0	10.2462	14.3166	0	0	0	0	2.60088	0	2.56327	0
Olfr401	0	0	4.15269	0	0	0	0	0	0	3.90316	0	0	0	0	0	0	2.75541	1.40581
Olfr402	0	0	0	0	0	0.242953	0	0	2.02892	2.86233	0	0	0	0	0	0	0	0
Olfr403	13.542	0	6.66102	0	28.191	43.3574	0	0	7.30591	3.14738	10.0228	0	0	0	8.67348	0	0	0
Olfr43	25.1658	0	13.7279	0	82.8146	109.875	0	0	10.1764	7.87561	8.03302	0	0	0	10.7869	0.346077	0	0.708475
Olfr406	1.79391	0	0.731121	0	0.933619	2.8231	0	0	2.526	6.30617	2.56693	0	0	0	1.04126	9.22029	0	0
Olfr59	3.35639	0	6.71526	0	18.7383	4.4817	0	0	8.97486	15.7869	0.218305	0	0	0	2.83374	1.90921	0	0.187083
Olfr410	3.24202	0	0	0	0	18.2215	0	0	6.08678	6.2451	0	0	0	0	3.65608	0	0	1.12465
Olfr411	54.1455	0	112.162	52.4142	9.32248	67.0572	52.5679	22.2812	59.3631	25.4957	23.0103	0	0	0	11.3425	0	6.16515	5.70428
Olfr412	1.87559	0	0	0	0	13.2824	0	68.6656	11.151	10.2699	0	0	0	0	1.30641	0	0	0
Olfr462	2.82509	0	0	0	0	4.44587	28.7518	0	1.326	4.23016	0	0	0	0	1.85843	0	0	0
Olfr463	15.0671	0	0	0	0	11.3617	63.194	0	4.56732	8.72472	0.33687	0	0	0	5.13802	0	0	0
Olfr464	14.0661	0	11.784	49.9652	20.7416	0	0	80.3366	27.6312	19.8648	6.70915	0	0	0	0.544305	0	1.69059	14.0584
Olfr1370	34.5944	0	131.593	0	102.024	33.8751	0	0	51.094	34.4721	16.1706	0	0	0	27.4161	26.8001	0	2.2404
Olfr263	15.1599	406.933	49.4281	25.1767	46.1433	6.74753	27.4677	0	31.6246	10.8433	4.60144	70.2757	0	0	13.0125	0.410638	0	0.278947
Olfr1368	15.3466	0	9.47666	0	108.671	33.6653	0	0	5.82073	32.9166	3.32722	0	7.93625	0	3.02326	0	0	0.282282
Olfr1367	1.38378	0	0	0	0	0	0	0	0	0	0	0	0	0	0.642563	0	0	0
Olfr1366	18.2108	0	20.1217	0	1.47429	20.3795	0	0	21.0206	4.56729	3.47442	0	0	0	5.63751	0	0	0
Olfr1535	0	0	2.16762	29.3025	0	0.464994	0	0	5.82481	3.74076	0	0	0	0	0	0	0.239711	0
Olfr1364	9.30094	0	1.51627	25.0823	2.90434	2.43951	40.2301	17.8853	7.85799	30.5654	0.998167	0	0	0	3.45514	0	0	2.82282
Olfr1362	22.9275	0	6.46911	46.7939	0	2.31291	81.3325	47.9367	11.3132	26.7984	6.62456	0	0	0	12.8986	0	14.7849	5.6288
Olfr11	2.33482	0	0	16.2488	23.8166	1.95966	0	0	2.63014	15.7369	0.334095	0	0	0	7.15562	0	0	1.41706
Olfr1361	24.3477	0	31.0798	96.7105	15.3014	40.9672	0	65.9142	19.2622	36.1442	9.53155	0	1.62201	32.7357	20.4787	0	2.23614	1.67368
Olfr1359	0.000141303	0	0	0	0.000907322	0.000675711	0	0	2.05975e-06	0	0	0	0.548509	0	1.7235e-05	0	0	0
Olfr1360	4.43778	0	0	0	2.42429	3.72417	0	0	0.416599	0	0	0	0.00102165	0	1.03037	0	0	0
Olfr1359	6.07054	0	0	0	4.73901	3.42939	0.297029	0	1.02283	3.93423	0	0	0.549584	0	0.433674	0	0	0
Olfr466	34.8058	0	18.2661	0	97.023	12.5056	255.663	2.82107	9.24996	13.3802	0	0	0	0	6.1992	0	0	1.15679
Olfr720	5.99638	0	9.77548	0	8.40201	0	0.293399	0	12.4126	19.6983	0	0	0	0	2.57025	0.41231	0	0
Olfr31	20.2131	0	90.9926	0	21.7567	76.1507	259.189	56.0611	38.237	47.5041	0	0	0	0	22.6119	0	0	1.95263
Olfr722	17.1439	0	24.1005	0	50.5601	26.3281	0	21.3165	1.86592	31.6381	0	0	0	0	2.76899	0	0	0.305776
Olfr723	8.36977	0	0	0	1.11691	4.50311	4.09528	0	8.05842	2.90117	0	0	0	0	0.996547	0	0	0
Olfr724	10.9451	0	0	0	5.36116	3.15218	15.5621	0	10.7446	1.69235	0	0	0	0	1.19586	0	0	0
Olfr725	16.6929	0	9.27727	4.23542	18.9548	3.98031	4.46443	5.89246	2.84912	4.07542	1.22145	0.565294	0.111627	0	3.31785	0	0	0
Olfr726	92.6716	18.781	5.52717	60.2986	83.8728	24.4251	50.1767	0	13.721	37.8747	4.85141	19.9828	0	0	11.1954	0	0	14.0056
Olfr727	79.9121	0	38.1374	4.98265	66.0473	17.5933	43.193	46.2412	4.01641	50.1998	8.44277	0	2.80204	0	27.6544	0	0.22394	10.3375
Olfr728	8.94608	0	18.8059	4.91516	9.31175	8.89176	33.5437	0	3.53598	15.5988	0	0	0	0	7.87102	0	0	2.57129
Olfr729	8.52106	0	24.8581	76.4669	42.9463	0	0	0	6.45532	16.9005	0	0	0	0	21.8665	0	0	6.26764
Olfr730	5.94794	0	3.72944	0	0.714354	6.72029	0.58206	35.5312	8.3037	12.6012	0	0	0	0	2.33704	0	0	0.555706
Olfr731	1.77285	0	0	0	3.69064	0.92999	0	3.278	0.554744	7.23217	0	0	0	0	1.02904	0	0	3.77157
Olfr732	1.22869	0	2.67071	39.3694	0.852606	16.543	0.130258	0	1.79419	2.0793	0	0	0	0	2.18709	0	0	0
Olfr733	20.0479	0	33.0378	47.5809	95.4909	21.719	14.8313	0	2.18198	13.7403	1.55907	0	0	0	8.39864	0	0	5.30057
Olfr734	5.13661	0	7.23196	28.0292	3.6454	10.7781	34.4552	0	0.292236	7.08163	0	0	2.19834	0	2.16837	0	0	0
Olfr735	9.1874	0	10.0936	0	14.9681	16.3443	0	0	1.7499	4.73553	0	0	0	0	1.66938	0	0	0
Olfr736	16.8803	0	25.6078	0	0	24.597	0.298257	32.5989	16.1395	11.0599	0.670954	0	0	0	5.44336	0	0	0
Olfr738	4.23762	0	8.44346	0	0	8.89176	0	0	5.74598	10.8398	0	0	5.26446	0	2.1864	0	0	0.857095
Olfr739	6.17232	0	1.93505	0	0	0	0	0	0	18.6566	0	0	0	0	3.08661	0	0	2.30418
Olfr740	16.0088	0	0	0	33.0812	7.90377	0	43.8779	22.0999	22.2084	0	0	0	0	3.06095	0	0	2.85698
Olfr741	24.2456	0	8.14352	14.0964	0	4.60169	19.9171	0	3.43117	38.4775	0.523016	0	0.21509	0	2.03672	0	0	10.7162
Olfr742	4.62742	0	11.1117	4.35186	8.10356	1.18091	0	0	4.34391	13.7927	2.41593	0	0.993554	0	2.35202	0	0	4.35159
Olfr743	18.52	0	9.72278	11.1956	4.77841	1.48196	0	0.348239	3.68332	49.9688	0	0	2.35515	0	2.07708	0	0	4.57116
Olfr744	4.0363	0	4.75228	0.390137	2.10064	2.8231	0	0	13.3317	8.57641	0	0	0	0	0.416505	0	0	2.45256
Olfr745	33.2494	0	46.7078	29.8473	17.6725	36.7391	84.3727	0	62.4246	20.2376	0.506141	5.62186	0	0	3.12076	0	0	1.08106
Olfr746	0.930094	0	0.5686	50.3667	0.968112	14.881	0	0	14.5518	3.39616	0	0	0	0	4.31894	0	0	0
Olfr747	17.2039	0	10.8445	44.4986	10.2667	17.0867	0.583632	14.0812	8.03902	2.32053	0.820576	0	0	0	6.0714	0	0	0
Olfr748	6.2245	0	5.26882	62.6867	4.98378	15.8237	0	0	7.79083	4.83651	0	0	0	0	8.22643	0	0	2.90384
Olfr749	20.0088	0	18.5413	59.1803	1.31537	3.75648	0	55.144	6.85411	13.5324	1.05482	0	0	0	3.42307	0	0	0.256393
Olfr750	3.7029	0	0	0	0	0	0	0	0	1.88549	0	0	0	0	2.40725	0	0	2.48716
Olfr221	0	0	16.1193	24.9854	0	0.493987	0	0	1.17866	15.07	0	0	0	0	0	0.420878	0	0
Olfr1513	21.4804	0	8.9448	0	0	0.489914	0	13.1239	5.26025	11.2781	0	0	0	0	3.57781	0	0	2.55071
Olfr1512	14.4759	0	19.2218	0	0	25.9654	0	1.72683	14.0273	10.7536	0	0	0	0	7.6977	0	0	0
Olfr1511	8.23562	0	12.8665	38.2095	1.19059	36.4815	0	1.52276	37.7961	38.3177	0	0	0	0	14.872	0	1.48474	2.77852
Olfr1510	23.0745	0	25.0219	7.52732	2.78777	51.8753	0	1.67611	23.7237	8.36603	0	0	0	0	9.56673	0	0.445708	0.501883
Olfr1509	67.9026	10.1386	11.8355	0	22.0036	40.7725	0	1.89512	36.0807	17.0817	0	8.48443	0	0	6.34584	0	0	2.59842
Olfr1508	21.6161	0	8.55807	30.0867	28.7674	2.59181	1.83328	42.0236	9.98478	21.1103	0.441868	0	0	0	5.59233	0	0	4.57275
Olfr1507	56.2013	0	18.125	37.4119	129.079	73.8325	369.533	1.95977	25.4615	74.3921	6.99301	0	0.143794	0	33.1891	0	0	9.92687
Olfr49	3.33272	0	0.339568	0	3.90256	31.9056	0	37.2813	7.03919	12.9181	0	0	0.245149	0	3.09514	0	0	1.26819
Olfr288	2.15191	0	0.790559	0	4.96873	6.48683	3.02677	31.4949	1.95368	5.74027	0	1.74621	0	0	2.20961	0	0	0.786625
Olfr287	9.7557	0	0.236491	5.86809	1.75533	8.44684	28.6741	70.0341	2.74626	7.59718	0	1.22486	0	0	4.66482	0	0	0.268318
Olfr286	13.0063	0	2.7624	0	18.8768	6.63054	1.51479	15.5808	5.4455	18.0078	0.589783	11.1001	0	0	4.6785	0	0	3.2072
Olfr257	15.0379	0	0.371443	6.34264	9.96073	17.2112	0.289859	0	6.84439	24.5921	0.978091	0	0	0	1.48122	0	0	2.4909
Olfr284	4.34602	0	6.69137	22.6839	0	27.8643	0	0	14.5057	7.85622	14.165	0	0	0	2.69078	0	0	0
Olfr283	0.949588	0	0	0	4.4478	0	0	21.7717	0	3.4648	0	0	0	0	1.32283	0	0	0
Olfr282	3.33287	0	2.32857	0	10.4073	0	0	0	8.04514	4.00864	0	0	0	0	0.22109	0	0	1.15522
Olfr281	10.8295	0	5.75691	0	29.1606	5.43385	36.5386	0	4.12532	16.9207	0.673743	0	0	0	3.71687	0	0	2.28559
Olfr279	1.41844	0	22.3529	0	12.7956	10.9131	0	0	10.0605	12.7416	0	0	3.61703	0	9.87983	0	0	0.860568
Olfr161	0	0	3.04505	0	0	0	0	0	2.04565	4.72106	0	0	0	0	0.867348	0	0	0
Olfr15	48.2963	0	73.0012	98.3043	346.281	85.5977	753.399	109.934	58.9827	115.602	14.09	0	0	0	41.5874	106.041	6.08645	6.54466
Olfr19	31.3364	0	60.3737	23.5427	6.4246	26.4008	14.1944	76.2011	69.2327	43.9764	4.41603	0	1.397	0	8.59842	0	7.19016	7.20057
Olfr164	3.70518	0	5.66275	0	0.482077	0	0	0	5.21723	8.84721	2.98225	0	0	0	5.16152	0	0	1.40581
Olfr165	68.1769	0	27.4053	21.1234	0	0	362.375	0	17.5342	9.44216	0	0	0	0	4.55357	0	0	0.566825
Olfr166	28.8372	0	26.5632	73.6263	60.1539	32.9601	13.7199	0	24.356	61.8825	4.02573	0	0	0	22.4266	0	3.67723	3.69916
Olfr167	1.87559	0	4.96867	0	13.6658	8.85494	21.4746	0	6.16236	11.0599	1.00643	0	0	0	5.00789	0	1.01441	2.27641
Olfr168	35.4019	0	20.448	47.5206	78.7003	2.95164	75.4592	0	38.4414	17.6431	0.670954	0	0	0	7.83843	0	0.380403	2.27641
Olfr169	19.7682	0	27.1517	0	115.518	13.5543	0	82.1396	54.0149	17.5729	0	0	0.274791	0	16.6242	0	0	2.55071
Olfr170	48.2529	0	25.058	0	37.021	53.7272	0	102.171	18.8005	14.4255	0	0	0.68698	0	17.0578	0	0	3.11752
Olfr171	47.1248	0	5.62283	0	26.7039	77.9017	0	52.7388	43.3159	7.05355	0	0	16.283	0	10.7254	0	0	0
Olfr172	3.30597	0	9.0353	1.1842	0.809671	1.02013	0	0	0.608514	5.27373	0	0	0	0	1.62544	0	0.631068	0.474428
Olfr173	14.4915	0	18.2287	37.1966	9.311	21.9609	0	0	8.17337	7.49733	0	0	0	0	5.9815	0	0	0
Olfr176	24.2657	0	0	0.103614	0	17.3828	0.606102	0	12.5883	5.60117	0	0	0	0	0.774319	0	0	0.433536
Olfr177	2.83141	0	0	0.103046	0	0.823125	0.602776	0	1.84035	0.00337553	0	0	0	0	0.770069	0	0	0.43112
Olfr178	13.8987	0	5.38592	57.8767	50.9894	67.4105	6.23198	0	14.9721	3.07401	1.79316	0	0	0	6.1365	0	0	0
Olfr180	68.6812	0	21.0496	8.60354	3.62208	7.30173	270.16	0	12.9519	5.18258	0.917252	0	0	0	20.241	0	0	1.56607
Olfr181	32.6333	0	0	0	69.4376	1.51492	0	0	1.26512	11.0147	0	0	0	0	4.89469	0	0	6.55825
Olfr183	0	161.787	9.31104	0	0	18.8845	0	142.6	7.58202	5.10116	0	0	0	0	2.41106	0	0	3.5987
Olfr186	8.54629	0	38.7012	0	108.971	58.779	80.0322	0	19.9081	10.3944	8.83208	0	0	0	3.96849	0	0	0
Olfr187	30.7612	0	21.5826	0	74.5751	11.03	83.9634	0	1.70579	8.35937	0	0	0	0	4.15867	0	0	0
Olfr190	13.1672	0	17.1724	10.2048	12.2103	11.3026	0	37.7144	8.53995	9.40435	0	0	0.28176	0	3.55737	0	0	1.45192
Olfr191	0	0	16.0609	66.4979	89.5739	0	1.81205	0	3.26848	4.53089	0	0	0	0	3.85826	0	0	0.576045
Olfr192	13.6268	0	12.4715	0.623903	13.1885	9.78181	0	3.00583	5.23646	6.70827	0	0	0	0	5.99462	0	0	0
Olfr193	0	0	0.580517	44.6073	40.1539	0	42.5831	0	0.891406	5.33048	0	0	0	0	4.96064	0	0	0
Olfr194	6.25092	0	8.23073	0	0	6.30588	0	0	6.77068	3.23754	0	0	0	0	0.66984	0	0	0
Olfr195	28.1306	0	11.6592	46.0393	57.5687	5.50245	0	0	0.89516	5.3521	5.11686	0	5.61151	0	5.75641	46.0288	0	3.18119
Olfr196	0	0	17.4155	0	41.2659	0.498128	0	65.6662	0	5.59698	4.07633	0	0	0	3.52757	0	0	4.03232
Olfr197	0	0	0	0	21.6186	10.0185	0	0	0	1.87577	0	0	0	0	1.9954	0	0	0.579186
Olfr198	5.77007	0	1.56776	0	0	0	0	4.62318	1.80552	6.74487	0	0	0	0	0	0	0	0
Olfr199	5.00633	0	0.58296	0	17.4939	0	0.909837	0	9.54835	14.9859	0	0	0	0	8.41321	0	0	0
Olfr201	10.7278	0	14.1854	0	0.868492	4.50201	39.7296	0	0.89516	7.22533	2.38788	0	0	0	2.43541	0	0	0.867596
Olfr202	17.7159	0	13.2696	0	17.6924	52.7454	62.7397	0	38.9541	14.5096	0	0	0	0	8.6711	0	0	1.74231
Olfr203	25.4845	0	1.9597	0	0	17.9087	0	0	20.9139	1.07918	0	0	0	0	2.90263	0	0	0
Olfr204	16.6597	0	5.31373	10.0817	4.77496	16.2119	0	0	8.46166	12.7325	0	0	0	0	4.82099	0	0	0.292785
Olfr205	29.6978	0	28.9304	0	0	12.6655	0	0	21.7586	7.85622	0	0	0	0	7.28752	0	0	5.85571
Olfr206	29.3313	0	10.9743	0	0	28.2505	0	60.1013	17.7542	13.7595	0	0	0	0	3.12591	0	0	1.4579
Olfr207	22.2129	187.722	11.8083	0	64.3364	0	84.7755	182.858	31.1268	7.04351	0.345488	0	0	0	2.91502	0	0	0
Olfr55	39.0587	0	19.0017	26.5912	18.8814	8.17945	39.9183	0.799265	25.5066	39.2921	2.20908	0	0	0	8.13658	8.69388	1.3777	3.37395
Olfr239	34.1956	0	15.2265	5.84203	8.39619	4.29218	8.39608	10.0479	17.9705	31.2254	7.17952	0	0	0	4.15789	0.413996	0.125246	8.43485
Olfr63	20.7567	0	19.551	0	0	13.0661	2.3472	0	4.90733	13.2186	0	0	0	0	0.642563	0	0	0
Olfr90	0.408577	0	0	0	40.3659	27.2198	24.8195	0	5.11392	20.514	1.75392	0	0	0	0.284587	0	0	1.74219
Olfr91	0.703346	0	0.573307	1.01975	36.3201	6.88718	1.93868	0	22.1552	3.94994	6.54181	0	0.27593	0	3.81034	0	0	0
Olfr92	33.5263	0	2.67543	41.402	16.2281	21.3995	0	0	15.6993	10.7965	0.838692	0	0	0	6.9675	0	0	0.284551
Olfr93	15.0047	0	21.2124	0	21.4342	31.4844	53.09	0	11.151	15.5364	0.335476	0	1.37965	0	11.1045	0	0	1.1382
Olfr94	2.15369	0	7.02201	0.62451	1.8681	0.753178	7.76292	32.3883	1.57246	6.09765	1.02725	0	0	0	1.83347	0	0	0.658009
Olfr95	0	0	4.20425	0	5.61274	3.93554	2.98257	0	2.05412	15.5364	1.34191	0	0	0	0.217735	0	0	0.853653
Olfr96	20.0795	0	17.1283	60.1207	43.5016	76.9164	0	0	39.4519	23.0808	0.334095	0	0	0	15.8291	0	0	1.70047
Olfr97	0.236406	0	0	0	0	5.20851	0	0	1.47948	1.32725	0	0	0	0	2.19552	0	0	0.573712
Olfr98	4.98534	0	2.32206	0	0	1.24532	0	0	4.1599	2.93176	0	0	0	0	0.881889	0	1.28396	0
Olfr99	62.2926	0	16.9252	0	47.7496	3.54636	0.307158	0	22.6652	25.1941	3.10939	0	0	0	21.302	0	4.43989	0
Olfr101	14.5422	0	27.3991	0	123.822	50.2724	0	135.588	19.6935	21.9436	2.89956	0	0	0	10.4058	0	0	4.91639
Olfr102	5.40529	0	0.000775883	0	25.5559	46.1667	0	25.5113	5.47316	0.000144354	0.000208305	0	0	0	5.17942	0	0	0
Olfr100	16.0072	0	4.8571	0	37.6083	4.63163	0	0.00184422	31.0572	11.7745	8.69845	0	0	0	4.49972	0	0	0
Olfr103	31.7536	0	6.85133	0	17.7409	17.6369	0	0	0	2.8851	0	0	0	0	0.867348	0	0	0.283412
Olfr107	0	9.23791	0	0	0	10.8866	0	0	2.07805	31.5954	0	0	0	0	0	0	0	6.31833
Olfr108	0	0	0	0	0	0	0	0	0	1.86131	0	0	0	0	0	0	0	0
Olfr109	0.930094	0	0	0	0	0	0	0	0.582073	4.44112	0	0	0	0	1.07973	0	0	2.25826
Olfr110	37.537	0	31.0629	0	44.129	23.5891	0	0.422777	47.5792	9.47897	5.58935	0	0.224257	0	22.3853	0	0	1.62778
Olfr111	21.9911	0	25.1288	0	15.5096	13.8	0	2.28008	22.2515	4.40506	1.3234	0	0	0	12.3112	0	0	0.500701
Olfr112	1.74084	0	0.140339	0.0665663	5.99352	0.0401405	0.14602	0.466904	0.035916	1.3905	0	0	0	0	1.29694	0	0	0
Olfr113	2.42264	0	5.15977	20.2591	1.3015	0.16398	0	22.3684	1.02706	1.31665	1.00643	0	0	0	0.508048	0	0	0
Olfr114	0	0	0	0	0	0	0	0	4.98857	6.31992	0	0	0	0	4.35468	0	0	0
Olfr115	30.9037	0	79.828	46.1947	6.34281	31.0526	0	0	58.8382	16.419	1.55707	0	0	0	21.8287	0	0	7.41155
Olfr116	37.8221	0	125.651	122.17	185.704	68.9277	1.72527	332.668	38.4753	45.7547	5.17485	0	5.58639	0	16.2334	1.21225	0	4.94316
Olfr117	2.29695	0	4.119	24.777	0.239084	7.71146	0	15.6292	1.72498	9.29426	0	0	0	0	4.47971	0	0	2.51052
Olfr118	0	299.825	0.736956	0.131084	0	0.474273	0	0	13.0137	7.11737	0.161714	0	0	0	0	0	0	0.27462
Olfr119	11.6218	0	4.05989	15.6464	0	0	0	0	22.8152	6.78715	0.296962	0	0	0	4.43294	0	0	3.28552
Olfr120	14.6189	0	11.7382	0	14.7622	15.3373	0.277577	0	0.273098	7.37003	5.46376	0	0	0	0.60791	0	0	0
Olfr121	11.6296	0	1.89589	1.25256	3.11271	3.31175	121.634	0	4.78272	14.1398	0	0	1.36873	0	3.16302	0	0	0.20338
Olfr122	56.8646	0	3.05611	0	22.5481	5.68182	50.2148	0	8.16894	8.22058	13.4124	0	0	0	4.93285	0.37238	0	1.01455
Olfr123	2.37397	0	2.70909	0	38.0535	70.2359	0	0	3.86278	7.9957	0	0	0	0	1.76378	0	0	0
Olfr124	11.6055	0	1.22062	74.9042	29.0306	8.24814	70.2483	1.6613	4.21719	64.5812	0.267847	0	0	0	1.56456	0	0.404954	2.74245
Olfr125	9.7767	0	3.67805	0	16.0473	0.789014	72.2336	17.2428	4.7065	15.3109	0	0	0	0	2.09531	0	0	0
Olfr126	16.5189	0	12.2266	0	68.3021	36.8128	0	9.52113	18.2517	6.40419	2.93427	1.35799	0.13408	0	9.85718	0	0	2.76766
Olfr127	4.97061	0	22.4515	0	6.65203	8.70458	0	61.9438	19.0853	9.83765	0.481301	2.15322	3.65079	0	5.91784	0	0	0.272507
Olfr128	17.9194	0	19.1405	0	50.7446	2.00089	0	79.6073	13.875	2.40845	0.170562	41.5998	0.794962	0	11.3099	0	0	0
Olfr761	13.9402	0	11.8502	0	20.5396	3.52888	0	94.2838	5.47299	0	1.9252	7.72193	0.219927	0	3.93944	0	0	0
Olfr129	4.97927	0	9.47022	0	0	17.4132	0	0	7.65182	19.4002	1.42498	0	0	0	1.23314	0	0	1.4223
Olfr130	3.67511	0	1.87227	11.1897	3.10809	0.481966	0	16.3087	1.43748	8.26155	1.97204	0	0	0	0.639959	0	0	0
Olfr131	98.1249	0	62.1669	0	122.466	128.806	0	194.675	51.2223	41.2763	35.6012	0	0	0	13.1727	0	0	5.08109
Olfr132	30.8197	0	20.9346	0	104.987	36.2535	140.197	0	50.5569	13.1141	2.67276	0	0	0	14.0944	0	0	1.41706
Olfr133	37.9807	0	12.6128	0	16.1061	21.6454	0	84.7918	49.739	10.2699	56.8633	0	0	0	9.03598	0	0	0
Olfr134	2.34449	0	9.55512	0	21.7188	26.5647	0	1.21379	2.20084	23.6997	0.167738	0	0	0	2.50395	0	0	0
Olfr135	9.37794	0	0	0	7.32097	0	0	0	9.68371	3.94994	0	0	0	0	0.435468	0	0	1.1382
Olfr138	24.3827	0	34.7807	0	76.8702	19.1857	38.4753	0	24.6494	5.52993	0	0	0	0	5.44336	0	0	0.853653
Olfr137	0	0	14.906	0	0	0	0	0	0.880339	3.15996	0	0	0	0	0.217735	0	0	0
Olfr136	4.22007	0	10.3195	0	39.0451	25.089	70.9853	0	14.9657	21.8564	8.38692	0	1.10372	0	3.48375	0	0	0
Olfr1417	19.9153	0	7.17283	0	10.3647	73.8579	0	0	3.04338	6.50528	0	0	0	0	4.40881	63.9623	0.250493	3.09279
Olfr1418	12.3534	0	29.4626	0	34.7651	17.2807	0	0	0.715837	8.4865	0	0	0	0	2.86819	14.5187	0.247457	0
Olfr1419	0	0	0	0	5.40698	0	0	65.7744	22.8865	12.8874	0	0	2.69003	0	7.91187	0	0	0.759103
Olfr1420	0	0	0.387012	0	34.0999	0.996255	0	0	0	19.1897	0	0	0	0	3.96849	0	0	0
Olfr1423	19.8581	0	3.85395	0	13.7799	2.97629	0	8.04289	16.2743	13.2725	5.41243	0	0	0	4.83015	0	0	1.72114
Olfr1424	24.7491	0	39.1415	2.84354	10.0046	5.63401	20.8415	0	5.16283	6.03248	0	0	0	0	7.84227	3.75668	0	1.98388
Olfr1425	4.47304	0	6.65242	12.9023	31.6517	0.493987	33.5935	0	1.8171	4.49456	0	0	0	0	2.66012	12.4159	0	1.99989
Olfr1426	11.0658	0	14.0203	1.92526	59.2474	0.122206	147.986	0	5.85603	9.45591	0.333352	0	0	0	3.31745	52.7889	0	2.72635
Olfr1427	45.2012	0	28.7846	0	0	4.44587	0	0	35.0652	40.7154	1.34748	0	0	0	21.6453	0	0	3.71409
Olfr1428	19.532	0	45.1088	107.206	178.617	40.008	176.006	103.529	33.1781	40.7539	8.98351	0	0	0	32.608	0	0	2.54054
Olfr76	2.29695	0	2.24673	0	0	0	19.8703	26.1619	4.59993	14.9741	2.6294	0	0	0	0	0	0	0
Olfr1431	16.4114	0	8.2174	10.7074	6.34482	20.2926	0	0	7.92304	0.26333	0.503216	0	0.137965	0	7.89287	0	0	0
Olfr262	0	0	0	0	0	0	0	0	0	1.57998	0	0	0	0	0	0	0	0
Olfr235	27.8995	0	34.9079	85.3534	14.7639	45.1766	0	0	12.2269	6.31992	2.1806	0	1.51761	0	15.2595	0	0	0
Olfr1433	11.1585	0	2.33149	7.0435	6.98057e-05	0.000247984	0	0	9.09255	8.5925e-05	0	0	0	0	5.67436e-05	0	0	0
Olfr1434	21.1962	0	19.4594	14.0257	0.569325	42.3887	0	0	13.4469	10.5331	0	0	0	0	10.6871	0	0	0
Olfr1436	3.70518	0	4.40437	5.40556	3.5754	4.21119	0.1473	2.05526	4.83078	4.42359	0	0	0	0	1.84596	0	0	0
Olfr1437	59.5499	0	48.2851	81.6483	30.0974	41.856	0.149129	31.5585	74.8286	7.37322	0	0	0	0	25.475	0	0	0
Olfr1440	18.0627	178.673	14.7232	0	0	14.0913	0	19.5249	11.304	14.8321	0	0	0	0	3.87116	8.69388	0.250493	5.90439
Olfr1441	4.57534	0	0	0	0	0	0	0	2.29067	3.086	0	0	0	0	1.4872	0	0	0.555706
Olfr1442	14.7797	0	18.8848	107.722	19.5417	0.419084	77.2418	79.1764	1.49991	11.5006	0.571583	0	0	0	11.1292	0	0	4.62584
Olfr1443	15.2495	0	11.7582	45.1035	42.2129	13.7504	16.3326	0	0.928549	2.33585	0.176925	0	0	0	4.01902	0	0	0.922713
Olfr1444	7.2911	0	1.85721	0	1.1858	1.43427	0	11.4591	1.42591	13.8331	0	3.16865	0	0	0.423206	0	0	0
Olfr1445	3.25535	0	1.32673	6.27056	2.78332	0.487902	0	4.81529	0.291037	1.8287	0.166361	0	0.273665	0	0.755813	0	0	0
Olfr1446	0.476792	0	6.21824	1.03692	33.7472	12.7557	0	0	15.6653	20.6056	0.341125	0	0	2.3875	2.9889	0	0	0.578397
Olfr1447	6.17232	0	7.74021	57.6177	10.6253	9.71347	0	0	0.742838	13.3262	11.8893	0	0	0.182884	2.31496	0	0	0.288022
Olfr1448	27.4379	0	16.4894	72.2126	26.5022	10.246	0	59.8472	5.5297	7.83729	3.8263	0	0.273665	0	8.09799	0	0	3.1051
Olfr1449	22.7873	0	5.30694	0	5.32463	27.8105	0	0	9.02212	2.35119	0	0	0	0	3.6711	0	0	0.282282
Olfr1450	8.45413	0	2.90151	0	15.9784	2.33411	29.7178	0	1.94923	8.7616	3.82016	0	0	0	0.206616	0	0	0.270425
Olfr1451	58.6286	0	6.93711	9.46006	0	0	0	0	10.0605	6.10535	0	0	0	0	3.95194	0	0	0
Olfr1453	0	0	0	0	0	0	0	0	4.49471	1.07478	0	0	0	0	0	0	0	0
Olfr1454	5.26687	0	3.90282	0	0	0	0	0	0	5.64262	0	0	0	0	1.33402	0	1.29481	0
Olfr1457	0	0	4.49345	14.3867	26.0602	17.8328	0	0	9.77485	3.09809	0	0	0	0	1.91988	0	0	0
Olfr1459	12.9278	0	34.3449	2.49913	68.2779	3.01402	0	0	23.3725	11.2852	1.37027	0	0	0	2.66803	0	0	0
Olfr1461	25.3204	0	28.6653	0	19.2785	30.5003	62.9325	0	11.7378	8.16322	0	0	0.27593	0	12.8463	0.419136	0	0.853653
Olfr1462	0	0	0	0	0	0	0	0	3.29612	0	0	0	0	0	4.44672	0	0	0.871153
Olfr1463	30.26	0	4.23935	29.2029	16.4866	6.94467	61.3524	79.3798	3.25485	23.8905	2.36793	0	0	0	4.39103	0	0	1.72114
Olfr1465	0	0	0	0	0	0.502338	0	0	0	0	0	0	0	0	0	0	0	0
Olfr1466	15.6028	0	3.46857	0	0	0	0	134.631	0	3.45085	0	0	0	0	1.09776	0	0	0
Olfr1467	0	0	10.8819	0	8.18863	4.00179	0	0	3.28224	3.74647	0	0	0	0	0.8856	0	0	0.867596
Olfr1469	4.27313	0	1.93505	0	7.16592	0	44.6972	0	6.83411	5.06394	0	0	0	0	2.42519	0	0	0
Olfr1471	1.86019	0	15.1627	0	0	0	0	0	2.03726	5.22486	0	0	0	0	3.23921	0.415695	0	1.12913
Olfr1472	19.7645	0	1.1372	0	0	20.9798	0	0	9.74973	3.65741	0	0	0	0	0.755813	0	0	0
Olfr1474	6.51067	0	10.0453	0	0	9.27014	0	0	4.36555	3.13491	0.998167	0	0	0	0.215947	0	0	0.564564
Olfr1475	0.697571	0	0.189533	0	0	0.487902	0	0	0.145518	0	0	0	0	0	0.107973	0	0	0
Olfr1477	12.8529	0	11.5711	0	23.1624	21.3337	0	0	9.96446	6.07177	0	0	3.38663	0	8.01711	0	0	2.10669
Olfr1480	0.69472	0	0	0	4.82077	17.0068	0	0	3.768	4.94402	0	0	0	0	4.30128	0	0	0
Olfr1484	8.33664	0	8.87166	0	0.843636	7.53156	0	0	13.3329	10.9289	1.65681	0	0	0	0.860256	0	0	1.40581
Olfr1487	20.3784	0	4.71896	0	0.602596	1.21477	0	0	1.01446	11.9697	0	0	0	0	1.07532	0	0	2.81162
Olfr1489	0	0	7.61259	0	0	1.46974	0	0	0.584471	2.36054	0	0	0	0	0	0	0	0
Olfr1490	15.2216	0	11.2794	0	3.12074	15.0018	31.3937	0	7.21666	8.29403	0	0	0	0	8.35334	0	0	1.6803
Olfr1491	62.8857	0	21.5437	0	51.938	78.4065	0	0	28.233	19.4687	0	0	0.268159	0	23.6995	0	0	0
Olfr1494	13.8944	0	0	0	37.6021	61.7103	0	0	11.5939	14.5718	1.65681	0	0	0	0	0	0	0
Olfr1495	5.46834	0	18.9436	0	0	10.996	0	139.194	0	4.09869	0	0	0	0	3.59726	0	0	0.553534
Olfr1496	17.5347	0	50.3495	0	0	45.5729	0	163.582	6.23497	22.4988	0	0	0	0	5.55157	0	0	2.18618
Olfr1497	2.32524	0	25.3974	58.6601	0	7.80644	0	0.343948	22.7008	6.0086	0	0	0	0	3.23921	0	0	1.12913
Olfr1499	17.2068	0	5.686	0	0	0	0	0	0	3.39616	0	0	0	0	0	0	0	0
Olfr1500	3.76677	0	6.90828	0	0	11.8557	0	0	5.89332	12.6905	1.01061	0	0	0	7.87102	0	0	0
Olfr1501	10.1892	0	16.6108	25.3825	58.3314	19.4363	0	0.342542	21.1588	9.88804	5.3018	0	0	0	0	0	0	0.843485
Olfr1502	0.23063	0	2.44387	0	8.16195	0	3.6675	0	5.48465	2.3327	1.81507	0	0.135718	0	1.17803	0	0	0
Olfr1504	0	0	0	0	0	0	0	0	0	4.42359	0	0	0	0	0.430128	0	0	0
Olfr1505	1.61441	0	17.1071	0	22.0854	0	35.6481	0	2.598	0	0.49502	0	0.135718	0	2.89154	0	0	1.40025
Olfr338	22.5995	0	1.56776	12.5487	0	0	0	8.17947	3.31013	1.88857	0	0	0	0	0.66984	0.85962	0	0
Olfr339	26.1137	0	0.774021	0	0	0	0	0	4.45704	13.5927	0	0	0	0	0.440945	0	0	1.44011
Olfr340	0	0	1.14662	0	0	0	0	0	0	0	0	0	0	0	0	0	0	0
Olfr341	4.66966	0	23.599	27.2167	18.2269	11.7579	0	0	14.3196	12.8518	5.0114	0	0	0	0.65051	0	0	1.13365
Olfr342	4.22007	0	3.43986	0	8.54111	4.91942	0	0	6.16236	15.5364	1.00643	0	0	0	0.653203	0	0	1.7073
Olfr344	0	0	0	0	0	0	0	0	4.45704	3.4648	0	0	0	0	1.98425	0	0	0
Olfr345	0	0	0	0	0	0	0	0	1.76799	1.32193	0	0	0	0	0	0	0	0
Olfr346	2.37397	0	1.93505	0.413031	3.2123	3.48688	0	23.1764	2.97136	13.8592	1.01908	0	0	0	0.440945	0	0	3.45626
Olfr347	7.50235	0	1.14662	0	0	0	0	0	0	0	0	0	0	0	0	0	0	0
Olfr348	7.93841	0	33.1147	0	13.1234	7.34871	0	0	16.073	5.24565	0	0	0	0	2.38521	0	2.52556	0
Olfr50	0.468898	0	5.35087	0.407901	6.1008	0	0	0	4.98857	1.57998	0	0	0	0	0.217735	0	0	0
Olfr3	5.13661	0	29.6891	0	0	12.2478	49.6038	0	13.1506	11.2781	6.01368	0	0	0	3.25256	0	0.505114	0
Olfr350	0	0	0	0	0	8.363	0	0	4.69513	3.94994	0	0	0	0	0	0	0	0
Olfr351	0.945622	0	3.46857	0	37.4026	6.94467	0	0	21.6004	7.43261	2.70623	0	0	0	1.09776	0	0	0
Olfr352	3.24202	0	13.9681	0.402898	0	0	0	0	2.89847	4.94402	4.30771	0	0	0	0.215064	0	0	0
Olfr353	11.3003	0	7.67588	0	0	9.87972	0	0	8.25064	3.17263	17.1804	0	0.277076	0	4.81007	0	0	0
Olfr354	3.67511	0	1.87227	0	20.3221	2.40984	0	0	13.7998	5.42166	0	0	0	0	1.49324	25.8701	0	0
Olfr355	8.0378	0	8.86411	0.822613	0	20.338	0	0	0	2.91995	0	0	0	0	0.878209	0	0	0
Olfr356	0	0	2.2651	0	0	0	0	0	16.5213	3.90316	0	0	0	0	1.72051	0	0	0
Olfr357	4.29113	0	12.0478	0	0	4.00179	0	0	0.89516	6.42251	0	0	0	0	2.43541	26.8502	0	0
Olfr358	2.18192	0	0.355703	0	0.681331	12.8192	0.277577	0	6.00815	17.6881	1.24886	0	0	0	1.82373	0	1.18009	0
Olfr360	10.566	0	0	84.322	40.4051	19.2787	0	0	64.6866	29.4318	0	0	0	0	20.4787	0	5.21765	6.41578
Olfr361	0	0	5.50521	0	21.7929	7.08583	0	0	1.69069	12.914	0	0	0	0	4.39068	0	0	0
Olfr362	3.21574	0	16.476	0	6.21617	3.37378	0	0	0	2.58174	0	0	0	0	1.91988	0	0	0.836841
Olfr365	5.62678	0	14.1416	1.63161	12.2016	6.39524	0	0	9.97717	12.6398	1.67738	0	0	0	6.9675	0	0	0
Olfr366	6.17232	0	2.70909	0	27.9223	0	10.8723	0	2.97136	6.13003	0	0	0.279399	0	1.76378	0	0	0
Olfr368	25.1648	0	12.955	162.84	12.1776	40.7601	0	0	18.2352	17.1427	0.315866	0	0	0	0.820022	0	0	1.61025
Olfr987	54.3639	0	9.67526	0	35.3354	4.98128	80.4851	47.2306	26.1479	9.59483	0	0	0	0	7.38582	0	0	1.44011
Olfr988	22.5527	0	32.1218	0	24.2159	1.99251	7.0972	5.79409	17.8281	10.1279	0	0	0	0	4.07873	0	0	0.864068
Olfr992	2.37397	0	1.54804	0	0	0	0	0	0.297136	6.92961	0	0	0	0	0.220472	0	0	0
Olfr993	1.16262	0	0.505424	0.134851	0.161352	0.243951	0	0.229299	0.194024	0	0	0	0	0	0.683831	0	0	0
Olfr994	46.2722	0	17.3739	29.0603	26.7844	4.63508	0	74.6942	13.7272	16.4583	0	0	0	0	9.86156	0	0	0
Olfr995	18.5259	0	15.4153	0.738647	1.12485	13.1195	0	2.45489	13.0914	1.56127	0	0	0	0	1.75635	0	0	0
Olfr996	0.398048	0	6.81355	0.865672	0	0.41761	0	0	0.37366	0.674198	0.284787	0	0	0	0.184835	0	0	0
Olfr998	23.8555	0	27.4312	0	0	0	0	0	16.2622	5.04008	0	0	0	0	2.57154	0	0	0
Olfr1000	28.3678	0	0	19.2162	0	1.46371	0	0	4.51107	6.0086	9.64895	0	0	0	0.64784	0	0	0
Olfr1002	23.1055	0	5.40767	0	0	0.48002	0	0	20.7593	10.0295	0	0	0	0	1.59343	0	0	0
Olfr154	0.196493	0	0.480491	0	0	0.412298	0	0	4.30393	3.99527	0	0	0	0	0.273725	0	0	0.718863
Olfr1006	30.784	0	57.3542	83.7817	15.7923	36.4494	0	0	23.6688	31.1865	0	0	0	0	5.10525	0	0	5.61463
Olfr1008	0	0	0	0	0	0	0	0	0.292236	0	0	0	0	0	0	0	0	0
Olfr1009	6.97571	110.404	22.3649	57.0419	0	0	0	0	12.5146	21.9444	0	0	0	0	1.94352	0	0	1.41141
Olfr1010	0	0	0	0	0	0	0	0	0.883996	3.96578	0	0	0	0	2.1864	0	0	0
Olfr1012	48.0263	0	24.1789	0	0	29.6393	0	0	10.3133	14.0124	16.8435	0	5.81861	0	7.87102	0	0	0.285698
Olfr1013	21.73	0	50.5789	17.013	106.306	70.167	0	0	24.4784	8.66894	2.4184	0	3.40995	0	11.8843	0	0	0
Olfr1014	4.34602	0	54.9086	159.418	21.3617	38.7565	0	0	25.9894	9.75252	7.94621	0	25.2905	0	9.64196	0	0	2.34228
Olfr1015	21.1933	0	58.7347	0	68.1639	49.3613	0	0	33.158	27.4671	4.85213	0	2.99314	0	30.5076	0	3.4387	2.06359
Olfr1016	36.5591	0	52.2465	146.213	67.7055	55.2921	155.836	18.9625	34.765	12.7931	7.81299	0	0	0	9.03937	0	0	2.88022
Olfr1018	6.12102	0	0.767588	0.819193	8.82166	9.38574	0.598994	0	4.71466	11.8973	0	0	0	0	6.1219	0	0	0
Olfr1019	0.945622	0	1.15619	41.1308	3.44497	7.93678	0	0	10.3563	16.1925	0	0	1.39117	0	0.439103	0	0	0.286856
Olfr1020	13.7545	0	39.4003	0	46.427	1.2369	0	0	8.11596	10.2101	13.4959	0	0	0	20.0733	0	19.5542	0.958485
Olfr1022	0	0	0	0	0	0	0	0	4.34769	0	0	0	0	0	1.07532	0	0	0
Olfr1023	8.47523	0	0	2.86719	0	0.987972	0	0	9.4293	1.05754	0	0	0	0	3.27959	0	1.27328	0
Olfr1024	0	0	0	0	20.6789	0	0	0	18.5115	6.70803	0	0	0	0	0.615018	0	0	0
Olfr1026	11.4914	0	9.75707	0	0	0.502338	0	0	12.5852	5.37392	0	0	0.28176	0	3.33504	0	0	0.290384
Olfr1028	0.446709	0	6.00795	0	4.18472	11.2479	0	12.3894	3.3547	7.78986	0	0	0	0	0.726009	0	0	0
Olfr1029	5.61875	0	3.43494	0	10.8614	6.73702	0	44.0793	1.75816	1.13267	0	0	0	0	2.14318	0	0	0
Olfr1030	45.9976	0	46.063	47.6357	111.486	40.4449	185.302	0	50.7186	20.2201	6.89527	0	3.09347	0	15.2565	7.04845	0	0
Olfr1031	41.7994	0	19.4693	60.1086	13.7627	0	0	0	11.7448	5.5268	10.6806	0	1.50597	0	2.97087	0	0	1.55715
Olfr1032	31.6783	0	33.9148	104.883	28.2978	62.006	0	0	68.4998	26.545	0	0	0	0	4.50082	0	2.04576	1.72114
Olfr1033	6.74134	0	2.66898	14.7448	0.200483	7.88095	0	0	1.23553	5.95299	0	0	0	0	1.18507	0	0	0.299188
Olfr1034	22.4805	0	49.8349	35.6398	3.60831	22.2628	49.5804	1.08772	26.8228	19.4211	0	0	3.70905	0	0.975599	0	0	0.767327
Olfr1036	32.0417	0	39.6091	1.29216	3.20262	10.0181	2.56453	32.173	4.78071	7.41313	0	0	0.24974	0	2.56189	0	0	3.61567
Olfr1037	24.627	0	21.2904	22.0727	18.6427	16.0505	0	98.2458	22.6511	13.0859	2.40267	0	0	0	6.06436	0	0	0.683408
Olfr1039	7.51894	0	23.958	2.77491	0.355741	22.9483	0	0	9.55363	9.99053	6.03155	0	0.13408	0	9.31054	1.222	0	0
Olfr1040	0	0	0	0	0	0.979828	0	0	0.146118	0	0.334095	0	0	0	0.216837	0	0	0
Olfr1042	25.6007	13.1379	6.11902	23.7775	6.5115	2.42336	0	0	5.54125	11.7485	0.688578	0	1.24598	0	3.03898	8.94703	0	0
Olfr1043	33.4833	0	20.8487	0	11.6174	28.2982	0	27.1718	16.298	11.2335	0	0	8.20992	0	10.7973	13.3022	0.50304	1.69369
Olfr1044	25.1126	0	48.8997	19.014	14.5217	0	0	0	21.2457	14.1071	0	0	0	0	3.88705	0	0	1.69369
Olfr52	82.9362	608.53	32.3154	12.6853	31.5423	84.6218	17.6814	0	48.7663	32.2771	0.32603	0	0	0	11.215	0	0	6.91916
Olfr1045	2.31573	0	5.09648	0	0	0.72886	0	8.04974	5.21723	29.9243	0	0	0	0	1.82804	0	0	2.24929
Olfr1046	132.843	0	61.2847	149.669	274.386	43.0696	189.83	0	36.0832	19.4392	6.93027	0	0	0	25.0599	0	0	3.36061
Olfr1047	17.3164	0	33.8013	47.5698	56.6813	16.255	0	42.8029	44.7737	7.68503	0	0	0	0	8.04092	1.62933	0	4.70504
Olfr1048	46.2945	0	9.61881	31.981	0	10.952	53.1203	0	18.4626	11.7381	0	0	0	0	4.84738	0	0.736421	3.03258
Olfr1049	10.4894	0	12.0478	1.45169	12.6552	0	0	0	1.79032	1.07042	0	0	0	0	2.6568	0	0	0
Olfr1051	1.43038	0	1.9432	17.2129	1.98512	0.500223	0	0	5.66933	2.94366	0	0	0	0	0.8856	0	0	0
Olfr1052	0	0	40.1315	0	18.0584	4.42748	0	165.769	6.74926	16.5898	3.0193	0	0	0	6.74978	0	0	0.853653
Olfr1053	0	0	0	0	0	0	0	0	1.45918	0	0	0	0	0	0.433078	0	0	0
Olfr1054	0	0	27.5188	0	16.5942	37.3877	0	0	14.0854	13.4298	0	0	0	0	1.52414	0	0	2.56096
Olfr1055	2.34449	0	0	0	0	0	0	0	3.52135	3.15996	0	0	0	0	0	0	0	0
Olfr1056	12.5755	0	21.462	56.4077	30.6787	35.8699	0	0	23.3641	9.98813	0	0	0	0	5.47453	0	0.637636	2.39621
Olfr1057	6.9472	0	8.11662	1.61159	0	14.5772	0	0	5.21723	3.90316	1.82249	0	0	0	4.51634	0	0	1.68697
Olfr1058	5.53512	0	9.02353	0	33.368	0	0	0	3.60832	5.70215	0	0	0.271435	0	7.0682	0	0	4.20075
Olfr1061	0	0	0	0	0	0	0	0	0	0	0	0	0	0	0	0	0	0
Olfr1062	15.5771	0	2.24067	0	0	7.93099	0	0.847121	4.87424	0.257502	0.163894	0	0	0	0.531862	0	0	0
Olfr1065	18.3517	0	54.1364	0	0.227402	12.3773	0	0	40.8805	12.0527	15.3182	0	0	0	7.30429	0	0	0.265691
Olfr1066	1.86786	0	0	35.7473	0	0	0	0	1.75342	0.786846	0	0	0	0	0.216837	0	0	0.566825
Olfr228	15.4098	0	20.3637	0	5.83263	6.36888	0	0	32.5843	10.229	1.50342	0	0	0	1.1926	0	0	1.70047
Olfr1076	8.40536	0	8.18354	0	9.72104	15.1873	0	0	8.62097	1.83598	0.167047	0	0	0	2.71046	0	0	0
Olfr1079	8.79978	0	12.4581	0	78.8196	92.8084	0	0	19.1299	8.06657	0	0	0	0	3.65608	0	0	1.68697
Olfr1080	16.2936	0	28.7356	0	33.0329	45.0671	31.7048	3.01269	9.17723	7.50046	0	0	0.261497	0	9.31996	18.8676	0	1.62049
Olfr1082	11.9009	0	39.7546	0	3.72381	17.7712	2.55429	39.9057	13.9819	4.19197	0	0	0	0	5.83138	1.76211	0	0.266357
Olfr1084	10.1831	0	5.36718	0	0.916488	2.24918	0.487016	2.94463	7.4749	4.13079	0	0	0	0	1.10215	0.821274	0	0
Olfr1085	10.2732	0	7.99322	0	0	0	0	0	12.2739	2.09826	0	0	0	0	1.7347	0	0	1.13365
Olfr1086	10.8747	0	0	0	19.4395	8.92887	100.45	18.8833	1.47948	4.51264	0	0	0	0	1.53686	0	0	0
Olfr1087	12.608	0	89.0673	0	0	33.3141	0	0	34.4839	17.3106	0	0	0	0	10.625	0	0	0.850235
Olfr1089	0	0	16.8869	0	0	0	0	0	1.47333	0	0	0	0	0	0	0	0	0.857095
Olfr1090	1.40089	0	4.18692	0	17.7409	18.6167	0	0	11.105	7.86846	0	0	0	0	2.16837	0	0	1.98388
Olfr1093	18.9109	0	0	121.032	0	0	0	0	0	3.79823	9.66426	0	0	0	6.2724	0	0	0
Olfr141	0	0	7.98961	70.5396	0	40.1994	215.1	0	29.2768	14.7883	0	0	0	0	2.89642	0	0	0
Olfr1094	6.55805	0	0	25.0384	37.9229	0.764483	0	0	2.28009	5.77423	3.64935	0	0	0	2.36854	0	0	0
Olfr1095	12.3966	0	21.7638	0	0	0	0	0	0	0.802814	0	0	0.280574	0	0.664201	9.37624	0	0
Olfr1097	27.6247	0	24.0276	0	35.1534	0.353443	0	1.61955	8.11698	7.45214	4.09748	0	0	0	12.2019	0	0	2.47371
Olfr1098	14.8207	0	21.3297	0	2.77195	14.0913	0	44.3592	15.5068	1.82148	0.331362	0	0.272545	0	15.2695	0	0	1.68697
Olfr1099	0	0	0	0	45.6341	2.4597	0	0	15.5526	8.68987	8.05143	0	0	0	4.79015	0	0	1.42275
Olfr1100	0.452057	0	7.73803	12.9773	6.58749	14.2282	121.632	0	5.65814	8.64254	0	0	0	0	3.35863	0	0	0
Olfr1101	8.98342	0	8.0933	25.9123	2.95282	49.1088	0	187.434	8.58097	7.16714	0	0	0	0	2.63462	0	0	0
Olfr1102	2.00197	0	15.992	0	0	26.8845	0	0	8.7701	12.883	0	0	0	0	1.11555	0	0	0.244025
Olfr1104	43.026	0	10.7911	42.3645	0	64.9824	0	0	11.5399	26.8104	11.5014	0	0	0	14.71	0	0	0
Olfr1105	1.87559	0	9.17292	16.3161	26.3555	6.39524	0	0	2.64101	3.42329	0	0	0	0	3.26603	0	0	3.98371
Olfr1106	26.2583	0	12.2306	57.922	0	27.0568	0	0	25.8232	14.2198	0	0	0	0	2.17735	0	6.08645	0
Olfr1107	1.52093	0	9.60796	27.4541	25.3296	8.37733	0	0	4.5212	3.22444	0.544082	0	0	0	3.3547	0	0	0
Olfr1109	1.40669	0	2.67543	0	0	0	0	0.693592	5.57548	15.2731	0	0	1.10372	0	0	0	0	0
Olfr259	0	0	5.73307	0	6.34482	0	0	0	2.64101	1.31665	0	0	0	0	0.653203	0	0	2.56096
Olfr1110	114.88	0	44.3358	45.6849	96.8806	81.6622	0	0	65.145	16.5898	0	0	0	0	25.475	0	0	0.284551
Olfr1111	40.738	0	11.832	0	0	0	0	0	18.1686	12.36	0	0	0	0	6.3056	0	0	2.8417
Olfr1112	29.2821	0	18.2742	51.3441	0	35.5214	57.0418	0	16.3211	15.9443	10.4751	0	0	0	9.13569	0	0	9.44697
Olfr1113	0.886426	0	2.16762	29.3025	9.57258	0	0	0	6.37955	3.74076	0	0	0	0	1.54356	0	0	0
Olfr1115	0.382804	0	0	0.333007	1.09574	0	3.16543	0	0	4.54385	0	0	0	0	0.622147	0	0	0.934252
Olfr1118	13.9107	0	9.56711	0	0.904955	6.38501	48.1129	0	0	1.95804	0	0	0	0	1.00929	32.6403	0	0.793107
Olfr1120	0	0	1.89533	36.0051	0	0	0	0	6.69384	2.35119	4.99084	0	0	0	1.94352	0	0	0
Olfr1121	1.86019	0	4.92787	0	0	0	0	0	5.82073	2.87367	0	0	4.37862	0	1.29568	0	0	0.564564
Olfr1122	1.77285	0	6.14158	0	0	1.39498	0	0	4.43796	16.4594	0	0	0	0	1.44066	0	0	2.96337
Olfr1123	0	0	0.36556	140.45	101.297	24.4669	178.578	0	3.08733	5.80169	0	0	16.0987	0	7.70533	0	0	1.09003
Olfr1124	22.8767	0	44.3803	0	0	60.4825	0	0	21.7614	13.3727	0	0	0	0	8.28586	0	0	1.38926
Olfr1126	7.44076	0	0.758134	0	29.4871	0	0	0	9.6042	5.22486	0.332722	0	0	0	7.12624	0	0.12576	0.564564
Olfr153	3.35165	0	2.53684	0.624783	0	4.01871	0.304562	2.65594	0.299649	3.22435	0	0	0	0	0	0	0	0
Olfr1128	0	0	0	0	0	0	0	0	0	0	0	0	0	0	0	0	0	0
Olfr1129	3.72039	0	7.58134	0	41.4676	0.243951	0	0	3.63794	10.1885	0	0	0	0	0.539867	0	2.01216	1.41141
Olfr1130	5.2239	0	0.304148	0	7.15283	0.978685	0	0	0.116758	2.95488	0	0	0.439155	0	0.952972	0	0.302714	0
Olfr1131	5.69753	0	21.4791	13.8365	0	10.4607	4.83213	0.175579	8.91406	3.19828	0	0	0	0	1.32283	0	0	0.576045
Olfr1132	2.38396	0	0.388639	0	0	0	0	0	0.89516	5.6197	0	0	0	0	0.2214	0	0	0
Olfr1133	13.3085	0	14.0833	235.608	0	97.7377	1.48514	0	23.0867	9.17988	1.33638	0	9.48034	0	6.17985	0	0	0.283412
Olfr1134	35.2613	0	0	217.156	0.194194	106.677	372.751	0	33.1595	6.96508	0	0	0.548943	0	1.29951	0	0	0
Olfr1135	7.56499	0	3.85395	0	7.136	3.96838	0	0	0	1.5927	0	0	0	0	1.53686	0	0	0.286856
Olfr1136	0	0	0	0	0	0	0	0	0.748199	0	3.13633	0	0	0	0.370105	0	0	0.242909
Olfr1137	9.45622	0	0	0	23.1305	3.47233	0	0.349692	0.295895	8.22897	4.05933	0	0	0	5.4888	0	0	3.15542
Olfr1138	11.7712	0	6.90828	31.9485	13.2325	0	0	0	1.47333	0.264386	0	0	0	0	0	0	0	0
Olfr1140	31.2102	0	26.4713	17.2441	36.4371	14.6021	0	0	41.4398	16.6388	14.4841	55.3022	0.248191	0	2.74184	0	0	2.05362
Olfr1141	2.35423	0	0	0	0	0	0	0	0	0	0	0	0	0	0	0	0	0
Olfr152	12.9153	0	9.77548	0	2.64062	0.48393	22.5918	0	9.52599	12.4411	0	19.7023	0	0	1.49932	0	0	1.1202
Olfr1143	13.9514	0	0	0	9.4391	14.1492	0	171.802	20.0815	15.4133	0	0	0	0	8.85381	0	0	0
Olfr1145	0	0	0	0	0	0	0	0	1.11385	0	0	0	0	0	0.413232	0	0	0
Olfr1148	29.298	0	24.6394	0	0	16.1008	0	0	12.5146	5.74735	4.99084	0	0	0	3.88705	0	0	0
Olfr1151	0	0	0	0	0	0	0	0	0	1.60563	0	0	0	0	0.2214	0	0	0
Olfr1152	6.14657	0	19.2698	0	7.62813	2.97629	0	0	9.46865	12.2107	0	0	0	0	0.878209	0	0	0
Olfr1153	0	0	11.1883	0	0	0	0	0	0	1.80017	0	0	0	0	2.54951	0	0	0.277852
Olfr1154	13.4751	0	40.0812	70.539	21.531	11.9052	106.465	0	20.5647	13.538	0	0	0	0	1.86619	0	0	1.43428
Olfr1155	0	0	0	27.9141	9.4391	11.2217	0	0	25.9023	15.4133	8.98351	0	0	0	0.431894	0	0	2.54054
Olfr1156	1.57741	0	0.321444	0	0.205236	2.89614	0	12.5415	0	6.45853	0	0	0	0	0.732479	0	0	0.961738
Olfr1157	19.6841	0	6.78816	0	0	2.77999	0	0	2.13208	17.9787	1.08332	0	0	0	1.58199	0	0.614197	0
Olfr74	5.94794	0	3.35648	0	0	0	0	0	1.14534	2.05733	0	0	0	0	0.424915	0	0	0
Olfr1158	3.26875	0	4.18692	0	0	0	0	0	0	1.31141	0	0	0	0	0	0	0	0
Olfr1160	1.59493	0	4.45731	4.95519	0.592901	0.956177	2.02901	0	7.27216	3.84253	0	0	0	0	1.16382	0	0.985843	0
Olfr1161	7.66782	0	5.90291	0	0.221702	1.34078	0	0	0	1.20002	0	0	0	0	0.989052	0	0	1.03683
Olfr73	56.9698	0	7.99322	19.0923	31.1074	3.42939	0	132.966	27.7623	18.622	0	0	0.274791	0	7.80613	0	0	1.41706
Olfr1162	19.067	0	39.6124	64.5261	26.6232	61.4758	214.313	0	13.2422	19.8544	0	0	0	0	4.75083	0	0	0.564564
Olfr1163	6.15083	0	0.835607	1.2485	62.9555	8.17395	6.39032	0	10.9064	2.54433	0	0	0	0	8.18767	0	0	0
Olfr1164	0	0	4.93685	0	0	0	0	0	4.50107	1.92629	0	0	0	0	0	0	0	0
Olfr1166	2.51685	0	9.28069	4.90021	0	0.12574	0	0	12.7508	5.20458	0	0	0	0	4.34093	0	0	2.36125
Olfr1167	37.024	0	6.41102	7.84335	0	6.44039	0	0	10.9249	9.10764	0	0	3.27373	0	2.49422	0	0.830025	0
Olfr1168	13.598	0	11.6573	0.407901	0	0	0	0	6.45582	9.47986	0	0	0	0	0.326603	0	0	1.42275
Olfr1170	6.91891	0	28.9506	83.4617	0	2.66161	0	0	13.7117	6.99811	0	0	0.135718	0	6.21144	0	0	1.1202
Olfr1173	7.50235	0	14.3327	1.2237	1.22016	0	0	0	1.46723	21.8564	0	0	0	0	0.326603	0	0	1.42275
Olfr1176	94.4819	0	96.6443	98.3073	0	101.069	46.5468	0	70.4327	30.4448	0	0	0	0	51.4003	0	0	1.96813
Olfr1178	29.5994	0	16.0846	32.3815	42.0127	69.1661	69.3203	0	24.1373	19.9275	3.52953	0	0	0	8.74659	0	0	1.63504
Olfr1179	0	0	1.56113	0	0	0	171.773	0	0	2.41826	0	0	0	0	0.667008	0	0	0
Olfr1180	4.40432	0	12.0756	9.05603	0	0	0	0	4.25977	1.58212	0	0	0	0	1.4874	0	0	0
Olfr1181	17.6568	0	9.97864	0	1.22523	0.493987	0	3.83061	0	8.46035	0.168435	0	0	0	3.60755	0	0	0
Olfr1182	13.9284	0	23.2812	0	14.1307	8.13881	0	103.014	1.32405	13.1845	2.1444	0	0	0	7.61386	0	0	2.37109
Olfr1183	9.74084	0	0	0	42.3303	37.8123	0	0	0	8.4676	0	0	0	0	14.0219	0	0	1.1809
Olfr1184	2.82509	0	11.8976	2.04799	27.9353	41.4948	0	0	0	13.4837	0	0	0	0	10.4947	0	0	1.71419
Olfr1186	13.1937	0	4.74456	0	46.0458	11.3994	0	0	1.4571	2.85028	0	0	0	0	0	0	0	0
Olfr1188	25.2481	0	0	0	0	0	0	0	7.33604	0	2.58056	0	0	0	0.418716	0	0	0
Olfr1189	16.8294	0	17.6373	0	12.7626	20.6833	0	0	3.0092	6.74487	0	0	0.282957	0	4.4656	0	0	0
Olfr1193	8.69316	0	9.32356	6.76629	28.8122	0	98.3681	0	0	15.1728	0	0	0	0	6.79866	0	0	3.88995
Olfr1195	2.86075	48.8142	10.8819	42.3064	2.23327	12.5056	0	0	6.5645	14.1831	1.70562	0	0	0	1.7712	0	0	2.89199
Olfr1196	22.7098	0	17.4371	7.95619	35.2555	35.9422	42.7444	35.5987	23.574	27.953	0	0	0	3.6423	17.9236	0	0	1.97598
Olfr1197	15.9666	0	3.98019	1.88791	16.4983	25.4522	155.152	5.50319	15.716	14.6296	0	0	0	2.56753	12.5249	0	0	1.69369
Olfr1198	7.62867	0	12.6308	1.45169	31.1417	13.7562	0	0	6.71369	24.8873	0	0	0	0	14.6124	0	7.34935	0
Olfr1199	34.5151	0	0	0	15.0102	0	0	0	10.3563	4.2472	0.676555	0	0	0	4.1715	0	0	1.43428
Olfr1200	31.4918	0	58.2341	1.36048	2.47876	34.9785	445.212	3.3123	23.4897	12.9759	0	0	0	72.3429	10.4971	0	0	0.778574
Olfr1201	0.718212	0	0.195141	0	0.249189	0	1.21824	1.06238	0	0.806086	0	0	0	0	1.88986	0	0	0
Olfr1202	0	0	30.9608	0	51.644	0	0	0	0.445704	5.86352	0	0	0	0	4.07873	0	0	0
Olfr1205	9.09734	0	0	0	14.2038	22.1029	93.8047	0	9.58873	4.29914	0	18.0737	0	0	7.33709	0	0	1.74231
Olfr1204	2.37397	0	3.09608	0	3.2123	0	0	0	6.38841	0.533048	0	0	0	0	2.7559	0	0	0
Olfr1206	16.5189	0	14.2453	0	4.7346	9.54442	0.609123	47.4528	2.99649	2.14956	0	0	0	0	11.0056	0	0	1.45192
Olfr1208	10.0126	0	43.3334	31.3152	18.4865	19.2586	0	9.87378	20.7378	11.2394	0	0	0	0	7.30622	0	0.128936	1.44599
Olfr1209	4.72811	0	0.770792	0	0	3.47233	0	0	7.39738	3.45085	0	0	0	0	2.63462	0	0	1.14742
Olfr1211	13.6546	0	4.98931	0	18.3785	18.2775	40.7316	0	0	10.311	0	0	0	0	5.90326	0	0	0
Olfr1212	4.70846	0	4.22173	39.3213	36.757	10.8677	15.8734	0	1.76799	16.1275	0.673743	0	0	0	1.74911	0	0	1.14279
Olfr1213	14.1238	0	34.6655	0	69.3404	54.0032	303.656	0	24.9456	32.6347	0	0	0	0	25.2137	0	0	2.308
Olfr1214	8.00439	0	37.6119	11.0591	0	0	0	0	3.53598	3.70141	0	0	0	0	5.46598	0	0	0.857095
Olfr1215	13.0571	0	9.50269	0	41.2577	20.5481	36.1877	0	13.1326	12.3109	11.6772	0	0	0	4.54733	0	0	0
Olfr1216	3.76677	0	4.98931	0	4.65589	4.69288	21.1146	0	1.03133	16.6563	1.17905	0	0	0	0.21864	0	0	0
Olfr1217	13.7345	0	0.932933	49.451	21.7417	21.8144	0	4.93794	19.6977	10.1363	0	0	0	0	6.37767	0	0	0
Olfr1218	0	0	0	0	4.41084	1.72895	22.0131	0	2.20999	0	3.87403	0	0	0	0	0	0	0
Olfr1219	11.3003	0	15.7355	3.68637	2.57298	2.71691	0	10.273	1.03133	5.28772	0	0	0	0	4.81007	0	0	2.85698
Olfr1220	5.44236	0	9.21353	0	2.17877	10.102	0	0	5.76391	1.65196	0	0	0	0	0	0	0	0
Olfr1221	12.242	0	8.44346	20.8895	4.65589	0	0	0	6.7773	7.13841	0.673743	0	1.93953	0	1.0932	0	0	0.857095
Olfr1222	57.914	0	31.8549	217.905	142.372	24.6992	0	0	12.9653	35.4276	0	0	0	0	12.8997	0	1.27328	6.85678
Olfr1223	0	0	0	13.0218	0	10.0185	26.5947	0	4.1994	2.65072	0	0	0.911247	0	0	0	0	0
Olfr1225	10.8713	0	10.2247	26.1891	5.44024	0	0	0	11.252	6.12855	0	0	0	0	2.52408	0	0	0
Olfr1226	55.3191	141.712	29.2901	16.041	44.2923	0	0	0	13.0194	12.7416	6.42726	0	0	0	11.6362	0	0	7.17138
Olfr1228	15.2482	0	6.21453	0	4.66809	0	238.201	22.8869	0	10.3421	0	12.9194	0.791739	0	2.29077	0	0	6.54015
Olfr1229	11.7712	0	22.26	22.9373	0	24.2053	62.8945	60.9415	19.7426	23.2659	0	0	0	0	8.52693	0	0	1.42849
Olfr1230	0	0	0	0	0	0	0	0	3.92862	0	0	0	0	0	0	0	0	0
Olfr1231	30.8197	0	44.153	72.7134	47.8762	4.89914	0	0	19.2876	2.62282	0	0	0	0	1.08418	0	0	0
Olfr1232	5.65015	0	0	0	140.656	0.987972	281.828	48.0569	2.35733	5.55209	15.1592	0	0	0	1.96775	0	0	0.571397
Olfr1233	44.4259	0	2.75528	0	25.6341	30.3973	0	0	14.5057	6.5017	11.0556	0	0	0	2.69078	0	0	0
Olfr1234	25.5776	0	24.6394	0	0	24.3951	0	0	4.94763	17.7645	0	0	0	0	4.53487	0	0	0
Olfr1238	29.1782	0	6.04027	0	44.5921	11.6618	6.77578	52.7515	7.53602	10.1483	0	0	0	0	9.89292	0	0	2.24929
Olfr1239	22.2129	0	10.6275	32.7658	26.8906	6.07946	0	110.358	0.906605	9.75252	0	0	0	0	3.13924	0	0	0
Olfr1240	31.6216	0	37.0519	0	45.6685	29.0286	227.037	0.292343	0.989476	23.4372	0	0	0	0	8.62665	0	0	3.85568
Olfr1241	5.11553	0	21.9859	0	151.51	15.6129	0	0	0	11.7559	0	0	20.5248	0	0.431894	0	0	1.41141
Olfr1242	36.465	0	30.8791	0	29.9428	60.3613	166.487	54.2388	21.0457	6.85888	0	0	0	0	8.09006	0	0	1.2343
Olfr1243	10.6236	0	21.0581	0	50.514	0	0.614316	0	0	1.35452	0	0	0	0	1.12116	0	0	0
Olfr1245	0	0	0	0	0	0	0	0	0	0	0	0	0	0	0	0	0	0
Olfr1246	16.5245	0	11.5451	63.3181	14.3333	22.7027	0	0	9.35648	4.88858	0	0	0	0	3.28851	0	0	0
Olfr1247	6.39125	0	18.5591	25.7143	31.3913	20.9542	84.1022	0	2.74984	23.9032	0	0	0	0	23.0004	0	6.26524	0
Olfr1248	0.590161	0	0	0	1.26269	0.825551	0	0	0.533482	0	0	0	0	0	0.913477	0	0	0
Olfr1249	0	0	0	0	0	0	0	0	4.86767	2.3145	0	0	0	0	2.12458	0	0	0.555706
Olfr1250	0	0	0	0	27.5105	0.975805	0	0	0.194024	5.74735	0	0	0	0	1.94352	0	0	1.12913
Olfr1251	31.1123	0	28.3436	1.59207	177.16	62.8826	0	0	17.4664	22.6307	1.80041	0	0	0	4.99275	0	0	0
Olfr1252	10.4636	0	0	0	13.836	12.1976	0	0	7.32442	8.88227	0	0	0	0	9.93354	0	0	0.282282
Olfr1253	15.5562	0	26.852	41.3937	14.2871	28.3213	0	0	18.3254	15.6872	8.34734	0	0	0	8.39209	0	0	0
Olfr1254	19.997	0	10.9929	10.5184	4.35652	47.3265	0	0	3.20139	13.3234	0	0	1.91565	0	17.7076	0	0	1.69369
Olfr1255	5.91014	0	4.81745	0	11.5652	2.23222	40.6009	6.11959	6.65764	12.7416	0	0	0	0	0.109776	0	0	0
Olfr1256	14.4252	0	19.597	133.016	105.104	87.7779	0	0	14.1432	1.61877	0	0	11.3183	0	16.9693	0	0	0.29158
Olfr48	6.87773	0	0	934.637	0	0	0	147.516	53.1878	26.1659	0	64.416	0	0	10.9498	0	0	1.48854
Olfr1257	10.9203	0	13.5454	0	21.4978	0	135.3	0	5.34843	11.4605	3.05727	0	0	0	1.54331	0	0	0
Olfr1258	34.8427	0	150.831	379.286	82.8257	50.3867	159.333	0	45.6732	23.7947	0	0	0	0	17.4911	0	0	0.857095
Olfr1259	2.13657	0	5.61167	0	7.66012	7.72097	23.8587	79.537	11.1426	23.9871	1.69847	0	0	0	0.992125	0.424406	0	4.03232
Olfr1260	48.6997	0	0	146.836	3.44497	23.8103	0	0	27.8141	21.7669	4.3976	7.5147	0	0	12.734	14.7922	0	0
Olfr1261	14.6656	0	3.33149	3.55546	32.9076	7.06259	50.313	0	0.902757	13.22	2.40815	0.238821	2.54661	0	5.91692	0	0	1.74948
Olfr1262	18.4284	0	25.2988	10.7577	23.977	61.5636	2.31354	3.58675	10.6224	39.9871	12.1438	0	0	0	6.53055	0	0	5.58603
Olfr1263	37.746	0	19.0091	28.0254	45.9203	24.2146	35.479	7.11257	8.42574	22.1232	11.6967	1.19411	0.282957	0	5.47036	0	0	4.37371
Olfr1264	22.886	0	12.8251	0	27.5437	11.5051	45.4919	37.0266	7.45965	69.3098	3.75237	0	0	0	3.76379	0	0	14.7491
Olfr1265	18.0422	0	0	0	28.6636	20.1742	1.51004	0	10.2512	12.2601	0	0	0	0	5.5118	0	0	1.72813
Olfr140	66.5237	0	76.9507	0	39.9674	109.821	0	0	24.7955	34.5601	4.54952	0	0	0	12.2654	0	0	6.52218
Olfr1269	1.42438	0	0	0	3.2123	4.23409	0.604016	0	12.6283	0	0	0	0	0	2.86614	0	0	0
Olfr32	7.61256	0	20.234	0	9.64626	4.68784	0.210531	0	20.7825	15.5886	0	3.2878	4.86927	0	3.45809	0	0	0
Olfr1270	7.18777	0	7.58205	17.287	11.6625	3.32692	0	0	5.02748	3.0975	0	0	0	0	2.65051	0	0	0
Olfr1506	1.30242	0	2.76021	0	0.677828	7.44702	3.56232	2.64898	4.93123	0	1.16478	0	1.99271	0	0.967655	0	0.211323	0
Olfr142	7.00189	0	9.64344	0	0	11.6523	0	8.92861	0.906605	11.9198	0	0	0	0	1.34539	0	0	1.75671
Olfr1271	30.4221	0	12.9891	3.36058	8.29336	5.0662	12.5935	1.42858	6.95066	27.0904	0.345488	0	0	0	4.26041	0	0	2.0495
Olfr1272	3.57595	0	1.36024	0	0	1.25056	0	0.352634	1.79032	1.07042	0	0	0	0	1.5498	0	0	0
Olfr1275	0	0	1.91102	1.63161	9.51725	0	0	0	0	3.94994	0	0	0	0	0.653203	0	0	0
Olfr1276	0	0	0	0	24.8913	13.7744	0	0	17.6067	2.36997	0	0	0	0	3.48375	0	0	0
Olfr1277	3.4093	0	15.4828	0	32.6982	25.5489	0	0	1.2192	3.82407	4.87842	0	0.286606	0	3.16624	0	0	0.295226
Olfr1278	0	0	1.52252	0	65.6171	0	0	0	3.50682	12.3272	7.01597	0	0	0	2.81888	0	0	0
Olfr1279	0.466966	0	0	0	0.607564	0.244957	0	0	2.33789	0.262282	0	0	0	0	3.25256	0	0	1.13365
Olfr1280	2.89734	31.6452	0	2.73049	4.90061	11.6523	0	0	11.2319	4.06356	1.72744	0	0	0	3.1766	0	0	0.878355
Olfr1281	5.07033	1.19416	14.1699	0.420073	22.9115	5.57283	0.921474	0	6.79956	5.41809	0	0	0	0	3.47558	0	0	0
Olfr1282	0.241445	0	0	0	0.544514	0	0	0	0.302201	0	0	0	0	0	0.336348	0	0	0
Olfr1283	0	187.125	1.96805	17.013	4.64931	0.50662	0	0	3.37458	0	0	0	0	0	1.60699	0	0	0
Olfr1284	3.76677	0	0	0	10.4145	9.13875	0	0	0	1.8507	0	0	0	0	2.84231	0	0	0
Olfr1286	0.965779	0	0	0	0.167543	1.51986	1.53579	0	1.96431	3.25084	0	0	0.284163	0	1.34539	0	0	0.878355
Olfr1287	1.44867	2.14949	0	0.420073	0	0	0	0	0.201468	2.70904	0	0	0	0	1.71911	0	0	0
Olfr1288	15.0047	0	12.2306	0	4.63662	4.91942	0	26.0097	12.3247	4.47659	0	0	0	0	1.08867	0	0	0
Olfr1289	17.9187	0	2.4343	0	0	1.04441	0.949815	4.41756	10.5909	5.02067	0	0	0	0	0.231128	0	0	0
Olfr1290	19.2248	0	0	39.1586	0	6.39524	32.5102	0	13.4985	9.74321	3.35476	0	3.58709	0	1.30641	0	0	0.284551
Olfr1294	15.9425	0	0	17.5398	0	0	0	13.8718	3.22791	23.6997	0	0	0	0	3.48375	0	0	2.27641
Olfr1295	26.7271	0	0	16.3161	10.4934	2.95164	0	0	2.34757	15.5364	0	0	0	0	1.08867	0	0	3.13004
Olfr1297	13.1291	0	15.2882	0.407901	35.8726	3.4436	0	106.467	27.2904	25.0163	17.7803	0	0	0	3.70149	28.9203	0	5.691
Olfr1298	2.81339	0	0	0	10.4934	5.41136	3.28082	0	6.45582	3.15996	0	0	0	0	2.83054	0	0	0
Olfr1299	9.12889	0	0	58.6149	47.7364	0	0	0	5.441	2.2028	0	15.9773	0	0	3.02789	0	0	0
Olfr1301	31.4163	0	7.26188	0	29.7719	0	0	71.44	7.92304	23.6997	0	0	0	0	8.27392	0	0	3.69916
Olfr1302	0	0	9.43793	0	0	13.1195	0	0	2.60862	13.531	1.65681	0	0	0	4.08622	0	0	1.12465
Olfr1303	3.28228	0	12.995	0	4.88064	7.37912	28.6328	18.3802	5.28204	7.63657	2.34835	0	0	0	1.74187	0	0	1.42275
Olfr1305	3.75119	0	6.11529	0	1.70822	2.95164	0	0	3.52135	3.94994	0	0	0	0	4.79015	0	0	0.853653
Olfr1306	4.92343	0	1.52882	0	1.70822	1.7218	1.78955	6.93592	5.13529	1.57998	0	0	0	0	0.108867	0	0	0.853653
Olfr1307	3.98563	0	1.14662	0.407901	18.0584	0.24597	0	0.346796	5.42876	8.95321	0	0	0	0	0.108867	0	0	1.42275
Olfr1308	0.907737	0	4.06951	0	51.9662	0	0	0	11.9297	6.63458	3.57196	0	0	0	1.05378	0	0	0
Olfr1309	3.17706	0	0	0	0	0	0	0	0.852119	3.31729	0	0	0	0	1.05378	0	0	1.37845
Olfr1310	1.40669	0	0.382205	0	0	0	0	0	2.93447	3.68663	0	0	2.48337	0	2.39507	0	0	0.5691
Olfr1311	0	0	12.6128	21.2109	0	2.4597	0	0	4.98857	11.8498	0	0	0	0	1.08867	0	0	0
Olfr1312	8.7284	0	4.49345	0	3.82533	9.63933	0	0	8.33738	2.58174	0	0	0	0	1.91988	0	0	0.278947
Olfr1313	0	0	1.53517	0	0	0	0	0	0	1.05754	0	0	0	0	2.40503	0	0	0.571397
Olfr1314	4.22007	0	6.11529	30.1848	0.488064	7.87106	0	0	2.05412	4.73993	0	0	0	0	4.57243	0	0	0
Olfr1316	2.32524	0	2.65347	0	20.3304	0	10.3533	53.312	4.07452	0	0	0	1.36832	0	3.02326	0	0	0
Olfr1317	5.76575	0	15.2272	0	0	0	0	4.94665	3.03099	0.259189	7.92031	0	0	0	5.46179	0	0	0.560099
Olfr1318	2.08662	0	13.7613	0	0	0	0	30.4444	0.118713	3.21745	11.9431	0	0	0	2.37829	0	0	0.231526
Olfr1402	1.81547	0	0	11.0552	0	0	0	0	10.5095	1.78623	0	0	0	0	0.632267	0	0.736421	0
Olfr266	0.922522	0	4.51176	0	0	0	0	0	0	2.59189	0	0	0	0	0	0	0	0
Olfr70	3.0204	0	0.647889	1.24461	4.79854	0.333564	0	0	0.696402	10.876	0.227472	0	0	0	0.147636	0	0	0.590268
Olfr71	6.56458	0	1.91102	31.4085	1.46419	7.87106	0	113.056	6.74926	10.7965	1.67738	0	0	0	3.04828	0	0	0.853653
Olfr159	0	0	5.57163	0	0	1.91235	0.434789	0	10.6944	0.768503	0.978091	0	0	0	2.11603	0	0	0
Olfr156	16.7084	0	20.8203	11.0265	30.3849	0	0	0	18.389	12.1568	0.137405	0	2.37331	0	2.14031	0	0	0
Olfr157	3.50402	0	0.0892554	0	10.7138	0.919057	13.7213	0	6.98984	0.125333	0.23503	0	0	0	0.610165	1.76184	0.947572	0
Olfr155	3.72566	0	17.6426	0	44.5041	11.1679	0	0	6.21761	8.84326	0.253863	0	3.86284	0	8.56776	0	0	0
Olfr275	0	0	0	0	3.79456	0	0	0	0	5.89184	0	0	0	0	1.26962	0	0	0
Olfr273	11.4847	0	5.61682	39.5635	18.1704	0	0	0	7.4749	18.8467	0	0	0	0	2.77316	0	0	0
Olfr272	13.6708	0	2.60011	147.467	0	32.51	0	0	9.12583	12.5522	4.56442	0	0	0	6.7713	0	0	1.6606
Olfr270	7.97126	0	4.58645	0	21.2308	10.8227	0	0	11.4444	16.0631	4.36119	0	0	0	0	0	0	0
Olfr267	17.7447	0	22.0765	82.0565	11.4222	0	142.573	0	0	4.19651	0	0	0	0	0.867348	0	0	0.566825
Olfr62	51.4093	0	9.81545	20.145	20.9704	20.894	49.7873	0	22.608	12.7504	0	0	0	0	3.87116	0	0	0
Olfr1342	6.0209	40.545	7.92785	0	0	5.34499	0	0	2.31877	8.06657	0	0	0	0	0.860256	0	0	0
Olfr1341	0.468898	0	5.35087	1.2237	0.732097	3.4436	0	0	1.76067	9.74321	0	0	0	0	2.17735	0	0	0
Olfr1340	46.7777	0	28.3139	66.4783	87.0149	63.6538	0	0	46.9551	29.4039	1.98817	0	6.26854	0	21.2913	0	0	1.96813
Olfr1339	3.70518	28.8625	0.377518	8.46087	0	0.485908	0	0	0.289847	11.1891	0	0	0	0	0	0	0	3.65511
Olfr1338	15.4098	0	25.5021	0	0	0	0	0	3.79907	9.17988	3.34095	0	0	0	3.25256	0	0	0
Olfr1337	0	0	0.377518	0	0	0	0	0	0.144923	0	0	0	0	0	0	0	0	0
Olfr1335	0.214069	0	0	0	0	1.34753	1.08932	0	0	4.58231	0	0	0	0	0.397615	0	0	0
Olfr1333	0	0	4.30622	0	0	0	3.06821	0	0.287497	6.45434	0	0	0	0	0	0	0	0
Olfr1331	0	0	0.561682	0	0	0	0	0	0	0.516347	0	0	0	0	0	0	0	0
Olfr1330	4.16832	0	1.13255	33.8434	0	0	7.07038	0	1.44923	9.10739	0	0	0	0	0.860256	0	0	1.12465
Olfr1329	1.63438	0	4.94818	0	0	0	0.742571	0	2.33789	0	0	0	0	0	0.216837	0	0	0
Olfr1328	1.40089	0	6.09007	0	0	4.89914	0	0	4.8219	12.3272	0.334095	0	0	0	1.7347	0	0	0
Olfr461	10.2732	0	12.9414	10.9679	5.34658	5.38906	0	0	16.073	8.13074	0	0	0	0.539605	5.42092	31.3056	3.28324	0
Olfr460	3.72039	0	3.79066	0	1.93623	3.41533	0	0	0.291037	18.0258	1.66361	0	0	0	2.8073	0	0	1.12913
Olfr459	6.51067	0	0	21.4412	7.26084	0	0	0	0.87311	9.66598	0	0	0	0	4.96678	0	0	1.12913
Olfr458	0.155655	0	0.126877	0	0.972104	0.163305	0	33.2703	0.194824	0.262282	0	0	0	0	0.144558	0	0	0
Olfr457	9.72844	0	46.9443	0	56.8681	26.6187	0	0.460489	8.23131	11.8027	3.84208	0	0	0	4.91496	0	0	0
Olfr456	6.4228	0	2.09413	0	3.16674	0.141862	0	0.400025	0.296176	0	0.145113	0	0	0	0.313943	0	0	0
Olfr455	22.0507	0	48.6791	17.1841	9.32426	35.6654	0	22.4245	46.2869	53.4419	0	0	0	0	15.5723	0	0	9.76314
Olfr453	8.42215	0	6.74019	0	4.06442	0	0	0.22651	9.48736	2.58174	0.657348	0	0	0	1.27992	0	0	0
Olfr38	0.612521	0	0	0.39963	22.713	0	0.292211	9.90979	1.29373	3.35626	0	0	0	0	1.81322	0	0	0.557893
Olfr452	7.50338	0	0	3.59668	2.39084	0	0	105.723	4.74367	0.258174	0	0	0	0.17695	1.38658	0	0	2.51052
Olfr450	6.14657	0	4.62476	0	7.38208	22.3222	0	0	5.03022	1.5927	0	0	0	0	4.61059	0	0	0
Olfr449	57.4432	0	123.582	52.0188	74.9841	0	138.967	92.6312	33.5918	49.7045	27.9602	0	0	0	39.5738	0	0	1.71419
Olfr448	26.4774	0	13.8742	0	11.0731	2.97629	0	0	35.8033	16.7234	0	0	0	0	1.09776	0	0	1.14742
Olfr447	3.78248	0	11.9473	0	0	0	0	0	0	9.5562	0	0	0	0	0	0	0	0
Olfr446	43.3881	0	68.012	51.0165	6.20352	14.5065	0	0	26.5563	47.9015	6.8225	0	0	0	8.19182	0	0	4.33798
Olfr444	11.8203	0	4.23935	0	0	0	4.51121	0	6.5097	1.85815	0	0	0	0	0.658656	0	0.25572	0.573712
Olfr441	2.36406	0	40.852	4.31871	1.84552	62.998	0	94.067	15.6825	13.007	3.89019	0	0.695583	0	2.41506	0	0	1.72114
Olfr437	8.98342	0	35.4563	0	30.7586	13.3933	0	63.9936	16.5701	15.3961	8.45692	0	10.5729	0	10.9776	0	0	1.72114
Olfr13	1.41844	0	0	2.46784	1.96855	0	0	0	0.295895	1.0618	1.01483	0	0	0	0.658656	0	0.25572	5.1634
Olfr435	34.3219	0	46.627	53.4179	1.45816	52.9106	0	0	22.0638	4.98337	3.67503	0	4.53406	0	3.90306	0	0	0
Olfr434	1.5822	0	9.39618	0.589877	0	0	0	0	2.1218	4.06707	0.323428	0	1.59611	0	0.944616	0	0	2.7462
Olfr47	0	0	0.921194	0	0	0	0	0	2.82907	11.1845	2.26399	0	0	0	1.25949	0	0	0.549239
Olfr211	14.2438	0	7.74021	72.6934	49.173	28.8913	185.433	0	16.9367	24.5201	0	0	0	0	21.6063	0	0	0
Olfr212	3.11111	0	15.948	33.1382	0	8.70398	0.307831	0	30.8923	17.2779	0	0	0.0813677	0	1.82989	0	0.0747838	0
Olfr213	23.178	0	13.8546	54.3438	0	10.6532	38.3321	0	4.28251	18.6334	0	0	0	0	2.97259	0	0	1.34188
Olfr214	0.453867	0	15.1681	0	0	46.1888	0	0	16.7584	20.9245	0	10.3696	0	0	16.2282	0	0	8.82205
Olfr215	0	0	0	0	0	0	0	0	1.18358	6.37079	0	0	0	0	0.219552	0.84527	0	0
Olfr1344	30.2878	0	2.21087	0	12.2339	27.9821	0	0	45.8309	18.8102	1.61714	0	0	0	6.29743	0	0.733482	7.14013
Olfr1336	27.4379	0	18.5743	0	7.7449	2.43951	0	49.5286	11.9325	6.7923	0	0	0	0	3.88705	0	0	0
Olfr1346	55.1017	0	28.9278	37.7786	86.0312	28.4149	2.0792	0	25.7168	14.9501	0	8.34947	0	0	18.648	0	0	3.11752
Olfr5	9.41993	0	22.0334	0.712568	4.97353	3.00783	0	0.605824	11.2777	5.77581	0	0.406839	0	0	5.51526	0	0	0.997875
Olfr1347	64.9362	0	97.6892	126.258	128.146	55.9364	71.5951	27.8051	55.0403	26.1291	25.7563	5.88462	0	0	36.819	0.203667	4.43629	2.21413
Olfr1348	127.306	0	121.159	409.329	256.315	178.083	14.9129	113.923	107.988	54.2458	28.5154	24.6864	0	0	81.8683	0.628705	17.7522	7.39833
Olfr1349	21.5913	0	26.9607	0	117.629	25.5441	0	0	37.0869	45.1804	1.97204	0	0	0.17695	45.6503	0	0	5.85787
Olfr1350	40.5274	0	12.8251	0	14.3922	9.00402	0	28.916	14.9193	8.83096	11.5982	0	0	0	4.428	0	1.54723	0.578397
Olfr291	41.3665	0	18.1786	0	29.204	11.699	48.9641	18.6228	14.8575	7.53593	1.54414	0	0	0	14.4483	0	0	1.09895
Olfr290	39.3674	0	41.9043	0	114.011	41.7881	89.5582	168.531	28.1151	7.54614	0.331362	0	0	0	7.84983	0	0	0
Olfr310	0	0	5.74596	0	0	0	0	0	1.47053	0.663643	0	0	0	0	0.181854	0	0	0
Olfr309	38.6202	0	139.91	126.09	278.165	61.0274	99.7788	0	57.5886	59.6759	21.4909	0	1.40288	0	55.5715	0	0	0
Olfr308	6.67509	0	22.5411	106.181	72.457	78.0349	0	104.733	14.6209	20.8732	0.68225	0	0	0	9.07742	0	0	0
Olfr307	4.66966	0	10.6576	0	11.4222	25.9654	0	31.0831	1.75342	10.7536	0	0	0	0	1.7347	0	0	0
Olfr305	3.18986	0	13.7434	0.396416	33.6767	0.47809	0	0	26.522	7.68503	0	0	0	0	7.40612	0	0	0
Olfr304	4.31399	0	0	0.375281	11.338	15.3884	0	61.898	6.88444	2.42952	0	0	0	0	1.20193	0	0	0
Olfr303	15.9493	0	18.2007	0	38.8942	0	0	0.337031	4.27774	12.296	0	0	0	0	8.25252	0	0	0
Olfr301	47.1446	0	41.4913	0	0	0	0	0	3.20696	9.10392	0	0	0	0	0.951818	0	0	0.626944
Olfr299	17.4553	0	0.355703	0	8.85731	0	0	0	19.663	5.65036	0	0	0	0	4.86328	0	0	1.3268
Olfr298	2.59827	0	3.8828	0	28.3972	5.45195	0	0	8.94332	7.80323	0.619654	0	4.84183	0	6.83696	0	0	0.52677
Olfr297	64.7751	0	4.23935	68.2769	25.8373	16.8656	75.187	14.3373	22.784	20.9706	6.76555	0	0	0	2.41506	0	0	7.17138
Olfr295	33.7102	0	10.4493	0	12.8492	11.4569	0	0	5.64558	5.59698	0	0	0	0	0.220472	0	0	1.44011
Olfr294	0	0	0	0	0.557047	0	0	0.633301	2.54541	0	0	0	0	0	1.59046	0	0	0
Olfr293	0.85305	0	4.172	0	10.655	1.78995	0	0	15.4818	14.8983	4.27225	0	0	0	2.37671	0	0	2.85477
Olfr292	34.663	0	0	0	0	0	0	0	0	12.6801	0	0	0	0	0.73163	0	0	0
Olfr520	6.91891	0	0	2.20691	0	3.87143	0	0	0	2.59189	0.49502	0	0	0	0.535471	0	0	0
Olfr521	0.452057	0	0	20.6457	0	3.31991	0	0	2.82907	3.81287	6.30685	0	0	0	2.2041	0	0	0
Olfr543	26.3482	0	34.7861	123.642	27.0388	22.9709	0	71.3608	26.7078	7.55796	0	0	0	0	2.4125	0	7.0248	6.34447
Olfr544	18.4549	0	20.2004	1.83477	7.68372	22.3123	49.3032	0	26.6188	27.6835	4.02401	0	1.44801	1.01551	4.81532	0	0.4753	6.87679
Olfr545	9.9171	0	2.81985	0.802516	0.720172	3.62946	14.5233	0	9.52599	8.81243	10.8904	0	3.25722	0.799519	1.39222	0	5.11416	0
Olfr547	0.468251	0	1.90839	0	0	7.36896	0	12.4675	2.63737	0	0.67003	0	0	0	0	0	0	0
Olfr549	41.9746	0	38.7259	98.3082	24.0057	54.6839	0	0	46.764	63.5013	0.330012	0	0	0	5.78309	0	4.24101	5.88105
Olfr550	15.6767	0	25.2202	21.8916	10.0911	29.8647	0	0	22.9779	9.07388	0	0	0	0	11.6856	0	0	4.77355
Olfr551	0	0	2.56263	0	3.27239	0.824596	0	0	0	1.33175	0.281165	0	0	0	0.912423	0	0	0
Olfr552	0	0	34.4498	18.383	0	0	65.455	0	12.9373	36.1442	7.23084	0	0	0	5.33298	0	0.74538	1.67368
Olfr553	23.9335	0	22.3987	8.48228	0	15.8098	0	0	22.1898	24.6891	0.634201	0	0	0	5.14521	0	0	0
Olfr554	4.59389	0	3.74454	104.703	0	38.5573	0	0	7.18738	15.2323	7.23084	0	0	0	3.41311	0	0	0
Olfr555	5.0946	0	1.88759	6.84927	0	0.485908	0	4.11052	5.21723	7.28592	0	0	0	0	0	0	0.500983	0.281162
Olfr556	23.1108	0	7.53518	0	0	0	0	0	3.94452	5.44737	0	0	0	0	0	0	0	1.0231
Olfr557	18.5492	0	14.4624	0	0	20.307	0	59.6477	43.4057	12.9719	4.03906	0	11.6275	0	7.86442	0	1.96284	18.6746
Olfr558	10.5385	0	6.3403	0	9.40224	1.44787	0	0	0.314059	9.32863	0.897604	0	0	0	1.57294	0	0	0.933676
Olfr33	50.5574	0	33.1919	0	0.952473	24.7211	0	0	18.0391	10.2867	0.327347	0	1.07697	0	0.531146	0	0.247457	4.7235
Olfr559	29.0535	0	2.6106	0	14.5252	11.2805	0	0	9.1627	4.37183	5.23754	0	0	0	6.90489	0	3.9593	0
Olfr78	10.1412	0	13.6178	0	0	14.7694	0	0	15.6861	7.30304	5.74402	0	10.858	0	6.27881	0	7.61785	6.45745
Olfr560	0	0	15.4157	0	0	7.07037	0	0	2.79546	15.4133	0	0	0	0	0.431894	0	0	3.1051
Olfr561	33.0183	0	8.71853	0	24.2029	40.4958	0	0	43.9465	14.3683	2.9945	0	0	0	4.10298	0	0	4.51651
Olfr564	0	0	12.4073	0	6.7216	0	40.1957	0	5.48465	0	0	0	0	0	0.428376	0	0	0
Olfr566	50.9693	0	0	290.912	67.216	38.7143	141.125	154.54	52.8258	40.4335	1.32005	0	0	33.9352	9.31718	0	12.4736	0.840149
Olfr568	25.6831	0	14.0833	0	0	0	0	0	21.9177	0.786846	8.35234	0	0	0	0	0	2.52556	0
Olfr569	13.9514	0	23.5022	0	14.5217	11.2217	45.5545	21.3248	13.0966	16.1971	7.65262	0	0	0	7.77408	0	2.01216	1.41141
Olfr570	30.4783	0	38.6026	0	0	32.4683	0	0	18.1937	36.0761	6.03859	23.289	3.86302	0	21.7735	0	8.87608	4.55283
Olfr571	19.8114	0	7.70728	0	0.468664	17.006	0	53.2818	20.5701	11.3947	5.15427	0	19.6072	0	3.55436	0	16.0725	73.5876
Olfr572	25.1643	0	9.69652	1.59207	0.714354	9.12039	0	0	14.8894	6.42918	0	0	0.269243	0	0.84983	0	0	0
Olfr574	0	0	3.01546	0	0	0	0	0	0	0	0	0	0	0	0	0	0	0
Olfr575	0	0	1.11883	8.75637	0	24.9611	0	0	2.29067	9.77235	0	0	0	0	0	0	0.494913	19.7275
Olfr576	0	0	9.17292	0	0	3.4436	0	0	0.293447	2.6333	0	0	0	0	0	0	0	1.42275
Olfr577	7.50235	0	0	0	0	0	0	0	13.4985	4.21328	0	0	0	0	2.83054	0	0	0
Olfr578	32.6875	0	45.2948	73.9321	8.74894	44.0921	0	92.9037	47.9267	35.1457	7.01597	0	0	29.3186	11.926	0	37.8835	4.25119
Olfr582	81.3412	0	30.8297	118.726	1.06722	74.8209	0	0	31.9405	17.9317	0	0	0	0	11.744	0	0.123231	0
Olfr583	13.443	0	0	0.396416	2.25303	8.36655	0	0	2.13887	0	0	0	0	0	0.317404	0	0	0.830298
Olfr584	15.7214	0	44.9445	78.6885	26.6805	85.8169	0	0	25.0961	18.1879	0	0	0	0	5.81909	0	4.55953	8.02624
Olfr585	9.15068	0	1.11883	0	36.5512	0.24001	0	0	14.4599	0	0	0	0	0	2.76195	0	0	0
Olfr586	5.97206	0	22.4673	0	1.67359	2.40984	0.292211	0	2.87497	14.4577	0	0	0	0	0.21332	0	0	2.78947
Olfr589	0	0	4.49345	0	0	0	0	0	0	1.29087	0	0	0	0	0	0	0	0
Olfr591	9.06843	0	20.8487	0	0	20.2479	0	0	10.9139	13.3234	0	0	0	0	1.51163	0	0.377281	0
Olfr592	14.0669	0	21.7857	23.2505	5.61274	1.96777	0	11.4443	6.45582	12.6398	0	0	0	0	5.22564	0	0	0
Olfr593	0.220743	0	3.95848	0	0	0.694774	0	0	0.414437	3.72667	0	0	0	0	0.205006	0	0.119388	0
Olfr594	22.1298	424.767	33.7737	13.9263	0.490094	56.3144	15.5739	0	34.1811	24.5879	12.8011	0	12.1914	0	11.5879	0	10.9502	6.57107
Olfr596	26.2583	0	19.8747	0	18.0584	28.7785	0	0	13.4985	7.89987	0	0	1.93151	0	10.2335	0	0	0
Olfr597	9.4945	0	18.1208	31.8289	0.964155	1.21477	0	0	22.8979	16.6536	0.165681	0	0.272545	0	7.63477	0	10.0197	1.96813
Olfr598	60.8352	0	117.004	264.805	29.6449	23.1873	0	0	63.3107	26.8976	2.44523	0	17.1622	0	33.7507	0	0	8.30298
Olfr599	23.6205	0	14.7232	37.8725	0	77.2594	0	0	36.2309	16.6536	6.9586	0	0	0	7.7423	0	0	4.21741
Olfr600	8.37085	0	14.7836	147.257	0	30.2499	0	59.5032	6.40281	16.1971	0	0	0	0	2.8073	0	4.27583	1.41141
Olfr601	14.8944	0	30.3517	0	30.7785	93.7585	23.4066	149.363	46.0578	23.9189	1.25369	0	0	0	9.15392	0	4.26474	0
Olfr603	20.1626	0	9.17292	0	19.5225	28.7785	0	0	7.0427	0	0	0	5.79452	0	3.48375	0	0	0
Olfr605	3.83873	0	11.8207	0	0	8.05475	0	0	16.8165	7.44915	0.915484	0	0	0	11.0913	0	0	2.33572
Olfr606	4.10123	0	24.8866	31.3167	0	0.47809	99.1318	0	9.12583	10.2467	0	0	0	0	0.846414	0	4.43629	0
Olfr608	11.9928	0	14.2872	69.8188	0	43.5535	0	0	62.3519	14.5146	0	0	0	0	4.92633	0	0	2.8005
Olfr609	14.1265	0	25.6294	191.072	27.0362	21.514	0	134.138	61.029	13.8331	0	0	0	0	15.6586	0	8.13321	3.59797
Olfr610	48.1671	0	65.3104	0	0	116.132	0	0	34.4918	44.2359	20.2131	0	1.63527	0	9.67786	0	0.500983	1.12465
Olfr611	12.1089	0	5.11783	509.325	40.0288	53.1686	0	56.7197	35.5043	30.2697	0	0	0	0	6.97645	0	33.2304	1.09003
Olfr612	2.24239	0	1.09668	89.1464	7.35225	46.5812	0	177.124	14.4543	4.79269	0	0	0	0	5.31042	0	34.6859	1.09003
Olfr613	0.690338	0	1.57557	0	0	0	0	0	1.86852	1.03908	0	0	0	0	0.544955	0.0123415	0	2.49215
Olfr615	73.3135	0	18.6508	59.7144	28.6771	0	165.742	0	81.2417	43.8011	0	0	0	0	26.0203	0	3.53581	12.7535
Olfr616	52.3705	0	18.3483	0	0	2.40984	0	40.4318	36.512	2.58174	6.57348	10.0394	0	0	3.41311	0	0	9.4842
Olfr617	21.0466	0	4.10237	0	0	2.4001	0	22.6723	20.0434	11.3153	0	0	0.538485	0	4.46162	0	0	1.66712
Olfr618	18.3014	0	4.84825	0	7.14354	18.2407	0	0	11.167	19.2875	0	0	0	0	10.8354	0	0	3.33423
Olfr619	21.3156	0	6.70599	15.9403	0	14.5164	0	55.0393	8.42509	6.55697	3.47816	0	0	0	0.173649	0	0	3.4244
Olfr620	11.2072	0	5.70944	79.416	0	22.781	0	28.4928	16.6575	9.96671	3.34095	0	0	0	4.11989	0	1.26278	0
Olfr622	16.0787	0	18.3483	0	23.9084	0.963933	25.4222	0	32.7744	21.1703	0	0	0	0	5.5463	0	0	3.06842
Olfr623	6.7118	0	10.62	0	2.26023	21.1249	23.6065	0	15.319	9.58727	0	0	0	0	2.01665	0	0	3.3699
Olfr624	7.62867	0	3.88639	0.207385	1.2407	8.75391	0	0.176318	1.49193	3.74647	0	0	0	0	1.9926	0	0	0.289199
Olfr243	7.14954	0	4.69975	0	0	2.17768	0	0	4.90733	4.14701	0	0	0	0	4.17666	0	0.374207	2.2404
Olfr628	11.7621	0	2.06789	0	0	12.3402	0	0	0.866	0.518379	0	0	0	0	2.89154	0	0.374207	0
Olfr629	7.11302	0	36.6185	72.2988	8.37796	83.6597	0	34.6106	29.989	16.3041	0	0	0	0	11.1258	0	0	2.05684
Olfr630	3.5752	0	5.62022	0	7.30977	14.1998	0	66.5774	12.7853	8.74458	0	0	0	0	7.94504	0	0	0.785352
Olfr69	6.83981	0	44.3594	1.16414	26.2334	54.5997	99.9714	0	47.2715	18.9481	3.29786	44.6064	5.94998	0	20.2994	0	1.44755	2.18909
Olfr68	10.1892	0	8.11662	12.2884	10.0031	14.5772	15.7611	0	14.4923	4.94402	3.47931	7.36106	0.817634	0	7.09711	0	3.00589	3.09279
Olfr67	6.94384	0	1.61715	0	3.958	11.448	0	0	8.27733	31.3353	5.44116	0	0	0	4.75982	1.77341	3.39789	5.66751
Olfr66	0	0	0.191897	8.60154	6.12615	6.66882	0.299497	3.30827	2.652	10.8398	0	0	2.21661	0	0.327959	0	2.54656	0
Olfr64	8.91987	0	27.0738	0	3.90925	6.52613	0	37.7599	3.23182	8.72142	1.00765	0	0	0	3.54247	0	0	0.433697
Olfr65	28.9626	0	27.6461	0	28.9565	50.7765	0	0	13.8325	36.4078	3.81713	0	0	0	9.02491	0	2.0611	3.02302
Olfr631	1.33289	0	0	0	0	0	0	0	0.33364	0.456014	0	0	0	0	0.618933	0	0.720891	0
Olfr632	28.4823	0	49.8026	0	71.0078	22.6524	7.30526	0	40.2494	21.9448	0.986022	0	0	0	5.75961	0	7.4538	0
Olfr633	19.6937	0	11.4662	17.9477	4.39257	80.6783	0	39.8815	23.7691	33.1796	0	0	21.5225	0	10.0158	0	0	3.13004
Olfr635	3.84249	0	62.2729	14.7469	12.1163	16.8367	0	49.6497	4.95086	11.1845	0	0	0	0	7.87179	0	3.54516	1.92234
Olfr638	40.9112	0	20.4505	1.37638	1.52924	8.29977	0	23.2367	23.9056	3.5587	0	0	0	0	7.45196	0	0	0
Olfr639	6.91891	0	13.5353	8.02516	9.36222	0	0	24.2215	5.19599	15.8105	0	0	0	0	0.428376	0	0	0.560099
Olfr640	75.3377	0	67.0949	442.177	16.2159	20.4919	29.8767	0	70.1397	46.7624	35.6012	8.77715	0	0	14.2525	0	23.1398	3.95197
Olfr641	5.62678	0	4.96867	0	0	6.88718	0	9.7103	23.1822	1.57998	0	0	0	0	0.653203	0	0	0
Olfr642	14.8815	0	0	24.6778	0	31.2259	0	0	9.31317	8.09853	4.32539	0	4.37862	0	2.15947	0	1.2576	0
Olfr643	0	0	20.0905	0	14.2797	0	0	0	25.3202	6.0086	7.65262	0	0	0	7.12624	0	0	1.12913
Olfr644	2.79027	0	13.6464	0	47.4374	0.975805	2.66229	9.28663	5.82073	22.9894	5.65628	0	0	0	3.6711	0	0	0
Olfr645	9.26292	0	6.41779	58.8232	5.5439	11.6618	0	0	5.79692	3.64298	2.31953	0	0	0	5.37661	0	0	0
Olfr646	7.97126	0	3.43986	0	0	1.96777	0	19.4206	6.45582	9.74321	0	0	0	0	0.217735	0	0	2.84551
Olfr648	18.4504	0	9.3995	0	0	8.22678	0	31.7268	13.856	14.7738	0	0	0	0	0.428376	0	0	0
Olfr649	8.90906	0	9.93732	0	0	4.42748	0	0	3.81479	22.1197	0	0	0	0	2.61282	0	5.07205	14.5121
Olfr651	22.6622	0	22.6853	14.8721	0	48.3863	0	0	12.6896	17.2848	3.6979	0	0	0	19.2004	0	0	0.484709
Olfr652	44.5487	0	23.8811	0	0	0	0	0	3.51632	26.7311	0	0	0	0	2.05	0	0	4.89174
Olfr653	15.9345	0	16.6518	19.5485	8.50556	0	31.1867	54.9973	17.643	46.3294	10.5235	0	0	0	2.84587	0	0.220978	6.96875
Olfr654	9.21016	0	7.16609	30.2273	1.08939	0.439217	0	0	3.66795	16.7556	0	0	0	0	2.52718	0.374216	0	0
Olfr655	2.38396	0	23.3184	192.038	44.6653	42.0188	0.303279	0.705271	27.4516	10.169	0	0	17.9568	0.367306	11.7342	0	0	3.18119
Olfr656	24.532	0	36.4219	0	0	7.3536	0	0	23.5773	16.7679	0	0	0	0	5.69576	0	0.23693	3.99537
Olfr657	1.36708	0	15.6006	0	0	1.91235	0	16.683	15.685	8.96586	0	0	0	0	4.02046	0	0	0
Olfr658	14.9275	0	15.6587	0	0	48.1066	0	34.3787	3.70523	6.46201	0	0	0	0	6.20045	0	0	2.26551
Olfr659	8.55495	0	10.6434	0	0	18.4231	0	0	11.5531	9.36898	6.12071	0	0	0	4.1816	0	0	2.18848
Olfr661	17.3164	0	8.54318	60.6515	20.6329	6.69324	0	0	7.84252	25.3606	7.4987	0	0	0	20.3139	0.407333	0	0
Olfr663	0.414054	0	0	0.360191	0.21549	0	0	0	0.129561	0	0	0	0	0	0.576802	0	0	0
Olfr665	22.6018	0	50.3813	0	33.848	65.8143	0	0	75.6306	43.5437	15.5106	0	0	0	11.7803	0	0	9.5217
Olfr666	7.77808	0	6.71298	109.654	0.238119	24.481	0	0	13.1714	11.8297	10.8024	0	5.51947	0	10.4104	0	4.57794	1.38926
Olfr667	5.31855	0	8.30919	0	0	0.464994	0	0	8.04379	7.9803	0	0	0.782446	0	0	0	0	2.69397
Olfr668	9.15068	0	0.372944	161.396	0	37.4417	0	0	13.4577	11.3153	0.654695	0	0.673107	0	7.22357	0	0.371185	0
Olfr669	72.5837	0	56.9172	78.3275	42.796	97.8392	51.7212	0.339766	74.1738	55.5075	42.399	0	3.24401	0	14.5057	0	0	1.11579
Olfr670	15.0047	0	11.0839	0	9.51725	13.2824	0	55.4875	17.6067	14.4831	10.3998	0	0	0	5.87882	0	0	1.42275
Olfr671	14.0089	0	4.94818	17.4675	18.2269	14.6974	0	0	9.35156	7.60618	5.17845	0	0	0	2.60203	0	0.252556	0
Olfr672	144.42	0	166.259	0	0.244033	108.719	0	1111.48	112.096	51.876	42.2701	0	1.93151	0	56.3932	0	27.1355	3.69916
Olfr675	21.0134	0	5.70944	7.31196	16.0397	6.36888	0	0	12.2739	16.2615	0.167047	0	0	0	9.10716	0	3.53581	0
Olfr676	15.1599	0	7.11465	0	1.67359	0	0	0	13.2248	6.71253	0	0	0	15.5716	7.25286	0	0	0
Olfr677	16.4114	0	44.3358	0	17.0822	17.218	0	112.362	42.2562	20.2764	0	0	0	0	19.5961	0	1.26801	7.39833
Olfr678	7.00447	0	0	105.617	0	26.9452	0	0	0	3.14738	0	0	0	0	2.38521	0	0	1.13365
Olfr679	19.4521	0	35.1091	47.542	4.21817	4.85908	0	0	37.5352	6.50528	1.32545	0	2.86171	0	10.4306	2.06997	6.26228	0
Olfr681	24.5468	0	44.1694	97.0986	14.3418	17.0068	0	0	50.5783	6.2451	0	0	11.0381	0	13.0113	13.6618	8.26622	0
Olfr683	5.01263	0	35.1013	0.396416	0	19.6016	0	67.2377	16.8258	21.7742	7.17265	0	0	0	13.2252	0	3.20399	3.32119
Olfr684	13.1291	0	6.30639	0	0	13.7744	0	8.4965	5.28204	7.10991	0.335476	0	0	0	3.15716	0	0.253601	1.99185
Olfr685	11.0702	0	27.8225	0.401257	12.2429	54.2	0	0	50.5166	62.983	0	0	0	0	14.779	0	2.99367	5.32095
Olfr686	4.13451	0	8.98693	0	13.1496	14.941	0	71.3504	8.62488	15.4904	5.25878	0	0	0	6.18627	0	0	1.95263
Olfr688	0.226028	0	19.5293	25.7579	0.235266	20.868	0.575092	1.17019	0	0	0.161714	0	0	0	0.944616	0	0	0
Olfr689	42.4367	0	80.2801	0.197414	34.2504	68.5689	120.964	136.79	78.963	29.0901	17.3727	0	0	0	16.7551	0	0	6.06516
Olfr690	103.023	0	39.5369	79.1594	0	20.6077	0	198.938	47.9163	27.6056	28.6802	0	0	0	37.415	0	6.50421	6.10763
Olfr691	41.4239	0	5.13818	43.0857	0	19.3679	0	0	0	11.3947	0	0	0	0	8.15412	0	5.84454	10.6688
Olfr692	6.13299	0	33.9224	0	0	39.5256	0	0	18.6425	17.2611	0	0	0	0	6.71286	0	0	0
Olfr693	29.4807	0	48.4357	0	58.2548	35.7622	87.6078	0	41.2233	47.6282	2.30696	0	0	0	14.545	0	0	3.63586
Olfr694	26.8624	0	20.9522	0.20145	51.7029	2.91544	9.13258	0.171271	20.724	21.0772	0	0	0	0	1.29038	0	1.87869	2.81162
Olfr695	26.5186	0	11.5097	0	69.0065	36.855	146.993	189.254	25.2172	14.447	6.89925	0	0	0	10.0751	0	0	1.47447
Olfr697	6.92085	0	0.99552	0	3.17813	0	0	0	4.84076	4.13443	0	0	0	0	3.21373	0	0	0
Olfr698	3.29593	0	3.07034	0	15.4379	11.3617	0	0	6.7773	20.3577	0	0	0	0	3.49823	68.1821	0	0.285698
Olfr699	0	0	0	0	5.04121	0	0	10.2344	0.866	6.99811	0	0	0	0	0	0	0	0
Olfr700	0.461261	0	0	0	0	51.7805	0	0	31.4647	2.07351	0	0	0	0	0	0	0	0
Olfr701	3.93666	0	6.80661	15.2549	34.457	0	55.7339	10.9404	16.7229	15.7538	0.341397	0	0	0	1.99419	0	0	0.592096
Olfr702	1.19898	0	0	0	5.45994	2.83028	9.91443	0	2.6262	4.26229	0	0	0	0	0	0	0	0
Olfr703	16.8607	972.297	0	0	105.299	1.91235	0	65.0471	6.55921	14.0892	0	0	0	0	6.7713	0	0	0
Olfr704	18.0627	0	5.474	22.3609	5.90545	3.40136	0	22.094	6.8114	6.2451	0	0	0	0	1.72051	0	0.125246	0
Olfr705	19.3729	0	12.4073	17.6554	49.6918	0	0	74.029	7.21666	33.6946	0.660025	0	0.814307	0	5.35471	1.23693	0	2.8005
Olfr706	1.38378	0	0	0	8.16195	17.4214	6.45479	0	13.856	14.7738	0.330012	3.66555	0	0	3.6412	0	0	0.560099
Olfr707	7.42151	0	4.68339	0	9.84298	1.00468	13.0961	0	4.49471	1.07478	0.513851	0	0	0	0.444672	0	0	0.58077
Olfr710	0	0	11.1772	0	26.8557	0	0	22.4185	0	8.58081	0	0	0	0	5.19449	0	0	1.54332
Olfr6	81.1819	0	89.8591	38.5207	24.2457	80.3322	0	41.62	29.7325	43.8028	0.990037	0	0	0	44.337	0	4.49048	2.2404
Olfr711	56.4041	0	28.5535	22.2093	48.9762	18.3757	0	0	27.1245	23.9825	2.97351	0	0.174694	0	7.99529	0	0	4.37069
Olfr2	22.6392	0	7.75584	0	0.512275	6.19613	0	0	8.82941	16.0152	0.234744	0	0	0	3.96127	0	0	1.80792
Olfr713	7.14733	0	0	19.6242	0	3.28065	0	0	0	2.26157	0	0	0	0	1.3483	0	0	0
Olfr714	3.67511	0	0	0.999077	0	0	0	0	2.01247	10.3269	0	0	0	0	0.10666	0	0	0
Olfr17	59.2826	306.493	23.0285	0	0	25.2671	0	0	55.3607	33.5673	8.28405	0	0	0	11.1833	0	0	1.40581
Olfr715	4.07764	0	4.38129	83.843	0	6.41706	0	51.8173	16.7032	3.98468	0.795649	0	0	0	2.15167	0	0	0.452693
Olfr716	8.8359	0	2.65347	0	17.6681	0.487902	8.57847	0	7.27591	26.908	0	0	0	0	1.07973	0	2.01216	0
Olfr467	37.5056	0	35.2746	54.7959	0	55.4918	0	0	31.2957	15.3783	0	0	0	0	7.14496	0	5.20121	0
Olfr469	0	0	1.1372	0	5.20361	2.43951	0	0	1.74622	3.65741	0	0	0	0	0.215947	0	0	0
Olfr470	0	0	0.189533	0	0.363043	6.83063	0	0	1.01863	1.56746	0	0	0	0	0	0	0.25152	0
Olfr472	26.9503	0	4.62476	0	70.6219	84.3282	0	0	20.1209	20.7051	0	0	0	0	8.34298	0	0	0
Olfr473	3.78248	0	11.1765	16.8636	14.272	11.4091	0	0	10.3563	3.71629	7.78039	0	0	0	6.80612	0	0	0
Olfr474	0	0	0	0	0	0	0	0	0	0	0	0	0	0	0	0	0	0
Olfr476	6.38297	0	11.1765	0	8.85849	0	0	0	16.866	0	0	0	0	0	5.04971	0	0	0
Olfr477	0.236406	0	8.86411	0	0	24.8024	0	0	5.03022	8.75985	0	0	0	0.18212	5.4888	0	0	0
Olfr478	4.18544	0	8.14994	0.404553	0	1.46371	0	0	8.58557	2.08994	3.65995	0	0	0	0	0	0	1.12913
Olfr479	1.76594	0	2.51903	13.442	1.14883	7.41092	0	0	0	8.94403	0.631729	0	0	0	4.10011	0	0	0.536753
Olfr480	3.75392	0	12.9195	0	0	2.188	0	0	5.48164	2.35153	0.29842	0	0	0	0.774731	0	0	0
Olfr481	17.8181	0	14.1416	0	6.34482	4.42748	57.862	11.0975	3.52135	16.3264	1.34191	0	0	0	2.83054	0.419136	0	1.42275
Olfr482	6.05446	0	0	0	0.116702	0.235259	0	0	4.91166	6.30617	0	0	0	0	8.64247	0	4.85117	3.54259
Olfr483	0	0	0	0	0	0	0	0	6.8114	9.10739	0	0	0	0	0.645191	71.6212	0	0
Olfr484	2.71234	0	0	0	0.235266	1.89709	0	19.7261	2.82907	4.32127	0	0	0	0	0.839657	0	3.42292	0.27462
Olfr485	20.2131	0	0	0	0	0	0	0	16.9623	6.97068	0	0	0	0	2.1332	0	0	0
Olfr486	1.16262	0	2.843	0	0.363043	0.487902	6.21199	0	1.6007	2.61243	0	0	0	0	1.72757	0	0	0
Olfr487	5.81309	0	12.3197	0	5.92969	4.87902	52.0624	0	16.4436	6.0086	0	0	0	0	9.06977	0	0	1.69369
Olfr488	19.997	0	0	0	0	15.6129	6.5078	0	9.31317	12.0172	0	0	0	0	2.59137	0	0	3.38739
Olfr490	6.51067	0	2.2744	0	3.14637	0	17.1569	0	2.32829	12.0172	0	0	0	0	0.64784	0	0	0.282282
Olfr491	16.0756	0	20.0406	109.819	0	49.1088	0	0	12.1317	13.8034	0	0	0	0	14.0513	0	0	0.286856
Olfr492	0	0	0	0	0	0	0	0	1.16415	0	0	0	0	0	0.863788	0	0	0
Olfr493	7.9058	0	0	0	0	3.90321	0	0	4.36555	4.70236	0	0	0	0	0.64784	0	0	1.69369
Olfr494	0	0	0	0	0	14.1492	0	0	25.9023	0.261243	0	0	0	0	0.215947	0	0	1.41141
Olfr495	5.2366	0	3.55703	0	10.22	0	0	0	2.73098	3.19368	0	0	0	0	2.63427	0	0	0
Olfr497	0	0	0	0	7.98692	0	0	0	3.05589	5.74735	0	0	0	0	0.863788	0.831389	0	0
Olfr498	0	0	0	0	0	0	0	0	7.37365	1.22834	0	0	0	0	0	0	0	0
Olfr502	0	0	6.44413	0	0	0	0	0	0	7.31479	3.65995	0	0	0	0.64784	0	0	0
Olfr503	1.56967	0	0.913901	0	0	4.23467	0	2.98524	0.561334	0	0	0	0	0	0.624756	0	0	0
Olfr504	0	0	0	0	0	0	0	0.169196	0	0	0	0	0	0	0.212458	0	0	0
Olfr506	15.1141	0	4.54881	1.61821	0.363043	2.19556	0	0	21.9732	12.8009	0.665445	0	0	0	2.05149	0	4.02432	2.82282
Olfr507	0	0	1.50392	0	0	0	0	0	0	0.518379	0	0	0	0	0	0	0	0
Olfr508	10.4019	0	4.23935	14.3957	0	0	0	0	13.0194	5.57447	0	0	0	0	0.439103	0	0	1.14742
Olfr509	14.0138	0	7.73803	0	0	2.37136	0	7.68985	0	18.0476	0.646856	0	1.06408	0	1.4694	0	0	1.09848
Olfr510	14.4165	0	0	26.2959	9.68112	14.1492	0	0	13.3877	3.91863	0	0	0	0	2.59137	0	0	0
Olfr512	0	0	0	0	0	6.50992	0	0	0	5.48648	0	0	0	0	0	0	0	0.269397
Olfr513	0	0	0	0	0	0	0	0	32.3878	1.59914	0	0	0	0	0	0	0	2.88022
Olfr514	0	0	0	0	0	0	0	0	0	0	0	0	0	0	0	0	0	0
Olfr516	26.9729	0	1.1372	0	36.3043	0	0	0	24.7381	8.09853	5.48991	0	0	0	0.863788	0	0	1.41141
Olfr517	0	0	0	0	0	4.87902	0	0	4.94763	6.7923	0	0	0	0	0.431894	0	0	0
Olfr518	6.03957	0	22.5049	0	13.2464	13.1254	0	3.82875	0	14.5771	0	0	0	0	6.81092	0	0	1.83687
Olfr519	2.79027	0	0	0	2.42029	0	0	0	2.03726	4.17987	0.831806	0	0	0	0	0	0	0
Olfr522	12.1913	0	11.0839	5.71061	0	22.1374	32.5102	36.4137	9.68371	38.1827	0.335476	0	0	0	2.83054	17.1846	0	0
Olfr523	16.9974	0	11.2336	0	12.1933	57.836	5.84419	0	19.2622	50.0857	2.95807	0	0	0	27.305	0	0	4.46315
Olfr524	13.2685	0	19.393	11.1445	0	3.84015	0	0	10.308	24.4308	1.96408	0	0	0	4.46162	0	0	4.7235
Olfr525	0.949588	0	1.54804	0	1.2355	1.49438	0	0.702313	0.594272	3.73131	0	0	0	0	1.54331	0	0	0.288022
Olfr527	5.55322	0	7.08499	0.420073	9.80123	4.30629	0	49.4645	1.66211	16.796	0	0	0	0	4.26041	2.58985	0	0.585571
Olfr60	11.0649	0	28.4008	0	69.3481	57.0554	3.96833	154.008	12.6706	24.3235	0	0	0	0	7.43374	1.68351	0	1.42849
Olfr530	2.63344	6.39397	9.17164	1.87435	8.22326	0.502338	0	43.5574	1.79788	1.88087	0	0	0	0	1.55635	0	0	3.19423
Olfr531	56.9824	0	24.1131	22.3591	15.1434	53.1686	0	0.896685	70.8663	22.3058	0	0	0	0	39.1834	71.0925	3.40974	2.058
Olfr532	0	0	9.67526	0	8.40141	0	0	0	2.37708	9.32832	4.07633	0	0	0	8.59842	0	0	0.576045
Olfr533	13.843	85.5264	18.6827	45.6025	6.37767	7.61876	0	16.784	5.11273	59.2009	4.54613	0	0.267086	0	5.47964	15.8224	0	3.30828
Olfr535	10.3157	0	6.49749	18.3556	58.3237	0	0	20.461	8.21648	16.3264	0.670954	0	0	0	0.217735	0	0	0.853653
Olfr536	32.1742	0	21.0617	11.293	13.6096	17.5554	27.2081	35.0204	11.787	70.4788	2.0714	0	2.74793	0	5.94138	0	0.0505119	12.7687
Olfr538	32.624	0	7.32251	0.411308	42.2009	0	0	0	16.2743	15.6615	0.676555	0	0	0	3.51283	0	0	0
Olfr46	23.1606	0	80.3402	0	134.584	46.2226	151.585	3.15546	4.14126	10.066	0	0	0	0	8.73317	0	0	1.70369
Olfr61	9.88779	0	14.5842	13.1071	23.2793	3.45791	0	84.6218	21.2159	1.8507	4.04246	0	0	0	6.34054	0	0	0
Olfr53	28.1477	0	8.18371	22.7705	29.485	30.8478	0.45616	0	5.27341	15.2285	20.3951	0	0	0	6.49363	0	0	8.10708
Olfr539	3.64555	0	1.48577	0.792831	0	5.73706	0.434789	0	3.42219	11.2714	0	0	0	0	0.846414	0	0	0.276766
Olfr45	4.00219	0	6.52449	3.07197	1.83785	3.45791	56.9795	0.0870594	0.589332	5.55209	0.168435	0	0	0	2.51435	0.420878	0	0
Olfr541	55.7987	0	84.8495	291.853	135.316	30.0084	313.095	0.0866991	36.5339	24.2263	0	0	0	0	9.47144	85.9227	0	5.12191
Olfr372	7.41764	0	7.42821	17.6989	2.31624	0.222348	7.27956	0	4.11159	4.2992	0	0	0	0	0	0	0	0
Olfr373	3.02281	0	2.46394	25.0823	3.26738	0.731853	43.7798	0	6.25728	5.22486	0.332722	0	0	0	0.64784	0	0	0
Olfr374	0	0	0	0	0	0	0.749048	0	0	5.54275	0	0	0	0	0.364548	0	0	0.718055
Olfr370	40.0824	0	10.0529	10.3935	8.22384	6.87395	0	0	15.919	24.8296	0	0	0	0	1.78966	0	0	6.11296
Olfr371	6.56458	0	68.7969	0	0	0	0	17.3398	0.586892	5.00327	0	0	0	0	4.57243	0	0	0
Olfr24	19.1456	0	36.1597	36.5598	64.645	119.539	0	64.2383	71.0133	38.5556	0	0	0	0	10.8418	0	0	9.3526
Olfr828	0	0	9.55512	0	8.78515	7.37912	0	0	2.93447	1.84331	3.35476	0	0	0	1.08867	0	0	0
Olfr829	3.16439	0	1.84239	0	5.64642	0	0	0	2.26325	3.3045	0	0	0	0	0.209914	0	0	0
Olfr830	0	0	0	0	0	0	0	0	4.34769	0	0	0	0	0	1.93558	0	0	0
Olfr832	4.68898	0	4.58645	0	0	12.7905	0	0	5.86892	2.6333	0	0	0	0	1.95961	0	0	0.853653
Olfr834	25.7895	0	13.7594	0	0	0	0	0	11.4444	0	0	0	0	0	4.57243	0	0	0
Olfr835	3.29593	0	1.15138	0	0	3.45791	0	0	1.47333	23.7947	0	0	0	0	0.655918	0	0	0.857095
Olfr836	0.458769	0	0	0.798183	5.37212	4.81316	0	0	0	3.60971	0	0	0	0	1.38471	0	0	0
Olfr837	1.23464	0	0.335458	0	0.321275	2.59063	0	0	0.515109	4.17812	0	0	0	0	2.00658	0	0.890334	0
Olfr843	6.09055	0	1.24113	3.31143	4.95273	1.1981	0	0	3.57337	3.44315	0	0	0	0	0	0	0.823516	1.626
Olfr845	2.80179	0	1.14189	5.28086	11.9083	0	0	0	0.876709	12.5896	0	0	0	0	0.433674	0	0	0
Olfr846	19.379	0	0	4.06219	9.23499	2.44957	0	21.0674	7.45201	1.57369	0	0	0	0	2.71046	0	0	0
Olfr847	36.8084	0	6.11529	168.056	15.13	19.6777	0	0.693592	12.7649	11.0599	0	0	0	0	4.02809	0	0	1.99185
Olfr849	15.0047	0	13.7594	0	11.4695	0	0	23.929	10.564	7.10991	0	0	0	0	6.31429	0	0	1.42275
Olfr850	0	0	0	0	0	0	0	0	0.289847	1.82148	0	0	0	0	0	0	0	0
Olfr851	1.40669	0	4.58645	0.407901	1.46419	15.7421	29.5274	0	12.6182	23.963	0	0	0	0	2.17735	0	0	1.7073
Olfr853	7.24334	0	0	0	5.78021	0	0	0	1.81321	0	0	0	0	0	1.34539	0	0	0
Olfr854	0	0	0	0	0	19.4363	0	0	8.11571	1.82148	0	0	0	0	5.16152	0	0	2.53046
Olfr855	34.9556	0	21.3696	0	0	20.1704	0	0	18.3211	27.549	0	0	0	0	5.47823	0	0	3.18829
Olfr857	9.89153	0	81.9173	0	1.68852	20.6723	2.56707	5.73557	35.062	13.5927	0.566158	0	0	0	10.5827	0	0	0.288022
Olfr58	7.99335	0	11.3189	0	27.1163	6.611	72.3697	83.3273	7.3393	1.98363	0.667902	0	0	0	1.05663	0	0	0
Olfr859	9.17934	0	22.7046	0	45.4253	35.616	4.98314	151.641	17.3824	15.9914	7.69976	0	0	0	7.6063	0	0	2.01616
Olfr860	6.76456	0	27.018	0	26.4919	9.58095	158.774	0.750459	7.8318	9.20745	0	0	0	0	5.65406	0	0	0
Olfr862	5.77007	0	3.9194	0	9.00889	7.56706	0	0	0	0	0	0	0	0	1.1164	0	0	0
Olfr77	9.5446	0	4.5101	0.120333	2.95162	2.32201	0	0	2.1642	8.84158	0.890707	0	0	0	0.706561	0	0	0.25715
Olfr866	0	0	4.81607	0	0	0	0	0	1.47905	0.444916	0	0	0	0	0	0	0	0
Olfr867	19.1272	54.8259	16.2995	0	9.04955	10.9457	0	0	20.9478	9.79022	0.933049	0	0	0	7.8725	0	0.470222	0
Olfr868	4.81377	0	11.4695	0	36.8081	1.16547	0	0	20.161	17.8074	7.94782	0	0	0	5.67422	0	0	0.904424
Olfr869	10.84	0	3.35762	0	9.81628	7.9609	2.06854	0	6.10551	10.4985	0	0	0	0	5.83896	0	0	0
Olfr870	22.8361	0	3.26224	0	0	1.48196	0	9.40242	6.33532	28.2893	0	0	0	0	0.874557	0	0	1.71419
Olfr871	12.9339	0	6.68194	0	0	0	0	0	3.99017	4.53687	0.260667	0	0	0	1.35345	0	0	0.445105
Olfr872	9.33866	0	8.67778	0	0.291612	18.6155	35.7597	0	10.4029	4.22579	0	0	0	0	1.04075	0	0	0
Olfr39	4.22991	0	30.7172	0	34.4219	8.47211	36.445	0	0.481302	10.2143	0	0	0	0	6.24963	0	0	0
Olfr873	0	0	11.8862	2.37848	0	0	0	0	0	7.94119	0	0	0	0	0.63481	0	0	3.32119
Olfr18	16.2384	0	28.2372	0	13.1461	2.27153	0	0	5.41993	2.45166	0	0	1.48645	0	3.01614	0	0	0
Olfr160	24.3498	0	1.73428	0	0	27.5306	0	0	10.0605	19.6433	3.38277	0	0	0	1.53686	0	1.2786	0.573712
Olfr151	0.975693	0	4.29464	0	0	1.84256	0	0	0.976975	0.661423	0	0	0	0	0	0	0.211081	0
Olfr874	19.3853	0	7.12982	0	0.246069	102.93	0	0.349692	17.4578	20.7051	6.08899	0	0	0	3.62262	0	0	0.860568
Olfr875	9.25157	0	35.0749	0	5.71066	38.5993	0	70.4932	34.4697	21.3274	5.23372	0	0	0	7.39312	0	0	0
Olfr876	6.31776	0	11.4622	0	0.106064	35.0656	0	1.35656	13.7745	17.9368	0	0	0	0	3.69076	0	0	0
Olfr877	11.7712	0	4.22173	0	0	0	0	0	7.07198	4.75894	1.01061	0	0	0	0.874557	0	0	0.571397
Olfr145	4.72811	0	48.1745	17.2749	0	22.3222	0	0	7.98919	10.8835	0.676555	0	0	0	9.6603	0	0	7.17138
Olfr878	20.3721	0	28.3272	0	0	2.93359	0	0	15.2491	7.66705	3.14371	0	0	0	10.7583	0	0	1.46079
Olfr881	6.9472	0	0	37.8725	0	46.1612	0	0	8.11571	4.94402	0	0	0	0	8.38748	19.8717	0	0
Olfr883	0	0	0	0	0	0.498128	0	0	0.445704	0.266523	0	0	0	0	0	0	0.25679	0
Olfr884	9.25848	0	4.06362	2.47818	5.18911	0	0	0	7.72553	17.5905	0	0	0	0	4.40945	0	0	1.72813
Olfr885	3.08616	0	0.193505	0	0	0	0	0	0	0.533048	0	0	0	0	0	0	0	0
Olfr887	17.5674	44.3827	10.4493	0	19.0267	0	0	0	13.6683	1.59914	0	0	0	0	2.86614	0	0	0
Olfr888	6.51067	0	0	0	7.50287	0	0	0	0.582073	0.783729	0	0	0	0	0.863788	0	0	0
Olfr889	2.37397	0	0	0	4.6949	0	0	0	11.4397	2.13219	0	0	0	0	0.661416	0	0	0
Olfr890	0	0	0	0	17.426	0	0	0	2.91037	0	0	0	0	0	0.215947	0	1.00608	0
Olfr891	0	0	0	0	0	0	0	0	0	0	0	0	0	0	0	0	0	0
Olfr893	0	0	14.4639	0	5.83263	0	0	0	5.55249	7.3439	0	0	0	0	0	0	0	0.566825
Olfr894	6.70648	0	2.26202	0	0	0	0	0.684154	7.52575	2.33883	0	0	0.136087	0	1.07385	0	0	0
Olfr143	7.23796	0	4.18692	0	4.13145	33.804	0	34.8821	24.2556	7.60618	0	0	0.68698	0	3.03571	0	0	2.2673
Olfr895	0.461261	0	18.799	0	0	3.38751	0	0	18.186	1.81432	0.660025	0	0	0	0.642563	0	0	0.28005
Olfr25	1.19415	0	6.81355	0	13.4654	9.60505	0	0	12.2063	6.51724	0	0	0	0	0.369671	0	0	0.242632
Olfr898	0	0	0	0	0	0	0	0	0.144333	3.36946	0	0	0	0	0	0	0	0
Olfr899	42.1668	294.77	1.77169	0	0	4.56072	0	0	14.4186	15.4196	0	0	0	0	2.01859	0	0	0
Olfr900	0	0	3.38381	0	0	0	0	0	3.03099	6.22052	0	0	0	0	0.642563	0	0	0
Olfr147	0.353717	0	2.88321	0	0	0	0	0	7.30502	16.2302	0	0	1.6652	0	1.14975	0	0	0
Olfr901	0	0	21.8762	0	0	0	0	0	0	3.70141	0	0	0	0	2.40503	0	0	0
Olfr902	0	0	0	0	7.14384	0	0	0	0	2.27839	0	0	0	0	0	0	0	0
Olfr904	37.3522	0	9.24949	0	0	0	0	0	8.87687	10.3526	0	0	0	0	1.97597	0	0	1.43428
Olfr905	1.41844	0	0	35.7837	1.96855	17.8577	0	0	5.62202	7.69805	0	0	0	0	3.51283	0	0	0
Olfr906	0	0	0	0	0	7.40979	0	0	0	3.70141	0	0	0	0	3.06095	0	0	0
Olfr907	9.92905	0	0	0	7.87421	0	0	0	10.0605	2.1236	0	0	0	0	0.219552	0	0	0
Olfr908	0	0	0	0	0	2.4837	0	0	0	0.531614	0	0	0	0	0	0	0	0
Olfr910	28.2541	0	30.3415	13.2647	41.896	23.2906	0	6.13632	25.1197	16.9005	10.1073	0	0	0	4.26917	0	0	0.545014
Olfr912	16.1048	0	34.0599	2.65052	7.81524	40.4142	0	0.482883	32.0067	26.4664	2.95843	0	0	0	4.34552	0	0	3.97049
Olfr913	0	0	0	0	10.8377	11.0918	0	0	0	11.6442	0	0	0	0	1.33889	0	0	0
Olfr914	0	0	0	0	3.12074	0	0	0	0.866	5.96134	2.64011	0	0	0	0	0	0	2.8005
Olfr915	6.14657	0	1.92698	0	0	0	0	0	0.59179	3.45085	0	0	0	0	4.39103	0	0	0
Olfr916	0	0	9.63489	0	13.7799	9.92095	14.1351	48.9567	13.9071	11.1489	0	0	0	0	3.07374	0	0	1.43428
Olfr917	0.474794	0	0	0	0	21.4195	0	0	0	1.33262	0	0	2.23519	0	0	0	0	0
Olfr918	2.22477	0	0.362689	51.0936	26.8621	19.1397	0	0	3.89847	6.50861	0	0	0	0	1.2397	0	0	1.0817
Olfr919	6.25248	0	14.1569	0	0	20.894	0	0	4.20278	3.38275	0	0	0	0	0.215064	0	0	0
Olfr920	0	0	9.83777	0	0	0	0	0	4.62936	2.00902	0	0	0	0	3.07336	0	0	0.240389
Olfr921	8.32833	0	10.6071	0	20.3174	0	0	0	0	7.27544	0	0	0	0	6.76777	0	0	0
Olfr922	7.7761	0	1.81097	81.4969	18.8859	0	0	0	15.2946	1.25699	0.794782	0	0	0	0.687784	0	0	0
Olfr923	14.7278	0	13.3027	186.639	0	0	0	0	41.85	13.0345	5.69575	0	0	28.0581	12.7536	30.5994	0	0
Olfr924	39.0968	0	16.9058	13.6874	0	8.00358	0	0	22.0806	10.7042	0	0	0	0	5.53502	0	3.86809	0
Olfr26	0.237065	0	1.15941	6.80549	0.616889	0.497431	0	0	0.445082	0	0	0	0	0	0.220165	0	1.15395	0
Olfr926	0.476792	0	0.19432	0	0	0.500223	0	0	0.298387	0	0	0	0	0	0	0	0	0
Olfr930	6.67509	0	0	0	0	27.5124	0	0	14.9193	4.81689	0	0	0	0	2.6568	0	0	0
Olfr933	8.82066	0	31.0912	147.45	17.4939	18.5083	0	0	10.8911	19	0	0	0	0	4.20661	0	11.2174	0.578397
Olfr934	13.2387	0	6.55173	2.05653	0	2.97629	0	0	7.39738	6.37079	0	0	0	0	1.31731	0	1.2786	0.573712
Olfr935	0	0	0	0	0	20.0089	0	0	16.1129	14.7183	0	0	0	0	11.7342	0	0	0
Olfr146	48.5649	0	50.952	0	54.0534	110.479	0	0	17.1524	33.9942	0	0	0	0	9.60104	0	0	0.874739
Olfr936	0	0	1.15138	0	0	0	0	0	1.76799	0.528772	0	0	0	0	0	0	0	0
Olfr937	25.8966	0	0	0	0	32.1092	0	0	20.9213	9.2535	0	0	0	0	4.59143	0	0	0
Olfr938	25.0099	0	25.2936	43.1102	0	8.26043	0	149.349	17.3908	5.98488	0	0	0	0	3.22595	0	0	0
Olfr27	26.4895	0	11.8687	0	13.2996	52.731	0	0.000119034	3.99887	8.13345	0	0	0	0	1.53094	0	2.44562	1.70784
Olfr242	42.4156	0	3.80847	0	9.18118	41.6124	0	0.357514	11.9517	0.000233716	0	0	0	0	0.897893	0	0.00676357	0.350153
Olfr943	47.9442	0	37.4784	119.994	0	83.4905	0	0	54.1065	34.8474	1.68699	0	0	0	5.657	0	0	1.19811
Olfr944	9.41692	0	0.383794	0	0	54.3385	0	0	7.95598	7.66719	0	0	0	0	3.27959	0	0	0
Olfr1537	74.4076	0	93.2505	82.9333	164.942	1.46371	0	0	58.4984	23.7731	39.9267	0	7.6626	0	11.2292	0	4.77888	1.12913
Olfr945	0	0	37.1443	0	0	33.4663	0	0	58.7476	7.68503	0	0	0	0	4.23206	0	1.97169	0.276766
Olfr948	51.0825	0	16.95	0	0	10.9083	17.8278	23.7382	11.0334	11.1845	0	0	0	0	4.82803	0	0	0
Olfr951	11.8587	0	0.947666	0	10.1652	4.63508	0	0	15.716	7.05355	0	0	0	0	5.18271	0	0.12576	0
Olfr952	5.58057	0	3.98019	0	0	4.63508	0	0	1.30966	0	0	0	0	0	0	1.87063	0.628801	0
Olfr954	12.3238	0	0.5686	0	56.8766	24.1512	0	0	2.32829	7.05355	0	0	0	0	9.06977	0	0.377281	0
Olfr955	23.7174	0	16.4894	0	0	19.2722	0	0	8.58557	1.8287	0	0	0	0	0.215947	8.52173	2.89248	0.846848
Olfr44	7.93309	0	34.5952	76.2575	0	12.9006	0	51.0456	10.1776	9.18273	17.8788	0	0	0	2.21026	0	0	1.69262
Olfr957	7.0627	0	54.4987	0	32.101	0.987972	0	0	13.5546	14.8056	0	0	0	0	5.0287	0	0	2.57129
Olfr958	9.84685	0	13.7594	50.5798	0	24.1052	0	0	12.9116	14.4831	0.670954	0	0	0	4.13696	0	8.11526	3.69916
Olfr959	11.7712	0	12.6652	0	0.735139	2.46992	0	22.9837	7.6613	14.0124	0	0	0	0	3.49823	0	0	2.85698
Olfr148	7.56499	0	0	0	0	17.8577	1.80448	0	2.66307	0	0	0	0	0	1.09776	0	0	0
Olfr960	4.15135	0	3.38381	2.40754	0	0	3.81419	0	1.732	5.70215	0.330012	0	0	0	1.49932	0	0	0.560099
Olfr961	8.60339	0	7.39181	20.4299	0.847098	13.4173	2.9581	0	6.69384	9.14348	0.998167	0	0	0	3.13123	0	1.50912	0.282282
Olfr963	11.0649	0	13.6247	2.66238	52.8076	3.7049	0	0	8.5453	10.0467	4.04246	0	0	0	7.10578	0	0	2.28559
Olfr149	2.82509	0	1.53517	0	0	3.45791	0	0	1.76799	3.17263	0	0	0	0	0.874557	0	0	0
Olfr965	19.2248	0	0	0	0	6.39524	0	0	10.8575	18.9597	0	0	0	0	2.83054	0.419136	0	1.1382
Olfr150	52.751	0	32.2964	0	0	145.123	0	0	26.8504	11.0599	0	0	0	0	5.44336	0	0	1.1382
Olfr967	0.472811	0	0	0	0	0	0	0	0.887687	3.45085	3.72106	0	0	0	0	0	0	0
Olfr968	9.19882	0	0.511235	22.9154	14.7975	0.877354	0	0	17.9246	2.12142	0.299154	0	0	0	10.4846	0	0	2.0364
Olfr969	134.662	0	8.05967	0	54.4002	21.7354	0	83.577	62.1743	61.602	27.2866	0	0	0	7.87102	0	0	4.28549
Olfr970	26.6029	0	63.1339	191.077	0.245046	0.246992	0	0	11.934	16.1275	0	0	0	0	10.7133	0	0	0.285698
Olfr971	11.4914	0	0	0	0	0	0	0	0	7.79216	0	0	0	0	2.89037	0	0	0
Olfr972	33.716	0	18.1952	50.7714	138.44	31.9577	0	0	32.0139	12.5397	0.332722	0	0	0	13.6046	0	0	1.97598
Olfr229	7.18212	48.31	2.73198	0	21.1811	28.6333	0	0	3.59578	8.59827	0	0	0	0	4.44672	0	6.21508	0
Olfr974	5.67374	0	33.5294	88.0196	45.5227	46.1324	0	0	14.4989	26.545	0	0	1.94763	0	9.6603	0	0	0
Olfr975	0	0	0	0	0	0	0	0	5.32612	1.5927	0	0	0	0.728481	0.878209	0	0	0
Olfr976	1.30769	0	9.06029	15.8124	30.8299	11.7988	39.5937	0	4.82844	9.64419	0	0	0	0	1.09302	0	0	0
Olfr978	0	0	0	2.25279	0	0	0	0	0.589332	2.11508	0	0	0	0	0	0	0	1.42849
Olfr979	11.0449	0	7.83578	54.9796	0	0.429172	0	6.95859	0.64001	1.61534	0	0	0	0	0.759811	0	0	0.996705
Olfr980	2.06775	0	1.17981	51.4447	0	0	0	0	4.78795	2.79855	0	0	0	0	2.49643	0	0	0
Olfr981	1.41844	0	5.01014	0	0	0.496049	0	3.84659	3.55075	11.9453	5.75072	0	0	0	0.878209	0	0	1.14742
Olfr982	16.274	0	15.1076	0	0	14.7025	0	0	12.165	9.40511	3.5577	0	0	0	3.98837	0	0	0
Olfr983	19.1112	0	0	0	3.59756	9.38531	0	0	3.05368	5.04734	0	0	0	0	4.90921	0	0	0
Olfr984	14.4165	0	3.4116	0	14.0376	7.80644	0	0	7.56694	10.4497	0	0	0	0	4.75083	0	0	0
Olfr985	11.6827	0	5.83651	10.4908	10.1989	0	0	0	0	12.3604	4.85331	0	0	0	7.69987	0	0	1.15011
Olfr986	7.20571	0	17.6204	0	0	30.2393	0	0	0.530527	4.77688	0	0	0	0	4.52694	0	0	0
Olfr1320	86.5817	0	32.687	0	0	5.73706	0	120.657	2.56665	16.907	0	0	0	0	9.94536	0	0	5.53534
Olfr1321	25.0632	0	24.5152	89.5898	52.6495	43.506	0.289859	0	10.8369	55.0762	0	0	0	0.175527	5.50168	0	0	5.53534
Olfr1322	0.472811	0	0.770792	0	0	0	0	0	2.36716	9.82167	0	0	0	0	3.73239	0	0	0.286856
Olfr1323	17.0926	0	26.3167	0	18.2854	23.412	0	0	0	5.59698	1.01908	0	0	0	1.76378	0	0	0
Olfr1324	12.9914	0	2.82386	0	11.9448	2.27165	0	0	8.40131	8.53476	0	0	0	0	1.20652	0	0	0
Olfr1325	5.0946	0	11.703	0.402898	47.4846	0	0	0	7.82585	16.6536	0	0	0	0	16.3449	0	0	0
Figure 1D Gnal, Adcy3, Cnga2 and Ano2 expression (TPM) in FACS-sorted cells
	control										Taar5 +							Taar6 +
tracking_id	sample 1	sample 2	sample 3	sample 4	sample 5	sample 6	sample 7	sample 8	sample 9	sample 10	sample 1	sample 2	sample 3	sample 4	sample 5	sample 6	sample 7	sample 1
Gnal	1103.85	279.622	1412.23	1617.28	1714.74	1359.08	1720.46	1533.9	1070.09	2415.75	1321.56	865.739	2069.06	1643.08	1104.25	1516.77	1643.85	3168.67
Adcy3	720.079	215.064	831.235	202.377	1220.4	924.405	1696.59	1115.76	738.661	1249.49	1056.61	599.302	1612.07	284.458	1079.66	1381.14	1220.44	1358.39
Cnga2	954.209	577.676	1464.43	2016.5	2498.87	1763.57	1731.03	1414.34	1087.24	1276.63	909.18	1148.79	1789.25	2147.64	1187.24	1595.57	1391.46	1504.96
Ano2	230.265	170.174	340.293	478.124	580.049	450.527	570.75	414.861	260.837	404.349	314.111	206.124	591.493	546.271	334.587	395.632	400.075	481.343

## Sheet: Figure 2
Figure 2D Normalized ATAC-seq peak intensities of two TAAR enhancers in OMP-positive OSNs and TAAR OSNs
	OMP positive OSNs					TAAR OSNs
	sample 1	sample 2	sample 3	mean	s.e.	sample 1	sample 2	sample 3	sample 4	sample 5	sample 6	mean	s.e.
TAAR enhancer 1	0.94066	1.48154	0.5778	1	0.262569	3.91104	5.48957	5.8422	8.20866	5.70667	5.65094	5.80151	0.562699
TAAR enhancer 2	0.787057	1.37735	0.835592	1	0.189195	3.60169	3.40595	3.49158	4.05325	3.44338	4.42976	3.7376	0.168748
Figure 2F Normalized ATAC-seq peak intensities of all 63 OR enhancers in OMP-positive OSNs and TAAR OSNs
	OMP positive OSNs					TAAR OSNs
	sample 1	sample 2	sample 3	mean	s.e.	sample 1	sample 2	sample 3	sample 4	sample 5	sample 6	mean	s.e.
OR_enhancer_1_Rhodes.bed	2.2967	2.58974	2.75	2.54548	0.132714	2.24138	2.3587	2.4	3.37313	3.23077	3.125	2.78816	0.207013
OR_enhancer_22_Kea.bed	0.043956	0.205128	0.05	0.0996947	0.0527456	0.224138	0.163043	0.02	0.283582	0.230769	0.078125	0.16661	0.0410062
OR_enhancer_23_Kythnos.bed	0.10989	0.153846	0.11	0.124579	0.0146337	0.482759	0.391304	0.25	0.343284	0.461538	0.4375	0.394398	0.0354242
OR_enhancer_24_Serifos.bed	0.186813	0.282051	0.02	0.162955	0.0765825	0.206897	0.076087	0.16	0.283582	0.410256	0.1875	0.22072	0.0468245
OR_enhancer_25_Astypalea.bed	0.362637	1.23077	0.32	0.637802	0.296739	0.482759	0.478261	0.7	0.880597	0.871795	0.859375	0.712131	0.0781043
OR_enhancer_26_Santorini.bed	0.142857	0.102564	0.24	0.161807	0.04079	0.0344828	0.0869565	0.17	0.19403	0.153846	0.234375	0.145615	0.0298194
OR_enhancer_29_Aigina.bed	0.230769	0.128205	0.27	0.209658	0.0422718	0.275862	0.271739	0.25	0.462687	0.564103	0.28125	0.35094	0.0531917
OR_enhancer_27_Poros.bed	1.78022	1.23077	1.37	1.46033	0.164918	1.22414	2.03261	2.44	1.61194	1.53846	2.25	1.84952	0.19034
OR_enhancer_28_Kithira.bed	0.164835	0.384615	0.17	0.239817	0.0724146	0.155172	0.076087	0.16	0.268657	0.358974	0.421875	0.240128	0.0543193
OR_enhancer_30_Skyros.bed	0.0659341	0.128205	0.04	0.0780464	0.0261729	0.0344828	0.0108696	0.08	0.149254	0.102564	0.109375	0.0810909	0.0208261
OR_enhancer_2_Symi.bed	0.659341	0.923077	0.81	0.797473	0.0763913	1.39655	0.847826	0.93	1.0597	0.897436	1.125	1.04275	0.0824727
OR_enhancer_31_Souda.bed	0.0879121	0.102564	0.04	0.0768254	0.0188923	0.155172	0.206522	0.1	0.268657	0.461538	0.21875	0.235107	0.051031
OR_enhancer_32_Andros.bed	0.021978	0.230769	0.15	0.134249	0.0607852	0.172414	0.0869565	0.15	0.238806	0.153846	0.328125	0.188358	0.0342922
OR_enhancer_33_Delos.bed	0.208791	0.769231	0.31	0.429341	0.172438	0.310345	0.315217	0.44	0.328358	0.666667	0.421875	0.413744	0.0555022
OR_enhancer_3_Crete.bed	1.0989	1.53846	1.56	1.39912	0.150239	1.36207	1.30435	0.96	1.79104	1.20513	1.29688	1.31991	0.110639
OR_enhancer_34_Naxos.bed	0.164835	0.461538	0.09	0.238791	0.113449	0.0344828	0.0434783	0.23	0.119403	0.179487	0.21875	0.1376	0.0349766
OR_enhancer_35_Kasos.bed	0.0549451	0.307692	0.15	0.170879	0.0737049	0.137931	0.0434783	0.24	0.268657	0.205128	0.109375	0.167428	0.0348994
OR_enhancer_4_Sifnos.bed	1.40659	1.89744	1.73	1.67801	0.144059	1.51724	1.8587	1.71	1.40299	2.10256	1.82812	1.7366	0.102849
OR_enhancer_36_Tils.bed	0.186813	0.0769231	0.29	0.184579	0.0615202	0.293103	0.326087	0.2	0.223881	0.564103	0.40625	0.335571	0.0547631
OR_enhancer_37_Halki.bed	0.978022	1.05128	0.86	0.963101	0.0557201	0.310345	0.641304	0.5	0.477612	0.487179	0.578125	0.499094	0.0457166
OR_enhancer_38_Agathonisi.bed	0.0769231	0.205128	0.12	0.134017	0.0376674	0.224138	0.0434783	0.02	0.268657	0.25641	0.1875	0.166697	0.0443017
OR_enhancer_5_Lesvos.bed	1.62637	1	1.1	1.24212	0.194281	1.44828	0.826087	1.07	1.67164	1.28205	1.5625	1.31009	0.129899
OR_enhancer_6_H.bed	0.296703	0.641026	0.73	0.55591	0.132124	0.568966	0.706522	0.4	0.447761	0.512821	0.40625	0.507053	0.0478857
OR_enhancer_39_Agistri.bed	0.021978	0.179487	0.14	0.113822	0.0473155	0.155172	0.0652174	0.24	0.134328	0.25641	0.203125	0.175709	0.0292917
OR_enhancer_40_Salamina.bed	0.406593	0.666667	0.46	0.511087	0.079303	0.5	0.673913	0.34	0.552239	0.692308	0.515625	0.545681	0.052688
OR_enhancer_41_Paxi.bed	0.461538	1.17949	1.21	0.950342	0.24456	1.17241	1.92391	1.35	1.80597	1.28205	1.29688	1.47187	0.127429
OR_enhancer_42_Kastelorizo.bed	0.989011	0.435897	1.11	0.844969	0.207497	0.413793	0.793478	0.69	0.955224	0.974359	0.84375	0.778434	0.0846399
OR_enhancer_7_Gavdos.bed	0.945055	0.948718	0.89	0.927924	0.0189916	0.827586	0.521739	0.42	1.19403	0.717949	0.921875	0.767196	0.114452
OR_enhancer_43_Tilos.bed	0.428571	0.666667	0.6	0.565079	0.0709153	0.465517	0.25	0.52	0.58209	0.717949	0.34375	0.479884	0.06839
OR_enhancer_44_Rho.bed	2.63736	1.69231	1.87	2.06656	0.289976	1.86207	1.56522	1.36	2.28358	1.79487	2.1875	1.84221	0.144444
OR_enhancer_45_Oinouses.bed	0.0989011	0.230769	0.4	0.243223	0.0871425	0.0862069	0.141304	0.09	0.268657	0.410256	0.203125	0.199925	0.050802
OR_enhancer_8_Tinos.bed	1.38462	1.64103	1.79	1.60521	0.118386	1.65517	1.82609	1.54	2.01493	1.15385	2.0625	1.70876	0.138072
OR_enhancer_10_Lipsi.bed	1.25275	0.897436	0.6	0.916728	0.188679	0.672414	0.75	0.6	1.1194	1.53846	1.07812	0.959734	0.144958
OR_enhancer_48_Paros.bed	0.340659	0.769231	0.09	0.399963	0.198306	0.310345	0.0434783	0.02	0.432836	0.358974	0.390625	0.259376	0.0738794
OR_enhancer_9_Evia.bed	0.175824	0.358974	0.25	0.2616	0.0531881	0.12069	0.195652	0.16	0.492537	0.512821	0.421875	0.317262	0.0725877
OR_enhancer_46_Antiparos.bed	0.692308	1.05128	0.99	0.911197	0.110865	0.689655	0.521739	0.64	1.49254	0.820513	1.26562	0.905012	0.157679
OR_enhancer_47_Zakynthos.bed	2.35165	1.38462	1.02	1.58542	0.397309	0.741379	1.05435	1.34	0.910448	0.871795	1.14062	1.00977	0.0873876
OR_enhancer_12_Folegandros.bed	0.846154	1.23077	0.94	1.00564	0.115778	0.396552	1.1087	0.81	0.597015	0.615385	0.875	0.733774	0.102104
OR_enhancer_11_Kos.bed	1.93407	1.84615	2.2	1.99341	0.106368	0.586207	1.34783	0.83	1.43284	1.5641	1.67188	1.23881	0.176626
OR_enhancer_51_Ithaki.bed	0.384615	0.692308	1.04	0.705641	0.189311	0.431034	0.663043	1.03	0.80597	0.897436	1.4375	0.877497	0.139963
OR_enhancer_52_Samothraki.bed	0.78022	1.02564	0.64	0.815287	0.112697	0.258621	0.51087	0.3	0.776119	1.05128	0.890625	0.631253	0.132635
OR_enhancer_53_Makronisos.bed	0.318681	0.410256	0.25	0.326313	0.0464191	0.258621	0.369565	0.32	0.19403	0.461538	0.546875	0.358438	0.0531454
OR_enhancer_54_AgiosEfstratios.bed	0.0659341	0.205128	0.23	0.167021	0.0510508	0.12069	0.0869565	0.18	0.343284	0.282051	0.453125	0.244351	0.0574461
OR_enhancer_55_Chios.bed	2.35165	2.5641	2.85	2.58858	0.144382	1.82759	2.09783	2.78	3.07463	2.64103	2.59375	2.50247	0.187183
OR_enhancer_13_Nimos.bed	1.40659	1.4359	0.7	1.18083	0.240564	1.67241	1.3587	1.65	2.46269	1.92308	1.90625	1.82885	0.15211
OR_enhancer_49_Mykonos.bed	0.296703	0.230769	0.24	0.255824	0.0206125	0.724138	0.456522	0.27	0.567164	0.487179	0.40625	0.485209	0.062498
OR_enhancer_50_Leros.bed	0.010989	0.205128	0.06	0.0920391	0.0582877	0.224138	0.108696	0.2	0.0895522	0.25641	0.203125	0.18032	0.0270715
OR_enhancer_56_Anafi.bed	0.516484	0.128205	0.22	0.28823	0.117163	0.413793	0.51087	0.37	0.313433	0.410256	0.390625	0.401496	0.0264927
OR_enhancer_15_Sfaktiria.bed	1.86813	0.974359	1.21	1.35083	0.267446	0.931034	0.76087	1.34	1	0.538462	1.09375	0.944019	0.112627
OR_enhancer_14_Kalymnos.bed	0.978022	0.897436	1.05	0.975153	0.0440648	0.5	1.27174	1.12	1.86567	0.871795	0.671875	1.05018	0.199718
OR_enhancer_19_Kefallonia.bed	0.307692	0.435897	0.42	0.387863	0.0403473	0.637931	0.304348	0.43	0.626866	0.410256	0.390625	0.466671	0.0552725
OR_enhancer_58_Amorgos.bed	0.0989011	0.307692	0.2	0.202198	0.0602828	0.431034	0.26087	0.33	0.358209	0.461538	0.359375	0.366838	0.0293291
OR_enhancer_20_Thira.bed	0.494505	0.820513	0.65	0.655006	0.0941435	0.413793	0.423913	0.27	0.477612	0.307692	0.703125	0.432689	0.0626311
OR_enhancer_59_Patmos.bed	0.175824	0.564103	0.52	0.419976	0.122738	0.758621	0.869565	0.64	0.746269	0.615385	0.34375	0.662265	0.073815
OR_enhancer_21_Ikaria.bed	2.7033	3.64103	2.76	3.03477	0.303567	3.56897	3.16304	3.4	3.37313	3.51282	3.09375	3.35195	0.0770466
OR_enhancer_16_Milos.bed	0.516484	0.717949	1.03	0.754811	0.149381	1.25862	0.880435	0.51	0.820896	0.564103	0.859375	0.815571	0.109401
OR_enhancer_57_Pontikonisi.bed	0.153846	0.333333	0.19	0.225726	0.0548063	0.448276	0.282609	0.34	0.298507	0.487179	0.640625	0.416199	0.0559578
OR_enhancer_17_Ios.bed	0.725275	0.717949	0.67	0.704408	0.0173334	0.37931	0.782609	0.5	0.80597	0.564103	1.07812	0.685019	0.10344
OR_enhancer_18_Fourni.bed	1.47253	1	1.55	1.34084	0.171882	1.5	2.21739	1.34	1.95522	1.92308	1.96875	1.81741	0.134377
OR_enhancer_60_Donousa.bed	1.87912	1.02564	0.88	1.26159	0.311616	1.53448	0.891304	1.21	1.61194	1.07692	1.26562	1.26505	0.111211
OR_enhancer_61_Kimolos.bed	0.285714	0.205128	0.24	0.243614	0.0233333	0.293103	0.228261	0.31	0.313433	0.692308	0.28125	0.353059	0.0690024
OR_enhancer_62_Psara.bed	0.153846	0.282051	0.07	0.168632	0.0616588	0.310345	0.206522	0.38	0.268657	0.435897	0.21875	0.303362	0.0370718
OR_enhancer_63_Schoinousa.bed	0.516484	0.461538	0.27	0.416007	0.0747069	0.12069	0.206522	0.28	0.358209	0.564103	0.6875	0.369504	0.0886191

## Sheet: Figure 4
Figure 4F Quantification of in situ results in TAAR enhancer 1 knockout mice
Taar2
	tissue1	tissue2	tissue3	tissue4	tissue5	mean	s.e.
WT	17	19	31	20	18	21	2.54951
Het	7	11	16	23	10	13.4	2.80357
Homo	0	0	0	0	0	0	0
WT-normalized	0.809524	0.904762	1.47619	0.952381	0.857143	1	0.121405
Het-normalized	0.333333	0.52381	0.761905	1.09524	0.47619	0.638095	0.133503
Homo-normalized	0	0	0	0	0	0	0
Taar3
	tissue1	tissue2	tissue3	tissue4	tissue5	tissue6	tissue7	tissue8	tissue9	tissue10	tissue11	tissue12	tissue13	tissue14	tissue15	mean	s.e.
WT	23	24	30	33	28	21	31	19	17	18	13	15	29	13	24	22.5333	1.71511
Het	21	16	13	22	19	14	23	10	14	13	15	7	15	12	12	15.0667	1.16073
Homo	0	0	0	0	0	0	0	0	0	0	0	0	0	0	0	0	0
WT-normalized	1.02071	1.06509	1.33136	1.4645	1.2426	0.931953	1.37574	0.843195	0.754438	0.798817	0.576923	0.66568	1.28698	0.576923	1.06509	1	0.0761142
Het-normalized	0.931953	0.710059	0.576923	0.976331	0.843195	0.621302	1.02071	0.443787	0.621302	0.576923	0.66568	0.310651	0.66568	0.532544	0.532544	0.668639	0.0515118
Homo-normalized	0	0	0	0	0	0	0	0	0	0	0	0	0	0	0	0	0
Taar4
	tissue1	tissue2	tissue3	tissue4	tissue5	tissue6	tissue7	mean	s.e.
WT	21	21	23	25	22	27	32	24.4286	1.50961
Het	19	23	25	20	16	15	25	20.4286	1.54083
Homo	2	0	4	1	1	3	0	1.57143	0.571429
WT-normalized	0.859649	0.859649	9	1.02339	0.900585	1.10526	1.30994	1	0.0617968
Het-normalized	0.777778	0.94152	1.02339	0.818713	0.654971	0.614035	1.02339	0.836257	0.0630748
Homo-normalized	0.0818713	0	0.163743	0.0409357	0.0409357	0.122807	0	0.0643275	0.0233918
Taar5
	tissue1	tissue2	tissue3	tissue4	tissue5	tissue6	tissue7	mean	s.e.
WT	16	11	16	16	8	9	17	13.2857	1.44279
Het	7	9	11	15	6	9	7	9.14286	1.1635
Homo	0	0	0	0	0	0	0	0	0
WT-normalized	1.2043	0.827957	1.2043	1.2043	0.602151	0.677419	1.27957	1	0.108597
Het-normalized	0.526882	0.677419	0.827957	1.12903	0.451613	0.677419	0.526882	0.688172	0.0875756
Homo-normalized	0	0	0	0	0	0	0	0	0
Taar6
	tissue1	tissue2	tissue3	tissue4	tissue5	tissue6	tissue7	tissue8	tissue9	tissue10	mean	s.e.
WT	38	53	98	179	126	40	54	102	161	135	98.6	16.2003
Het	29	51	124	78	75	36	78	95	128	131	82.5	11.7447
Homo	12	20	35	51	26	12	19	40	66	39	32	5.56577
WT-normalized	0.385396	0.537525	0.993915	1.81542	1.27789	0.40568	0.547667	1.03448	1.63286	1.36917	1	0.164303
Het-normalized	0.294118	0.517241	1.25761	0.791075	0.760649	0.365112	0.791075	0.963489	1.29817	1.3286	0.836714	0.119115
Homo-normalized	0.121704	0.20284	0.35497	0.517241	0.263692	0.121704	0.192698	0.40568	0.669371	0.395538	0.324544	0.056448
Taar7a
	tissue1	tissue2	tissue3	tissue4	tissue5	tissue6	tissue7	tissue8	mean	s.e.
WT	14	45	51	37	47	65	96	105	57.5	10.7038
Het	20	27	42	42	46	46	27	42	36.5	3.59563
Homo	12	11	14	12	16	25	23	25	17.25	2.15266
WT-normalized	0.243478	0.782609	0.886957	0.643478	0.817391	1.13043	1.66957	1.82609	1	0.186153
Het-normalized	0.347826	0.469565	0.730435	0.730435	0.8	0.8	0.469565	0.730435	0.634783	0.0625327
Homo-normalized	0.208696	0.191304	0.243478	0.208696	0.278261	0.434783	0.4	0.434783	0.3	0.0374375
Taar7b
	tissue1	tissue2	tissue3	tissue4	tissue5	tissue6	tissue7	tissue8	mean	s.e.
WT	28	40	88	92	43	55	59	124	66.125	11.4509
Het	19	39	66	70	29	34	41	62	45	6.62786
Homo	1	1	11	21	4	14	37	22	13.875	4.40956
WT-normalized	0.42344	0.604915	1.33081	1.3913	0.650284	0.831758	0.89225	1.87524	1	0.17317
Het-normalized	0.287335	0.589792	0.99811	1.0586	0.438563	0.514178	0.620038	0.937618	0.680529	0.100232
Homo-normalized	0.0151229	0.0151229	0.166352	0.31758	0.0604915	0.21172	0.559546	0.332703	0.20983	0.0666852
Taar7d
	tissue1	tissue2	tissue3	tissue4	tissue5	tissue6	mean	s.e.
WT	24	27	62	29	24	45	35.1667	6.24722
Het	20	18	33	27	33	32	27.1667	2.74975
Homo	9	9	27	10	16	15	14.3333	2.8245
WT-normalized	0.682464	0.767773	1.76303	0.824645	0.682464	1.27962	1	0.177646
Het-normalized	0.56872	0.511848	0.938389	0.767773	0.938389	0.909953	0.772512	0.0781919
Homo-normalized	0.255924	0.255924	0.767773	0.28436	0.454976	0.42654	0.407583	0.0803174
Taar7e
	tissue1	tissue2	tissue3	tissue4	tissue5	mean	s.e.
WT	26	37	53	10	24	30	7.17635
Het	20	22	54	33	24	30.6	6.2578
Homo	45	32	60	47	43	45.4	4.47884
WT-normalized	0.866667	1.23333	1.76667	0.333333	0.8	1	0.239212
Het-normalized	0.666667	0.733333	1.8	1.1	0.8	1.02	0.208593
Homo-normalized	1.5	1.06667	2	1.56667	1.43333	1.51333	0.149295
Taar7f
	tissue1	tissue2	tissue3	tissue4	tissue5	tissue6	tissue7	tissue8	tissue9	mean	s.e.
WT	19	30	38	46	26	30	20	45	53	34.1111	4.01194
Het	16	19	29	56	31	26	21	46	25	29.8889	4.36668
Homo	17	22	27	25	23	20	10	33	23	22.2222	2.13943
WT-normalized	0.557003	0.879479	1.11401	1.34853	0.762215	0.879479	0.586319	1.31922	1.55375	1	0.117614
Het-normalized	0.469055	0.557003	0.850163	1.64169	0.908795	0.762215	0.615635	1.34853	0.732899	0.876221	0.128013
Homo-normalized	0.498371	0.644951	0.791531	0.732899	0.674267	0.586319	0.29316	0.967427	0.674267	0.651466	0.0627194
Taar8s
	tissue1	tissue2	tissue3	tissue4	tissue5	mean	s.e.
WT	15	28	34	52	100	45.8	14.8
Het	37	34	52	46	67	47.2	5.89406
Homo	3	6	9	12	19	9.8	2.74591
WT-normalized	0.327511	0.611354	0.742358	1.13537	2.18341	1	0.323144
Het-normalized	0.80786	0.742358	1.13537	1.00437	1.46288	1.03057	0.128691
Homo-normalized	0.0655022	0.131004	0.196507	0.262009	0.414847	0.213974	0.0599543
Taar9
	tissue1	tissue2	tissue3	tissue4	tissue5	tissue6	tissue7	tissue8	tissue9	mean	s.e.
WT	28	25	28	34	28	16	26	30	46	29	2.66667
Het	22	28	36	40	14	22	14	21	15	23.5556	3.14515
Homo	1	4	1	2	3	3	0	2	4	2.22222	0.464811
WT-normalized	0.965517	0.862069	0.965517	1.17241	0.965517	0.551724	0.896552	1.03448	1.58621	1	0.091954
Het-normalized	0.758621	0.965517	1.24138	1.37931	0.482759	0.758621	0.482759	0.724138	0.517241	0.812261	0.108453
Homo-normalized	0.0344828	0.137931	0.0344828	0.0689655	0.103448	0.103448	0	0.0689655	0.137931	0.0766284	0.016028
Olfr1507
	tissue1	tissue2	tissue3	tissue4	mean	s.e.
WT	175	236	187	126	181	22.5869
Het	198	184	163	151	174	10.5119
Homo	169	272	258	174	218.25	27.1612
WT-normalized	0.966851	1.30387	1.03315	0.696133	1	0.124789
Het-normalized	1.09392	1.01657	0.900552	0.834254	0.961326	0.0580768
Homo-normalized	0.933702	1.50276	1.42541	0.961326	1.2058	0.150062
Olfr578
	tissue1	tissue2	tissue3	tissue4	tissue5	mean	s.e.
WT	47	32	46	63	75	52.6	7.44715
Het	35	50	59	62	40	49.2	5.22877
Homo	51	33	57	67	62	54	5.88218
WT-normalized	0.893536	0.608365	0.874525	1.19772	1.42586	1	0.141581
Het-normalized	0.665399	0.95057	1.12167	1.17871	0.760456	0.935361	0.0994062
Homo-normalized	0.969582	0.627376	1.08365	1.27376	1.17871	1.02662	0.111828
Figure 4G Positive cell ratio (Homo to WT) of in situ results and expression ratio (Homo to WT) of Taars (RNA-seq) in TAAR enhancer 1 knockout mice
positive cells ratio (%, Homo to WT)			expression ratio (%, Homo to WT)
Taar2	0		Taar2	0.8
Taar3	0		Taar3	0.6
Taar4	6.4		Taar4	1.6
Taar5	0		Taar5	0.2
Taar6	32.5		Taar6	49.2
Taar8	21.4		Taar7a	42.3
Taar9	7.7		Taar7b	23.4
Taar7a	30		Taar7d	57
Taar7b	21		Taar7e	171.4
Taar7d	40.8		Taar7f	88
Taar7e	151.3		Taar8a	3.4
Taar7f	65.1		Taar8b	34.8
			Taar8c	11.4
			Taar9	5.9
Figure 4H Quantification of IHC results in TAAR enhancer 1 knockout mice
TAAR5
	tissue1	tissue2	tissue3	mean	s.e.
WT	18	23	16	19	2.08167
Het	8	11	13	10.6667	1.45297
Homo	0	0	0	0	0
WT-normalized	0.947368	1.21053	0.842105	1	0.109561
Het-normalized	0.421053	0.578947	0.684211	0.561404	0.0764719
Homo-normalized	0	0	0	0	0
Olfr552
	tissue1	tissue2	tissue3	tissue4	tissue5	mean	s.e.
WT	46	49	46	61	39	48.2	8.04363
Het	44	33	52	50	30	41.8	9.90959
Homo	43	35	31	48	67	44.8	14.0784
WT-normalized	0.954357	1.0166	0.954357	1.26556	0.809129	1	0.16688
Het-normalized	0.912863	0.684647	1.07884	1.03734	0.622407	0.86722	0.205593
Homo-normalized	0.892116	0.726141	0.643154	0.995851	1.39004	0.929461	0.292082

## Sheet: Figure 5
Figure 5F Quantification of in situ results in TAAR enhancer 2 knockout mice
Taar2
	tissue1	tissue2	tissue3	tissue4	tissue5	tissue6	tissue7	mean	s.e.
WT	12	18	29	12	17	20	23	18.7143	2.28571
Het	13	13	15	20	18	19	31	18.4286	2.34883
Homo	18	25	20	7	19	15	18	17.4286	2.08003
WT-normalized	0.641221	0.961832	1.54962	0.641221	0.908397	1.0687	1.22901	1	0.122137
Het-normalized	0.694656	0.694656	0.801527	1.0687	0.961832	1.01527	1.65649	0.984733	0.12551
Homo-normalized	0.961832	1.33588	1.0687	0.374046	1.01527	0.801527	0.961832	0.931298	0.111147
Taar3
	tissue1	tissue2	tissue3	tissue4	mean	s.e.
WT	20	23	33	21	24.25	2.98259
Het	15	10	16	12	13.25	1.37689
Homo	0	0	0	0	0	0
WT-normalized	0.824742	0.948454	1.36082	0.865979	1	0.122993
Het-normalized	0.618557	0.412371	0.659794	0.494845	0.546392	0.0567791
Homo-normalized	0	0	0	0	0	0
Taar4
	tissue1	tissue2	tissue3	tissue4	tissue5	tissue6	tissue7	tissue8	mean	s.e.
WT	23	22	32	38	36	33	37	56	34.625	3.7318
Het	19	23	21	35	23	34	44	36	29.375	3.19004
Homo	15	14	12	14	17	10	11	21	14.25	1.25
WT-normalized	0.66426	0.635379	0.924188	1.09747	1.03971	0.953069	1.06859	1.61733	1	0.107778
Het-normalized	0.548736	0.66426	0.606498	1.01083	0.66426	0.981949	1.27076	1.03971	0.848375	0.092131
Homo-normalized	0.433213	0.404332	0.34657	0.404332	0.490975	0.288809	0.31769	0.606498	0.411552	0.0361011
Taar5
	tissue1	tissue2	tissue3	tissue4	mean	s.e.
WT	11	14	16	12	13.25	1.10868
Het	5	9	7	6	6.75	0.853913
Homo	0	0	0	0	0	0
WT-normalized	0.830189	1.0566	1.20755	0.90566	1	0.0836738
Het-normalized	0.377358	0.679245	0.528302	0.45283	0.509434	0.0644462
Homo-normalized	0	0	0	0	0	0
Taar6
	tissue1	tissue2	tissue3	tissue4	tissue5	mean	s.e.
WT	56	65	97	139	137	98.8	17.3966
Het	23	48	50	102	126	69.8	19.0431
Homo	3	10	11	17	14	11	2.34521
WT-normalized	0.566802	0.657895	0.981781	1.40688	1.38664	1	0.176078
Het-normalized	0.232794	0.48583	0.506073	1.03239	1.2753	0.706478	0.192744
Homo-normalized	0.0303644	0.101215	0.111336	0.172065	0.1417	0.111336	0.0237369
Taar7a
	tissue1	tissue2	tissue3	tissue4	tissue5	tissue6	mean	s.e.
WT	50	44	65	61	41	39	50	4.4121
Het	40	39	24	10	32	22	27.8333	4.67915
Homo	45	18	14	14	20	18	21.5	4.80104
WT-normalized	1	0.88	1.3	1.22	0.82	0.78	1	0.0882421
Het-normalized	0.8	0.78	0.48	0.2	0.64	0.44	0.556667	0.093583
Homo-normalized	0.9	0.36	0.28	0.28	0.4	0.36	0.43	0.0960208
Taar7b
	tissue1	tissue2	tissue3	tissue4	tissue5	tissue6	tissue7	tissue8	mean	s.e.
WT	40	71	72	16	23	46	109	84	57.625	11.2582
Het	52	42	64	27	42	72	108	97	63	9.96601
Homo	54	52	92	54	85	109	82	80	76	7.34604
WT-normalized	0.694143	1.2321	1.24946	0.277657	0.399132	0.798265	1.89154	1.4577	1	0.195371
Het-normalized	0.902386	0.72885	1.11063	0.468547	0.72885	1.24946	1.87419	1.6833	1.09328	0.172946
Homo-normalized	0.937093	0.902386	1.59653	0.937093	1.47505	1.89154	1.42299	1.38829	1.31887	0.12748
Taar7d
	tissue1	tissue2	tissue3	mean	s.e.
WT	26	41	71	46	13.2288
Het	29	27	40	32	4.04145
Homo	21	37	68	42	13.7961
WT-normalized	0.565217	0.891304	1.54348	1	0.287582
Het-normalized	0.630435	0.586957	0.869565	0.695652	0.0878576
Homo-normalized	0.456522	0.804348	1.47826	0.913043	0.299916
Taar7e
	tissue1	tissue2	tissue3	tissue4	tissue5	mean	s.e.
WT	31	29	36	25	30	30.2	1.772
Het	23	30	34	20	35	28.4	2.97658
Homo	37	37	54	30	34	38.4	4.10609
WT-normalized	1.02649	0.960265	1.19205	0.827815	0.993377	1	0.0586756
Het-normalized	0.761589	0.993377	1.12583	0.662252	1.15894	0.940397	0.0985621
Homo-normalized	1.22517	1.22517	1.78808	0.993377	1.12583	1.27152	0.135963
Taar7f
	tissue1	tissue2	tissue3	tissue4	mean	s.e.
WT	40	40	40	37	39.25	0.75
Het	29	27	38	42	34	3.58236
Homo	11	13	21	20	16.25	2.49583
WT-normalized	1.01911	1.01911	1.01911	0.942675	1	0.0191083
Het-normalized	0.738854	0.687898	0.968153	1.07006	0.866242	0.0912704
Homo-normalized	0.280255	0.33121	0.535032	0.509554	0.414013	0.063588
Taar8s
	tissue1	tissue2	tissue3	tissue4	mean	s.e.
WT	39	51	44	37	42.75	3.11916
Het	25	32	44	51	38	5.84523
Homo	6	2	3	9	5	1.58114
WT-normalized	0.912281	1.19298	1.02924	0.865497	1	0.0729628
Het-normalized	0.584795	0.748538	1.02924	1.19298	0.888889	0.13673
Homo-normalized	0.140351	0.0467836	0.0701754	0.210526	0.116959	0.0369857
Taar9
	tissue1	tissue2	tissue3	tissue4	tissue5	tissue6	tissue7	tissue8	tissue9	tissue10	mean	s.e.
WT	19	12	21	39	29	25	21	24	34	56	28	3.94687
Het	11	22	22	11	30	17	21	29	39	19	22.1	2.74651
Homo	4	2	3	2	4	1	1	6	5	2	3	0.537484
WT-normalized	0.678571	0.428571	0.75	1.39286	1.03571	0.892857	0.75	0.857143	1.21429	2	1	0.14096
Het-normalized	0.392857	0.785714	0.785714	0.392857	1.07143	0.607143	0.75	1.03571	1.39286	0.678571	0.789286	0.0980897
Homo-normalized	0.142857	0.0714286	0.107143	0.0714286	0.142857	0.0357143	0.0357143	0.214286	0.178571	0.0714286	0.107143	0.0191959
Olfr578
	tissue1	tissue2	tissue3	tissue4	tissue5	mean	s.e.
WT	58	61	51	35	82	57.4	7.61971
Het	68	62	84	73	62	69.8	4.10366
Homo	61	65	74	48	49	59.4	4.92544
WT-normalized	1.01045	1.06272	0.888502	0.609756	1.42857	1	0.132748
Het-normalized	1.18467	1.08014	1.46341	1.27178	1.08014	1.21603	0.0714923
Homo-normalized	1.06272	1.1324	1.2892	0.836237	0.853659	1.03484	0.0858091
Olfr1507
	tissue1	tissue2	tissue3	tissue4	mean	s.e.
WT	44	84	212	131	117.75	36.098
Het	170	227	168	66	157.75	33.5022
Homo	133	93	95	43	91	18.4572
WT-normalized	0.373673	0.713376	1.80042	1.11253	1	0.306564
Het-normalized	1.44374	1.92781	1.42675	0.56051	1.3397	0.28452
Homo-normalized	1.12951	0.789809	0.806794	0.36518	0.772824	0.156749

## Sheet: Figure 6
Figure 6F Quantification of in situ results in TAAR enhancer 1 & 2 double knockout mice
Taar2
	tissue1	tissue2	tissue3	tissue4	tissue5	mean	s.e.
WT	22	17	13	40	24	23.2	4.61952
Het	8	11	13	19	20	14.2	2.31084
Homo	0	0	0	0	0	0	0
WT-normalized	0.948276	0.732759	0.560345	1.72414	1.03448	1	0.199117
Het-normalized	0.344828	0.474138	0.560345	0.818966	0.862069	0.612069	0.0996053
Homo-normalized	0	0	0	0	0	0	0
Taar3
	tissue1	tissue2	tissue3	tissue4	tissue5	tissue6	tissue7	tissue8	tissue9	tissue10	mean	s.e.
WT	13	15	13	51	29	12	16	13	55	26	24.3	5.13171
Het	11	12	14	20	23	11	8	10	25	19	15.3	1.88591
Homo	0	0	0	0	0	0	0	0	0	0	0	0
WT-normalized	0.534979	0.617284	0.534979	2.09877	1.19342	0.493827	0.658436	0.534979	2.26337	1.06996	1	0.211181
Het-normalized	0.452675	0.493827	0.576132	0.823045	0.946502	0.452675	0.329218	0.411523	1.02881	0.781893	0.62963	0.0776096
Homo-normalized	0	0	0	0	0	0	0	0	0	0	0	0
Taar4
	tissue1	tissue2	tissue3	tissue4	tissue5	mean	s.e.
WT	30	38	38	57	30	38.6	4.93559
Het	22	23	20	27	36	25.6	2.83901
Homo	0	0	0	0	0	0	0
WT-normalized	0.777202	0.984456	0.984456	1.47668	0.777202	1	0.127865
Het-normalized	0.569948	0.595855	0.518135	0.699482	0.932642	0.663212	0.0735496
Homo-normalized	0	0	0	0	0	0	0
Taar5
	tissue1	tissue2	tissue3	tissue4	tissue5	mean	s.e.
WT	18	19	13	47	37	26.8	6.48383
Het	14	14	11	34	31	20.8	4.83115
Homo	0	0	0	0	0	0	0
WT-normalized	0.671642	0.708955	0.485075	1.75373	1.3806	1	0.241934
Het-normalized	0.522388	0.522388	0.410448	1.26866	1.15672	0.776119	0.180267
Homo-normalized	0	0	0	0	0	0	0
Taar6
	tissue1	tissue2	tissue3	tissue4	tissue5	tissue6	tissue7	tissue8	tissue9	tissue10	mean	s.e.
WT	44	73	104	165	147	74	77	125	160	162	113.1	14.0921
Het	36	34	89	86	75	35	46	123	109	113	74.6	10.9861
Homo	0	0	0	0	0	0	0	0	0	0	0	0
WT-normalized	0.389036	0.645447	0.91954	1.45889	1.29973	0.654288	0.680813	1.10522	1.41468	1.43236	1	0.124599
Het-normalized	0.318302	0.300619	0.786914	0.760389	0.66313	0.309461	0.40672	1.08753	0.963749	0.999116	0.659593	0.0971357
Homo-normalized	0	0	0	0	0	0	0	0	0	0	0	0
Taar7s
	tissue1	tissue2	tissue3	tissue4	tissue5	mean	s.e.
WT	145	220	244	416	358	276.6	48.8074
Het	128	144	226	329	293	224	39.627
Homo	0	0	0	0	0	0	0
WT-normalized	0.524223	0.795372	0.88214	1.50398	1.29429	1	0.176455
Het-normalized	0.462762	0.520607	0.817064	1.18944	1.05929	0.809834	0.143265
Homo-normalized	0	0	0	0	0	0	0
Taar8s
	tissue1	tissue2	tissue3	tissue4	tissue5	tissue6	tissue7	tissue8	tissue9	tissue10	mean	s.e.
WT	45	78	100	169	120	77	96	113	181	155	113.4	13.814
Het	67	65	99	128	113	49	57	96	107	91	87.2	8.31705
Homo	0	0	0	0	0	0	0	0	0	0	0	0
WT-normalized	0.396825	0.687831	0.881834	1.4903	1.0582	0.679012	0.846561	0.996473	1.59612	1.36684	1	0.121817
Het-normalized	0.590829	0.573192	0.873016	1.12875	0.996473	0.432099	0.502646	0.846561	0.943563	0.802469	0.768959	0.0733426
Homo-normalized	0	0	0	0	0	0	0	0	0	0	0	0
Taar9
	tissue1	tissue2	tissue3	tissue4	tissue5	tissue6	tissue7	tissue8	tissue9	tissue10	mean	s.e.
WT	23	30	32	45	29	25	31	28	66	33	34.2	3.99667
Het	20	18	33	55	39	25	27	35	39	35	32.6	3.42604
Homo	0	0	0	0	0	0	0	0	0	0	0	0
WT-normalized	0.672515	0.877193	0.935673	1.31579	0.847953	0.730994	0.906433	0.818713	1.92982	0.964912	1	0.116862
Het-normalized	0.584795	0.526316	0.964912	1.60819	1.14035	0.730994	0.789474	1.02339	1.14035	1.02339	0.953216	0.100177
Homo-normalized	0	0	0	0	0	0	0	0	0	0	0	0
Olfr1507
	tissue1	tissue2	tissue3	tissue4	tissue5	tissue6	tissue7	tissue8	mean	s.e.
WT	160	242	255	73	171	283	295	81	195	30.8319
Het	211	313	285	72	221	275	290	55	215.25	35.3123
Homo	173	324	316	200	132	279	275	132	228.875	28.0321
WT-normalized	0.820513	1.24103	1.30769	0.374359	0.876923	1.45128	1.51282	0.415385	1	0.158112
Het-normalized	1.08205	1.60513	1.46154	0.369231	1.13333	1.41026	1.48718	0.282051	1.10385	0.181088
Homo-normalized	0.887179	1.66154	1.62051	1.02564	0.676923	1.43077	1.41026	0.676923	1.17372	0.143755
Olfr578
	tissue1	tissue2	tissue3	tissue4	tissue5	tissue6	tissue7	tissue8	tissue9	tissue10	mean	s.e.
WT	45	42	42	73	31	45	47	67	67	31	49	4.72111
Het	45	39	43	65	81	50	81	43	76	81	60.4	5.72169
Homo	56	60	46	4	23	43	30	47	57	23	38.9	5.77437
WT-normalized	0.918367	0.857143	0.857143	1.4898	0.632653	0.918367	0.959184	1.36735	1.36735	0.632653	1	0.0963492
Het-normalized	0.918367	0.795918	0.877551	1.32653	1.65306	1.02041	1.65306	0.877551	1.55102	1.65306	1.23265	0.116769
Homo-normalized	1.14286	1.22449	0.938776	0.0816327	0.469388	0.877551	0.612245	0.959184	1.16327	0.469388	0.793878	0.117844

## Sheet: Figure 7
Figure 7C Quantification of in situ results in TAAR enhancer 1-GFP transgenic mice
GFP+TAARs+/GFP+	GFP+TAARs+/TAARs+
1083/1284	564/3920
GFP+ORs+/GFP+	GFP+ORs+/ORs+
25/616	17/898
GFP+ class I OR+/GFP+	GFP+ class I OR+/class I OR+
2/471	2/1153
GFP+ degenerate OR+/GFP+	GFP+ degenerate OR+/degenerate OR+
1/351	1/203
Figure 7E Quantification of in situ results in TAAR enhancer 2-tdTomato transgenic mice
tdTomato+TAARs+/tdTomato+	tdTomato+TAARs+/TAARs+
817/1116	817/5863
tdTomato+OR+/tdTomato+	tdTomato+OR+/OR+
9/896	9/4726
tdTomato+ class I OR+/tdTomato+	tdTomato+ class I OR+/class I OR+
5/349	5/748
tdTomato+degenerate OR+/tdTomato+	tdTomato+ degenerate OR+/degenerate OR+
2/657	2/2713

## Sheet: Figure 8
Figure 8C Quantification of in situ results in different genotype mice
Taar2
	tissue1	tissue2	tissue3	tissue4	tissue5	tissue6	tissue7	tissue8	tissue9	mean	s.e.
Genotype 1	7	13	28	35	19	15	19	37	31	22.6667	3.49603
Genotype 2	10	6	18	29	9	17	12	21	24	16.2222	2.53737
Genotype 3	7	11	10	11	13	7	15	11	16	11.2222	1.03786
Genotype 4	0	0	0	0	0	0	0	0	0	0	0
Genotype 1-normalized	0.308824	0.573529	1.23529	1.54412	0.838235	0.661765	0.838235	1.63235	1.36765	1	0.154237
Genotype 2-normalized	0.441176	0.264706	0.794118	1.27941	0.397059	0.75	0.529412	0.926471	1.05882	0.715686	0.111943
Genotype 3-normalized	0.308824	0.485294	0.441176	0.485294	0.573529	0.308824	0.661765	0.485294	0.705882	0.495098	0.0457881
Genotype 4-normalized	0	0	0	0	0	0	0	0	0	0	0
Taar3
	tissue1	tissue2	tissue3	tissue4	tissue5	tissue6	tissue7	tissue8	average	mean	s.e.
Genotype 1	13	12	16	17	12	25	19	28	17.75	5.60692	5.60692
Genotype 2	8	9	13	16	13	9	16	14	12.25	2.98957	2.98957
Genotype 3	6	12	14	15	13	10	14	17	12.625	3.15981	3.15981
Genotype 4	0	0	0	0	0	0	0	0	0	0	0
Genotype 1-normalized	0.732394	0.676056	0.901408	0.957746	0.676056	1.40845	1.07042	1.57746	1	0.315883	0.315883
Genotype 2-normalized	0.450704	0.507042	0.732394	0.901408	0.732394	0.507042	0.901408	0.788732	0.690141	0.168426	0.168426
Genotype 3-normalized	0.338028	0.676056	0.788732	0.84507	0.732394	0.56338	0.788732	0.957746	0.711268	0.178017	0.178017
Genotype 4-normalized	0	0	0	0	0	0	0	0	0	0	0
Taar5
	tissue1	tissue2	tissue3	tissue4	tissue5	tissue6	tissue7	tissue8	average	mean	s.e.
Genotype 1	19	13	6	13	28	17	16	12	15.5	2.11394	2.2599
Genotype 2	8	4	11	6	20	10	14	14	10.875	1.69039	1.8071
Genotype 3	17	8	16	10	14	5	8	12	11.25	1.40033	1.49702
Genotype 4	0	0	0	0	0	0	0	0	0	0	0
Genotype 1-normalized	1.22581	0.83871	0.387097	0.83871	1.80645	1.09677	1.03226	0.774194	1	0.136383	0.1458
Genotype 2-normalized	0.516129	0.258065	0.709677	0.387097	1.29032	0.645161	0.903226	0.903226	0.701613	0.109057	0.116587
Genotype 3-normalized	1.09677	0.516129	1.03226	0.645161	0.903226	0.322581	0.516129	0.774194	0.725806	0.0903442	0.096582
Genotype 4-normalized	0	0	0	0	0	0	0	0	0	0	0
Taar6
	tissue1	tissue2	tissue3	tissue4	tissue5	tissue6	tissue7	tissue8	tissue9	tissue10	mean	s.e.
Genotype 1	37	55	106	121	133	53	59	103	162	117	94.6	13.0386
Genotype 2	22	42	114	120	133	33	43	144	133	102	88.6	15.1292
Genotype 3	13	51	67	91	75	24	36	28	99	102	58.6	10.3743
Genotype 4	10	13	23	37	51	7	16	22	23	20	22.2	4.16013
Genotype 1-normalized	0.391121	0.581395	1.12051	1.27907	1.40592	0.560254	0.623679	1.08879	1.71247	1.23679	1	0.137828
Genotype 2-normalized	0.232558	0.443975	1.20507	1.2685	1.40592	0.348837	0.454545	1.5222	1.40592	1.07822	0.936575	0.159928
Genotype 3-normalized	0.137421	0.539112	0.708245	0.961945	0.792812	0.2537	0.38055	0.295983	1.04651	1.07822	0.61945	0.109665
Genotype 4-normalized	0.105708	0.137421	0.243129	0.391121	0.539112	0.0739958	0.169133	0.232558	0.243129	0.211416	0.234672	0.043976

## Sheet: Figure S1
Figure S1B Rtp1 and Rtp2 expression (TPM) in FACS-sorted cells
	control										Taar5 +							Taar6+
tracking_id	sample 1	sample 2	sample 3	sample 4	sample 5	sample 6	sample 7	sample 8	sample 9	sample 10	sample 1	sample 2	sample 3	sample 4	sample 5	sample 6	sample 7	sample 1
Rtp1	796.509	356.955	904.11	524.567	1105.31	970.5	1048.73	864.422	844.704	925.367	683.624	530.109	971.65	858.222	681.18	1032.4	1100.24	1149.09
Rtp2	564.769	138.943	633.341	495.975	689.132	591.29	657.647	576.029	584.941	705.207	646.428	328.16	777.341	402.658	499.626	506.662	858.658	716.078

## Sheet: Figure S3
Figure S3A Normalized counts of Taar genes in Lhx2 and ldb1 knockout mice
	WT					Lhx2 knockout			Ldb1 knockout
	sample 1	sample 2	sample 3	sample 4	sample 5	sample 1	sample 2	sample 3	sample 1	sample 2	sample 3	sample 4
Taar2	91.7041	158.508	289.052	397.117	198.237	2.77833	0	5.27786	51.1101	68.6893	51.6108	23.5062
Taar3	4.36686	11.9307	26.6232	34.5319	11.0691	0.694581	0	0	1.0222	9.36672	1.63844	2.13693
Taar4	108.08	155.099	291.904	402.872	156.979	0	2.74807	0	52.1323	79.6172	31.1303	26.7116
Taar5	17.4674	23.8614	53.2463	40.2872	11.0691	0	0	2.11115	3.06661	6.24448	9.83063	0
Taar6	480.355	269.293	276.691	533.6	373.329	6.25123	13.7404	6.33344	27.5995	32.7835	83.5604	56.6285
Taar7a	229.26	197.709	144.526	499.89	264.651	0.694581	2.74807	4.22229	6.13321	4.68336	22.9381	1.06846
Taar7b	140.831	190.891	221.543	580.464	213.331	5.55665	10.9923	2.11115	20.444	17.1723	23.7574	33.1224
Taar7d	232.535	219.866	187.313	967.715	574.585	5.55665	8.24422	5.27786	12.2664	39.028	59.803	5.34232
Taar7e	36.0266	34.9399	61.8038	170.193	99.6216	2.77833	2.74807	2.11115	13.2886	15.6112	26.215	18.1639
Taar7f	51.3106	96.2978	128.362	295.165	69.4332	2.77833	1.37404	0	20.444	35.9058	39.3225	29.917
Taar8a	4.36686	5.96535	13.3116	13.9772	4.02511	0	0	0	1.0222	0	0	2.13693
Taar8b	10.9172	21.3048	47.5414	46.8647	25.157	0	0	0	1.0222	0	0	1.06846
Taar8c	4.36686	3.40877	6.65579	9.04406	1.00628	0	0	0	0	0	0.819219	1.06846
Taar9	87.3372	190.891	395.544	541.822	174.086	1.38916	5.49615	5.27786	68.4875	131.134	59.803	42.7385
Normalized to WT	WT					Lhx2 knockout			Ldb1 knockout
Taar2	0.404119	0.698508	1.27379	1.75	0.873585	0.0122435	0	0.0232583	0.225231	0.302698	0.227437	0.103586
Taar3	0.246655	0.673886	1.50377	1.95048	0.625218	0.0392323	0	0	0.0577374	0.529064	0.0925445	0.120701
Taar4	0.484691	0.695552	1.30906	1.80671	0.703985	0	0.0123239	0	0.233791	0.357049	0.139606	0.11979
Taar5	0.598481	0.817555	1.82436	1.38035	0.379256	0	0	0.0723335	0.10507	0.213953	0.336824	0
Taar6	1.24234	0.696471	0.715604	1.38005	0.96554	0.0161675	0.0355366	0.0163801	0.0713803	0.0847879	0.216112	0.146458
Taar7a	0.857987	0.739908	0.540875	1.8708	0.990435	0.00259941	0.0102844	0.0158016	0.022953	0.0175271	0.085844	0.00399863
Taar7b	0.522735	0.708547	0.82232	2.15456	0.791839	0.0206251	0.040801	0.00783612	0.0758839	0.06374	0.0881822	0.122943
Taar7d	0.532846	0.503814	0.429221	2.21748	1.31664	0.0127329	0.0188913	0.012094	0.028108	0.0894312	0.137036	0.0122417
Taar7e	0.447441	0.433945	0.767588	2.11375	1.23727	0.0345061	0.0341304	0.0262199	0.165041	0.193887	0.325584	0.225591
Taar7f	0.400508	0.751658	1.00194	2.30393	0.541966	0.0216864	0.0107251	0	0.159577	0.280265	0.306935	0.233519
Taar8a	0.524282	0.716195	1.59818	1.67809	0.483252	0	0	0	0.122725	0	0	0.256558
Taar8b	0.359626	0.701809	1.56608	1.54379	0.828704	0	0	0	0.0336727	0	0	0.0351966
Taar8c	0.89186	0.696185	1.35934	1.8471	0.205516	0	0	0	0	0	0.167312	0.218216
Taar9	0.314235	0.686817	1.42315	1.94945	0.626353	0.00499814	0.0197749	0.0189895	0.246415	0.471814	0.215168	0.153771

## Sheet: Figure S5
Figure S5D Quantification of IHC results in TAAR enhancer 1 knockout mice
TAAR6
	tissue1	tissue2	tissue3	tissue4	tissue5	tissue6	tissue7	mean	s.e.
WT	27	105	133	119	40	48	154	89.4286	19.0499
Het	50	92	114	91	20	45	120	76	14.3378
Homo	25	44	83	83	10	19	58	46	11.2884
WT-normalized	0.301917	1.17412	1.48722	1.33067	0.447284	0.536741	1.72204	1	0.213018
Het-normalized	0.559105	1.02875	1.27476	1.01757	0.223642	0.503195	1.34185	0.84984	0.160326
Homo-normalized	0.279553	0.492013	0.928115	0.928115	0.111821	0.21246	0.648562	0.514377	0.126228
Olfr1507
	tissue1	tissue2	tissue3	tissue4	tissue5	mean	s.e.
WT	140	209	242	133	54	155.6	32.7057
Het	178	174	261	150	81	168.8	28.8746
Homo	142	325	260	305	119	230.2	42.1988
WT-normalized	0.899743	1.34319	1.55527	0.854756	0.347044	1	0.210191
Het-normalized	1.14396	1.11825	1.67738	0.96401	0.520566	1.08483	0.185569
Homo-normalized	0.912596	2.08869	1.67095	1.96015	0.764781	1.47943	0.271201
Figure S5E Quantification of caspase-3 staining results in TAAR enhancer 1 knockout mice
Caspase-3
	tissue1	tissue2	tissue3	tissue4	tissue5	tissue6	mean	s.e.
WT	35	39	47	48	53	99	53.5	9.47892
Het	18	39	72	21	41	88	46.5	11.4331
Homo	55	36	35	44	70	61	50.1667	5.78168
WT-normalized	0.654206	0.728972	0.878505	0.897196	0.990654	1.85047	1	0.177176
Het-normalized	0.336449	0.728972	1.34579	0.392523	0.766355	1.64486	0.869159	0.213704
Homo-normalized	1.02804	0.672897	0.654206	0.82243	1.30841	1.14019	0.937695	0.108069

[truncated: 4 more sheets: Figure S6, Figure S7, Figure S8, Figure S9]
